# Supplementary material for: Diprotonation of taurine: 2-[dihy­droxy(oxo)sul­fan­ylium­yl]ethanaminium bis[hexa­fluoro­arsenate(V)]
Source: Acta Crystallogr C Struct Chem. 2024 Nov 20;80(Pt 12):781–6. doi: 10.1107/S2053229624010489 (PMC11619780; doi:10.1107/S2053229624010489)
Supplement: Supplementary file 1 [file c-80-00781-sup1.cif]

##############################################################################
#                                                                            #
# This CIF contains the data in a paper accepted for publication in          #
# Acta Crystallographica Section C. It conforms to the requirements of       #
# Notes for Authors for Acta Crystallographica Section C, and has been       #
# peer reviewed under the auspices of the IUCr Commission on Journals.       #
#                                                                            #
# Full details of the Crystallographic Information File format               #
# are given in the paper "The Crystallographic Information File (CIF):       #
# a New Standard Archive File for Crystallography" by S. R. Hall, F. H.      #
# Allen and I. D. Brown [Acta Cryst. (1991), A47, 655-685].                  #
#                                                                            #
# The current version of the core CIF dictionary is obtainable from          #
# ftp://ftp.iucr.org/pub/cif_core.dic.                                       #
#                                                                            #
# Software is freely available for graphical display of the structure(s)     #
# in this CIF. For information consult the CIF software page                 #
# http://www.iucr.org/resources/cif/software.                                #
#                                                                            #
# This file may be used for bona fide research purposes within the           #
# scientific community so long as proper attribution is given to the journal # 
# article from which it was obtained.                                        #
#                                                                            #
##############################################################################
data_I
_audit_creation_method     'SHELXL-2019/3'
_chemical_name_systematic
;
2-[Dihydroxy(oxo)sulfanyliumyl]ethanaminium bis[hexafluoridoarsenate(V)]
;
_chemical_name_common     ?
_chemical_formula_moiety     'C2 H9 N O3 S 2+, 2(As F6 -)'
_chemical_formula_sum     'C2 H9 As2 F12 N O3 S'
_chemical_formula_iupac     '(C2 H9 N O3 S) [As F6]2'
_chemical_formula_weight     505.00
_chemical_melting_point     ?
_chemical_absolute_configuration     ?
_space_group_crystal_system     orthorhombic
_space_group_name_H-M_alt     'P 21 21 21'
_space_group_name_Hall     'P 2ac 2ab'
loop_
    _space_group_symop_operation_xyz
    'x, y, z'
    '-x+1/2, -y, z+1/2'
    '-x, y+1/2, -z+1/2'
    'x+1/2, -y+1/2, -z'
_cell_length_a     9.7110(5)
_cell_length_b     9.7629(4)
_cell_length_c     13.5461(6)
_cell_angle_alpha     90
_cell_angle_beta     90
_cell_angle_gamma     90
_cell_volume     1284.27(10)
_cell_formula_units_Z     4
_cell_measurement_reflns_used     4191
_cell_measurement_theta_min     2.0600
_cell_measurement_theta_max     31.9100
_cell_measurement_temperature     112(2)
_exptl_crystal_description     'needle'
_exptl_crystal_colour     'colourless'
_exptl_crystal_size_max     0.449
_exptl_crystal_size_mid     0.101
_exptl_crystal_size_min     0.062
_exptl_crystal_density_diffrn     2.612
_exptl_crystal_density_meas     ?
_exptl_crystal_density_method     'not measured'
_exptl_crystal_F_000     968
_exptl_absorpt_coefficient_mu     5.524
_exptl_absorpt_correction_type     multi-scan
_exptl_absorpt_process_details
;
(CrysAlis PRO; Rigaku OD, 2020)
;
_exptl_absorpt_correction_T_min     0.28076
_exptl_absorpt_correction_T_max     1.00000
_diffrn_ambient_temperature     112(2)
_diffrn_source_power     ?
_diffrn_source_voltage     50
_diffrn_source_current     40
_diffrn_radiation_type     'Mo K\a'
_diffrn_radiation_wavelength     0.71073
_diffrn_radiation_source     'Enhance (Mo) X-ray Source'
_diffrn_radiation_monochromator     'graphite'
_diffrn_measurement_device_type     'Rigaku OD Xcalibur with a Sapphire3'
_diffrn_measurement_device     'CCD camera on \k-goniostat'
_diffrn_measurement_method     '\w scans'
_diffrn_detector     'CCD plate'
_diffrn_detector_area_resol_mean     15.9809
_diffrn_reflns_number     13161
_diffrn_reflns_av_R_equivalents     0.0440
_diffrn_reflns_av_unetI/netI     0.0516
_diffrn_reflns_theta_min     2.572
_diffrn_reflns_theta_max     30.503
_diffrn_reflns_theta_full     25.242
_diffrn_measured_fraction_theta_max     1.000
_diffrn_measured_fraction_theta_full     0.999
_diffrn_reflns_limit_h_min     -13
_diffrn_reflns_limit_h_max     13
_diffrn_reflns_limit_k_min     -13
_diffrn_reflns_limit_k_max     13
_diffrn_reflns_limit_l_min     -19
_diffrn_reflns_limit_l_max     19
_refine_special_details
;
 Refinement of F^2^ against ALL reflections.  The weighted R-factor wR and
 goodness of fit S are based on F^2^, conventional R-factors R are based
 on F, with F set to zero for negative F^2^. The threshold expression of
 F^2^ > 2sigma(F^2^) is used only for calculating R-factors(gt) etc. and is
 not relevant to the choice of reflections for refinement.  R-factors based
 on F^2^ are statistically about twice as large as those based on F, and R-
 factors based on ALL data will be even larger.
Reflections were merged by SHELXL according to the crystal
 class for the calculation of statistics and refinement.
 _reflns_Friedel_fraction is defined as the number of unique
 Friedel pairs measured divided by the number that would be
 possible theoretically, ignoring centric projections and
 systematic absences.
;
_reflns_number_total     3910
_reflns_number_gt     3424
_reflns_threshold_expression     'I > 2\s(I)'
_refine_ls_structure_factor_coef     Fsqd
_refine_ls_matrix_type     full
_refine_ls_R_factor_all     0.0445
_refine_ls_R_factor_gt     0.0344
_refine_ls_wR_factor_gt     0.0591
_refine_ls_wR_factor_ref     0.0617
_refine_ls_goodness_of_fit_ref     1.011
_refine_ls_restrained_S_all     1.011
_refine_ls_number_reflns     3910
_refine_ls_number_parameters     199
_refine_ls_number_restraints     0
_refine_ls_hydrogen_treatment     mixed
_refine_ls_weighting_scheme     calc
_refine_ls_weighting_details
                      'w=1/[\s^2^(Fo^2^)+(0.0258P)^2^] where P=(Fo^2^+2Fc^2^)/3'
_atom_sites_solution_hydrogens     mixed
_atom_sites_solution_primary     direct
_atom_sites_solution_secondary     difmap
_refine_ls_shift/su_max     0.001
_refine_ls_shift/su_mean     0.000
_refine_diff_density_max     0.756
_refine_diff_density_min     -0.614
_refine_ls_extinction_method     none
_refine_ls_extinction_coef     .
_refine_ls_abs_structure_details
;
Flack <i>x</i> determined using 1283 quotients [(I+)-(I-)]/[(I+)+(I-)]
(Parsons <i>et al.</i>,  2013)
;
_refine_ls_abs_structure_Flack     0.005(7)
loop_
    _atom_type_symbol
    _atom_type_description
    _atom_type_scat_dispersion_real
    _atom_type_scat_dispersion_imag
    _atom_type_scat_source
    'C' 'C' 0.0033 0.0016
                         'International Tables Vol C Tables 4.2.6.8 and 6.1.1.4'
    'H' 'H' 0.0000 0.0000
                         'International Tables Vol C Tables 4.2.6.8 and 6.1.1.4'
    'N' 'N' 0.0061 0.0033
                         'International Tables Vol C Tables 4.2.6.8 and 6.1.1.4'
    'O' 'O' 0.0106 0.0060
                         'International Tables Vol C Tables 4.2.6.8 and 6.1.1.4'
    'F' 'F' 0.0171 0.0103
                         'International Tables Vol C Tables 4.2.6.8 and 6.1.1.4'
    'S' 'S' 0.1246 0.1234
                         'International Tables Vol C Tables 4.2.6.8 and 6.1.1.4'
    'As' 'As' 0.0499 2.0058
                         'International Tables Vol C Tables 4.2.6.8 and 6.1.1.4'
_computing_data_collection
;
CrysAlis PRO (Rigaku OD, 2020)
;
_computing_cell_refinement
;
CrysAlis PRO (Rigaku OD, 2020)
;
_computing_data_reduction
;
CrysAlis PRO (Rigaku OD, 2020)
;
_computing_structure_solution
;
SHELXT (Sheldrick, 2015<i>a</i>)
;
_computing_structure_refinement
;
SHELXL2019 (Sheldrick, 2015<i>b</i>)
;
_computing_molecular_graphics
;
ORTEP-3 for Windows (Farrugia, 2012)
;
_computing_publication_material
;
PLATON (Spek, 2020)
;
loop_
    _atom_site_type_symbol
    _atom_site_label
    _atom_site_fract_x
    _atom_site_fract_y
    _atom_site_fract_z
    _atom_site_U_iso_or_equiv
    _atom_site_adp_type
    _atom_site_calc_flag
    _atom_site_occupancy
    _atom_site_disorder_assembly
    _atom_site_disorder_group
    S S1 0.64337(14) 0.39515(11) 0.29191(9) 0.0136(2) Uani d 1 . .
    O O3 0.5274(4) 0.4756(3) 0.2683(3) 0.0224(8) Uani d 1 . .
    O O1 0.7304(4) 0.4510(4) 0.3751(3) 0.0212(8) Uani d 1 . .
    O O2 0.7474(4) 0.3742(4) 0.2101(3) 0.0200(8) Uani d 1 . .
    C C1 0.5956(5) 0.2262(5) 0.3196(3) 0.0152(9) Uani d 1 . .
    H H1A 0.530488 0.228241 0.375836 0.018 Uiso calc 1 . .
    H H1B 0.545674 0.188079 0.262136 0.018 Uiso calc 1 . .
    C C2 0.7128(5) 0.1300(5) 0.3453(4) 0.0167(10) Uani d 1 . .
    H H2A 0.778779 0.178859 0.388555 0.020 Uiso calc 1 . .
    H H2B 0.675542 0.051510 0.383022 0.020 Uiso calc 1 . .
    N N1 0.7883(5) 0.0769(4) 0.2570(3) 0.0178(9) Uani d 1 . .
    H H3B 0.727203 0.038915 0.214066 0.027 Uiso calc 1 . .
    H H3C 0.850270 0.012387 0.276398 0.027 Uiso calc 1 . .
    H H3A 0.833325 0.147135 0.226845 0.027 Uiso calc 1 . .
    H H1 0.687(8) 0.487(7) 0.412(5) 0.04(2) Uiso d 1 . .
    H H2 0.792(7) 0.435(6) 0.203(5) 0.03(2) Uiso d 1 . .
    As As1 0.46719(5) 0.71523(4) 0.50495(3) 0.01210(10) Uani d 1 . .
    F F1 0.5842(3) 0.5779(3) 0.4988(2) 0.0244(6) Uani d 1 . .
    F F5 0.5675(3) 0.7864(3) 0.5953(2) 0.0275(7) Uani d 1 . .
    F F2 0.3720(4) 0.6369(3) 0.4141(2) 0.0279(8) Uani d 1 . .
    F F4 0.3793(3) 0.6234(3) 0.5921(2) 0.0279(8) Uani d 1 . .
    F F6 0.3537(4) 0.8466(3) 0.5113(2) 0.0318(7) Uani d 1 . .
    F F3 0.5603(4) 0.7965(3) 0.4155(2) 0.0324(8) Uani d 1 . .
    As As2 0.85105(6) 0.73733(5) 0.13631(4) 0.01747(12) Uani d 1 . .
    F F11 0.9643(4) 0.7082(3) 0.0421(2) 0.0355(8) Uani d 1 . .
    F F8 0.7390(3) 0.7616(4) 0.2321(2) 0.0377(9) Uani d 1 . .
    F F12 0.7287(4) 0.6424(4) 0.0765(3) 0.0491(11) Uani d 1 . .
    F F7 0.9089(4) 0.5860(3) 0.1917(2) 0.0326(9) Uani d 1 . .
    F F9 0.9753(4) 0.8244(4) 0.1990(2) 0.0373(9) Uani d 1 . .
    F F10 0.7959(5) 0.8834(4) 0.0826(3) 0.0646(15) Uani d 1 . .
loop_
    _atom_site_aniso_label
    _atom_site_aniso_U_11
    _atom_site_aniso_U_22
    _atom_site_aniso_U_33
    _atom_site_aniso_U_12
    _atom_site_aniso_U_13
    _atom_site_aniso_U_23
    S1 0.0161(6) 0.0113(5) 0.0133(5) 0.0013(5) 0.0003(5) -0.0030(4)
    O3 0.027(2) 0.0173(17) 0.023(2) 0.0073(16) -0.0031(17) -0.0025(14)
    O1 0.020(2) 0.0207(18) 0.023(2) -0.0005(14) -0.0024(17) -0.0122(16)
    O2 0.024(2) 0.0165(18) 0.0191(19) -0.0024(15) 0.0088(16) -0.0014(15)
    C1 0.017(2) 0.014(2) 0.014(2) -0.0017(19) 0.0029(17) -0.0026(18)
    C2 0.024(3) 0.015(2) 0.011(2) 0.0018(18) 0.000(2) -0.0003(18)
    N1 0.019(2) 0.021(2) 0.014(2) 0.0076(17) -0.0015(17) 0.0015(17)
    As1 0.0119(2) 0.0149(2) 0.0096(2) 0.00187(17) -0.0004(2) -0.00084(18)
    F1 0.0233(16) 0.0247(14) 0.0252(16) 0.0107(11) 0.0039(15) 0.0016(14)
    F5 0.0281(19) 0.0299(17) 0.0245(15) -0.0018(15) -0.0129(14) -0.0070(13)
    F2 0.027(2) 0.0350(18) 0.0213(16) 0.0007(15) -0.0105(14) -0.0098(14)
    F4 0.028(2) 0.0369(18) 0.0192(16) -0.0047(15) 0.0092(14) 0.0056(13)
    F6 0.0302(18) 0.0285(15) 0.0368(19) 0.0189(14) -0.0024(18) -0.0072(15)
    F3 0.032(2) 0.0380(19) 0.0269(16) -0.0007(16) 0.0062(15) 0.0153(15)
    As2 0.0222(3) 0.0159(2) 0.0143(2) 0.00355(19) -0.0041(2) -0.00337(19)
    F11 0.051(2) 0.0346(18) 0.0203(15) -0.0067(17) 0.0128(16) -0.0026(14)
    F8 0.0229(18) 0.054(2) 0.0357(19) 0.0034(17) 0.0056(15) -0.0222(17)
    F12 0.028(2) 0.065(3) 0.054(3) 0.0035(18) -0.0118(19) -0.041(2)
    F7 0.038(2) 0.0279(18) 0.0317(19) 0.0101(15) 0.0021(16) 0.0100(14)
    F9 0.040(2) 0.044(2) 0.0282(18) -0.0186(17) 0.0010(17) -0.0112(15)
    F10 0.114(4) 0.037(2) 0.043(2) 0.040(2) -0.026(3) 0.0001(19)
_geom_special_details
;
 All esds (except the esd in the dihedral angle between two l.s. planes)
 are estimated using the full covariance matrix.  The cell esds are taken
 into account individually in the estimation of esds in distances, angles
 and torsion angles; correlations between esds in cell parameters are only
 used when they are defined by crystal symmetry.  An approximate (isotropic)
 treatment of cell esds is used for estimating esds involving l.s. planes.
;
loop_
    _geom_bond_atom_site_label_1
    _geom_bond_atom_site_label_2
    _geom_bond_site_symmetry_2
    _geom_bond_distance
    _geom_bond_publ_flag
    S1 O3 . 1.410(4) ?
    S1 O1 . 1.511(4) ?
    S1 O2 . 1.513(4) ?
    S1 C1 . 1.754(5) ?
    O1 H1 . 0.75(6) ?
    O2 H2 . 0.74(6) ?
    C1 C2 . 1.516(7) ?
    C1 H1A . 0.9900 ?
    C1 H1B . 0.9900 ?
    C2 N1 . 1.496(6) ?
    C2 H2A . 0.9900 ?
    C2 H2B . 0.9900 ?
    N1 H3B . 0.9100 ?
    N1 H3C . 0.9100 ?
    N1 H3A . 0.9100 ?
    As1 F6 . 1.693(3) ?
    As1 F3 . 1.708(3) ?
    As1 F4 . 1.710(3) ?
    As1 F5 . 1.711(3) ?
    As1 F2 . 1.718(3) ?
    As1 F1 . 1.760(3) ?
    As2 F10 . 1.688(3) ?
    As2 F9 . 1.704(3) ?
    As2 F11 . 1.708(3) ?
    As2 F8 . 1.710(3) ?
    As2 F12 . 1.711(3) ?
    As2 F7 . 1.750(3) ?
loop_
    _geom_angle_atom_site_label_1
    _geom_angle_atom_site_label_2
    _geom_angle_atom_site_label_3
    _geom_angle_site_symmetry_1
    _geom_angle_site_symmetry_3
    _geom_angle
    _geom_angle_publ_flag
    O3 S1 O1 . . 114.5(2) ?
    O3 S1 O2 . . 116.2(2) ?
    O1 S1 O2 . . 102.8(2) ?
    O3 S1 C1 . . 111.2(2) ?
    O1 S1 C1 . . 109.1(2) ?
    O2 S1 C1 . . 101.9(2) ?
    S1 O1 H1 . . 111(6) ?
    S1 O2 H2 . . 112(5) ?
    C2 C1 S1 . . 115.6(4) ?
    C2 C1 H1A . . 108.4 ?
    S1 C1 H1A . . 108.4 ?
    C2 C1 H1B . . 108.4 ?
    S1 C1 H1B . . 108.4 ?
    H1A C1 H1B . . 107.4 ?
    N1 C2 C1 . . 113.5(4) ?
    N1 C2 H2A . . 108.9 ?
    C1 C2 H2A . . 108.9 ?
    N1 C2 H2B . . 108.9 ?
    C1 C2 H2B . . 108.9 ?
    H2A C2 H2B . . 107.7 ?
    C2 N1 H3B . . 109.5 ?
    C2 N1 H3C . . 109.5 ?
    H3B N1 H3C . . 109.5 ?
    C2 N1 H3A . . 109.5 ?
    H3B N1 H3A . . 109.5 ?
    H3C N1 H3A . . 109.5 ?
    F6 As1 F3 . . 91.67(16) ?
    F6 As1 F4 . . 92.14(16) ?
    F3 As1 F4 . . 175.98(16) ?
    F6 As1 F5 . . 91.53(16) ?
    F3 As1 F5 . . 90.99(15) ?
    F4 As1 F5 . . 90.20(16) ?
    F6 As1 F2 . . 91.32(15) ?
    F3 As1 F2 . . 89.05(17) ?
    F4 As1 F2 . . 89.57(15) ?
    F5 As1 F2 . . 177.14(16) ?
    F6 As1 F1 . . 179.56(16) ?
    F3 As1 F1 . . 88.74(15) ?
    F4 As1 F1 . . 87.45(15) ?
    F5 As1 F1 . . 88.61(15) ?
    F2 As1 F1 . . 88.53(15) ?
    F10 As2 F9 . . 91.0(2) ?
    F10 As2 F11 . . 91.31(19) ?
    F9 As2 F11 . . 89.97(18) ?
    F10 As2 F8 . . 90.5(2) ?
    F9 As2 F8 . . 90.17(16) ?
    F11 As2 F8 . . 178.22(17) ?
    F10 As2 F12 . . 91.9(2) ?
    F9 As2 F12 . . 177.1(2) ?
    F11 As2 F12 . . 90.20(17) ?
    F8 As2 F12 . . 89.56(18) ?
    F10 As2 F7 . . 179.7(2) ?
    F9 As2 F7 . . 88.86(18) ?
    F11 As2 F7 . . 88.46(16) ?
    F8 As2 F7 . . 89.78(17) ?
    F12 As2 F7 . . 88.21(19) ?
loop_
    _geom_torsion_atom_site_label_1
    _geom_torsion_atom_site_label_2
    _geom_torsion_atom_site_label_3
    _geom_torsion_atom_site_label_4
    _geom_torsion_site_symmetry_1
    _geom_torsion_site_symmetry_2
    _geom_torsion_site_symmetry_3
    _geom_torsion_site_symmetry_4
    _geom_torsion
    _geom_torsion_publ_flag
    O3 S1 C1 C2 . . . . 179.5(3) ?
    O1 S1 C1 C2 . . . . -53.3(4) ?
    O2 S1 C1 C2 . . . . 55.0(4) ?
    S1 C1 C2 N1 . . . . -79.7(5) ?
_shelx_space_group_comment
;
The symmetry employed for this shelxl refinement is uniquely defined
by the following loop, which should always be used as a source of
symmetry information in preference to the above space-group names.
They are only intended as comments.
;
_shelx_estimated_absorpt_T_min     0.191
_shelx_estimated_absorpt_T_max     0.726
_shelx_hkl_file
;
   0   0   2 12139.6 342.701   6
   0   0   3 304.419 168.371   6
   0   0   4 15230.3 532.971   6
   0   0   5 110.648 191.981   6
   0   0   6 6525.60 434.516   6
   0   0   7 164.163 251.555   6
   0   0   8 73883.0 1469.27   6
   0   0   9 576.008 298.611   6
   0   0 -10 58277.3 1402.23   4
   0   0  10 59636.2 1448.66   6
   0   0 -11 484.778 281.924   4
   0   0  11 361.131 319.733   6
   0   0 -12 5192.65 569.539   4
   0   0  12 5257.47 557.145   6
   0   0 -13 1093.33 420.784   4
   0   0  13 1036.60 421.752   6
   0   0 -14 63062.3 1935.39   4
   0   0  14 62951.4 1753.14   6
   0   0  15 829.631 416.279   6
   0   0  16 9002.55 773.983   6
   0   0 -16 7588.54 760.689   1
   0   0  17 283.197 360.958   6
   0   0 -17-524.674 429.695   1
   0   0 -18-89.5394 450.700   1
   0   0 -19-282.799 447.005   1
   0   0 -20 4626.08 732.433   1
   0  -1   0 594.161 58.8408   3
   0  -1   1 14732.3 248.670   3
   0  -1  -1 14999.3 251.724   3
   0  -1  -1 7354.24 175.704   5
   0   1  -2 39.7526 62.2583   1
   0  -1   2 158.355 60.2350   3
   0  -1  -2 127.844 64.7453   3
   0  -1   2 148.860 90.1138   7
   0   1   2 327.042 188.139   6
   0  -1   3 439126. 1295.14   3
   0  -1  -3 431415. 1356.81   3
   0  -1  -3 437340. 1530.96   4
   0   1  -3 452216. 1900.30   1
   0  -1   3 427978. 1810.35   6
   0  -1  -4 199.459 62.8544   3
   0  -1   4 164.413 117.869   6
   0   1   4 227.467 307.716   6
   0  -1   5 9726.31 377.333   6
   0   1   5 9085.67 620.408   6
   0  -1   6 643.738 58.4797   2
   0  -1   6 679.706 189.592   6
   0   1   6 691.378 379.961   6
   0  -1  -7 8569.20 432.950   4
   0  -1   7 8905.45 453.410   6
   0   1   7 8202.86 648.404   6
   0  -1  -8 7061.48 439.015   4
   0   1   8 6373.23 595.563   6
   0  -1   8 6725.50 430.567   6
   0  -1  -9 40272.8 1047.50   4
   0  -1   9 39275.9 1032.42   6
   0   1   9 39307.5 1326.94   6
   0  -1 -10 2362.62 371.851   4
   0   1  10 2087.31 464.874   6
   0  -1  10 2281.33 359.180   6
   0  -1 -11 147259. 2335.90   4
   0   1  11 144778. 2602.88   6
   0  -1  11 146808. 2219.57   6
   0  -1 -12 220.599 309.606   4
   0   1 -12 692.838 404.310   4
   0   1  12 609.005 432.046   6
   0  -1  12 154.917 294.373   6
   0  -1 -13 22412.7 1076.91   4
   0   1 -13 22746.0 1129.25   4
   0   1  13 23097.2 1147.68   6
   0  -1  13 22906.2 998.019   6
   0   1 -13 21944.6 1036.27   1
   0   1 -14 904.776 424.962   4
   0   1  14 723.878 449.768   6
   0  -1  14 580.170 327.736   6
   0   1 -14 190.692 362.960   1
   0   1 -15 353.981 449.506   4
   0  -1  15 220.762 294.938   6
   0   1  15 732.668 458.980   6
   0   1 -15-84.9256 393.217   1
   0   1 -16 309.187 439.297   4
   0  -1  16-109.062 322.733   6
   0   1  16 541.453 428.726   6
   0   1 -16-32.0202 400.545   1
   0   1  17 10320.4 912.535   6
   0   1 -17 9642.42 858.328   1
   0   1  18 657.843 486.404   6
   0   1 -18-78.9897 420.625   1
   0  -1 -18 216.035 445.636   1
   0  -1  19 11956.6 1040.68   7
   0  -1 -19 11977.1 1067.03   1
   0   1 -19 10726.9 990.420   1
   0   1 -20 190.042 447.043   1
   0  -2   0 373445. 1747.21   3
   0  -2   1 6449.32 251.351   3
   0  -2  -1 6311.22 247.562   3
   0  -2   1 6030.66 266.285   7
   0  -2  -1 6827.05 191.081   5
   0  -2   2 90820.5 863.423   3
   0  -2  -2 90964.1 868.532   3
   0  -2   2 90626.8 987.648   7
   0  -2  -2 88894.3 859.855   5
   0  -2   3 13662.1 344.099   3
   0  -2  -3 13657.1 346.997   3
   0   2  -3 13377.3 334.812   1
   0   2   3 13411.4 603.990   6
   0  -2   3 13863.5 441.526   7
   0  -2   4 2871.89 172.622   3
   0  -2  -4 3495.27 202.065   3
   0   2  -4 3161.54 210.369   1
   0  -2   4 2540.10 240.006   7
   0   2   4 2737.42 423.505   6
   0  -2  -5 1683.98 160.853   4
   0  -2   5 1763.12 142.804   3
   0  -2  -5 1893.79 158.645   3
   0   2  -5 1693.73 187.547   1
   0  -2   5 2309.01 259.971   7
   0   2   5 1942.70 473.785   6
   0  -2  -6 38233.2 564.677   3
   0  -2  -6 38336.2 724.593   4
   0   2  -6 37098.4 772.821   1
   0   2   6 38914.9 1419.24   6
   0  -2   6 37990.8 773.999   6
   0  -2   6 38291.0 896.341   7
   0  -2  -7 225.019 151.198   4
   0  -2  -7 490.926 98.7454   2
   0  -2   7 392.143 92.4870   2
   0   2  -7 178.233 173.482   1
   0  -2  -7 526.042 117.144   3
   0  -2   7 334.670 179.100   6
   0   2   7-45.9328 505.436   6
   0  -2  -8 49085.2 1024.36   4
   0  -2  -8 48873.9 596.687   3
   0   2   8 46961.4 1655.46   6
   0  -2   8 49875.4 1039.07   6
   0  -2   8 47227.9 556.357   2
   0   2  -8 46200.5 1056.15   1
   0  -2  -9 12142.0 580.484   4
   0  -2   9 12446.4 580.378   6
   0   2   9 11720.4 919.368   6
   0   2  -9 12949.4 609.173   1
   0  -2   9 11727.4 247.578   2
   0  -2 -10 2159.24 320.480   4
   0   2  10 2093.37 556.361   6
   0  -2  10 2043.76 308.024   6
   0   2 -10 2104.18 335.154   1
   0  -2 -11 13919.2 721.016   4
   0   2  11 13148.0 991.080   6
   0  -2  11 13923.2 695.177   6
   0   2 -11 11647.4 673.088   1
   0  -2  12 3022.53 393.725   6
   0   2  12 2797.09 594.777   6
   0   2 -12 2927.71 421.022   1
   0   2 -13 2518.35 550.442   4
   0   2  13 3105.87 642.195   6
   0  -2  13 2189.88 389.921   6
   0   2 -13 2207.62 409.035   1
   0   2 -14 22242.7 1213.73   4
   0  -2  14 23881.9 1038.22   6
   0   2  14 22636.6 1293.25   6
   0   2 -14 23276.5 1072.73   1
   0   2 -15 2740.09 595.071   4
   0   2  15 3675.36 708.149   6
   0  -2  15 2644.79 450.724   6
   0  -2  15 3318.67 581.339   7
   0   2 -15 2548.47 466.416   1
   0   2 -16 7388.11 866.503   4
   0  -2  16 8537.31 816.903   7
   0   2  16 7860.67 882.694   6
   0   2 -16 7868.48 755.998   1
   0   2 -17 354.946 497.498   4
   0   2 -17 120.948 390.925   1
   0  -2  17 574.591 474.162   7
   0   2  17 693.401 578.958   6
   0   2 -18-188.201 441.395   1
   0   2  18 870.376 564.709   6
   0  -2  18 594.401 470.396   7
   0   2 -19 804.050 499.823   1
   0  -2  19 715.091 466.739   7
   0   2  19 1203.61 571.680   6
   0  -3   0 216.476 150.938   3
   0  -3   0 161.228 56.3337   5
   0  -3   1 2568.02 228.407   3
   0  -3  -1 2522.82 226.669   3
   0  -3   1 2047.55 229.089   7
   0  -3   1 2741.70 184.940   5
   0  -3  -1 2665.33 140.070   5
   0  -3  -2 14752.1 448.332   3
   0  -3   2 15338.0 452.530   3
   0  -3   2 14770.3 497.437   7
   0  -3  -2 15963.0 386.040   5
   0  -3  -3 24359.2 569.884   3
   0  -3   3 25231.8 568.657   3
   0  -3   3 24462.9 654.763   7
   0  -3   4 2624.39 213.517   3
   0  -3  -4 2737.02 234.003   3
   0  -3   4 2138.46 247.598   7
   0   3   4 2682.20 425.268   6
   0  -3   5 22607.1 540.776   3
   0  -3  -5 22484.3 547.400   3
   0   3  -5 22177.8 577.338   1
   0   3   5 23329.1 1045.04   6
   0  -3   5 22860.3 711.892   7
   0  -3   6 1838.13 189.383   3
   0  -3  -6 1759.88 190.713   3
   0   3  -6 1826.03 225.400   1
   0  -3   6 1953.02 286.035   7
   0   3   6 1808.00 575.510   6
   0  -3  -7 12848.4 290.330   4
   0  -3  -7 12577.1 408.014   3
   0   3  -7 12246.5 497.798   1
   0   3   7 12679.3 999.555   6
   0  -3   7 12608.0 608.847   7
   0  -3  -8 7067.93 313.018   3
   0  -3  -8 6878.10 276.645   4
   0  -3  -8 6915.96 301.850   2
   0   3  -8 6703.77 412.065   1
   0  -3   8 7086.02 509.433   7
   0   3   8 6752.08 833.447   6
   0  -3  -9 15424.8 429.283   3
   0  -3  -9 15267.3 479.132   4
   0   3  -9 15244.0 645.355   1
   0  -3  -9 16080.8 426.291   2
   0  -3   9 14262.0 405.615   2
   0  -3   9 15490.3 749.839   7
   0   3   9 15836.2 1175.65   6
   0   3 -10 2771.37 355.917   1
   0  -3  10 3355.47 468.575   7
   0   3  10 2132.43 631.013   6
   0  -3  11 52623.1 1506.92   7
   0   3  11 51448.4 2041.37   6
   0   3 -11 52936.1 1327.40   1
   0   3  12 1264.05 620.129   6
   0  -3  12 2049.12 464.658   7
   0   3 -12 1492.57 341.775   1
   0   3 -13 3590.19 604.561   4
   0   3  13 3373.45 724.853   6
   0  -3  13 3799.23 571.271   7
   0   3 -13 3638.68 478.198   1
   0   3 -14 1175.15 486.452   4
   0  -3  14 1110.74 480.123   7
   0   3  14 1248.21 649.056   6
   0   3 -14 648.971 335.210   1
   0   3 -15 572.766 472.398   4
   0  -3  15 340.297 438.245   7
   0   3  15 1121.05 636.900   6
   0   3 -15-109.127 332.999   1
   0   3 -16 540.630 472.565   4
   0  -3  16 500.850 435.131   7
   0   3  16 1797.64 744.194   6
   0   3 -16 465.673 353.306   1
   0   3 -17 2603.44 669.986   4
   0   3  17 4478.37 873.529   6
   0  -3  17 3023.41 610.251   7
   0   3 -17 2941.73 568.807   1
   0   3 -18 894.816 576.721   4
   0  -3  18 1684.15 556.855   7
   0   3  18 2056.95 706.935   6
   0   3  19 10268.6 1089.56   6
   0  -3  19 11758.9 1055.57   7
   0  -4   0 7973.74 407.501   3
   0  -4   0 7782.95 208.401   5
   0  -4   1 4654.82 321.991   3
   0  -4  -1 5481.88 351.305   3
   0  -4   1 5396.50 231.402   5
   0  -4  -1 4983.61 196.782   5
   0  -4   2 4306.24 322.065   3
   0  -4  -2 4771.41 342.301   3
   0  -4   2 3942.51 327.754   7
   0  -4  -2 4835.79 238.452   5
   0  -4  -3 20679.0 625.989   3
   0  -4   3 20442.8 609.962   3
   0  -4   3 19668.2 668.440   7
   0  -4   4 2276.69 260.820   3
   0  -4  -4 2409.71 261.491   3
   0  -4   4 2390.04 297.706   7
   0   4   4 2138.82 452.519   6
   0  -4   5 2518.74 259.332   3
   0  -4  -5 2589.60 269.109   3
   0  -4   5 3150.50 345.552   7
   0   4   5 3130.27 548.876   6
   0  -4  -6 34162.3 773.809   3
   0  -4   6 33880.5 767.325   3
   0   4   6 36121.8 1442.83   6
   0  -4   6 33400.7 970.752   7
   0  -4  -7 2229.14 236.188   3
   0  -4   7 2252.14 240.300   3
   0  -4   7 1924.14 310.986   7
   0   4   7 2313.15 650.596   6
   0  -4  -8 94710.8 1261.64   3
   0   4  -8 98191.3 1459.16   1
   0   4   8 96914.9 2705.82   6
   0  -4   8 93878.5 1751.57   7
   0  -4  -9 1807.19 223.040   3
   0   4  -9 2069.93 303.873   1
   0  -4  -9 2100.09 229.201   2
   0  -4   9 2061.10 227.215   2
   0  -4   9 1976.05 368.648   7
   0   4   9 1516.98 665.052   6
   0  -4 -10 12850.4 469.711   3
   0   4 -10 13167.8 637.558   1
   0  -4  10 13628.0 775.631   7
   0   4  10 13943.5 1222.45   6
   0   4 -11 37.1916 222.965   1
   0  -4  11 110.255 309.942   7
   0   4  11-543.270 783.282   6
   0   4 -12 37.6942 253.705   1
   0  -4  12-130.042 313.719   7
   0   4  12-904.753 845.786   6
   0   4  13 6382.67 930.527   6
   0  -4  13 7509.20 719.652   7
   0   4 -13 6987.76 584.464   1
   0   4 -14 4829.83 735.983   4
   0   4  14 3506.76 817.051   6
   0  -4  14 3480.11 568.199   7
   0   4 -14 3983.24 530.418   1
   0   4 -15 492.274 476.311   4
   0   4  15-4.63700 630.698   6
   0  -4  15 204.789 410.005   7
   0   4 -15 296.730 338.640   1
   0   4 -16 11947.9 1086.42   4
   0  -4  16 13137.2 1012.65   7
   0   4  16 14240.0 1348.61   6
   0   4 -17 1535.89 589.590   4
   0  -4  17 1675.31 545.427   7
   0   4  17 2887.70 891.436   6
   0   4 -18 75.2330 480.430   4
   0  -4  18 153.046 405.219   7
   0   4 -19 1066.79 614.143   4
   0  -4  19 830.083 496.014   7
   0   4  19 2061.11 791.512   6
   0  -5   0-48.5635 226.293   3
   0  -5   0 74.6437 67.6184   5
   0  -5   1 5878.77 409.269   3
   0  -5  -1 5899.09 416.802   3
   0  -5   1 5216.59 204.831   5
   0  -5  -1 5559.52 222.622   5
   0  -5   2 6738.35 431.311   3
   0  -5  -2 6309.78 415.743   3
   0  -5   2 6851.04 470.911   7
   0  -5  -2 6592.13 289.061   5
   0  -5   2 6526.91 342.513   5
   0  -5   3 65727.8 1200.82   3
   0  -5  -3 65930.6 1214.52   3
   0  -5   3 65440.7 1362.29   7
   0   5   4 5164.81 181.040   4
   0  -5  -4 5470.66 390.040   3
   0  -5   4 5669.54 400.038   3
   0  -5   4 5617.67 433.733   7
   0  -5   5 14200.8 577.563   3
   0  -5  -5 14486.5 585.631   3
   0  -5   5 15065.9 695.111   7
   0   5   5 15582.2 940.441   6
   0  -5  -6 47.7981 195.485   3
   0  -5   6 266.452 204.883   3
   0  -5   6 439.536 251.791   7
   0   5   6 728.879 526.472   6
   0  -5   7 2332.08 281.435   3
   0  -5  -7 2136.86 271.156   3
   0  -5   7 3015.37 394.927   7
   0   5   7 2627.31 679.262   6
   0  -5  -8 7458.52 429.967   3
   0  -5   8 7340.47 428.253   3
   0  -5   8 7575.05 574.375   7
   0   5   8 6582.39 922.453   6
   0  -5  -9 156.213 184.842   3
   0  -5   9-123.054 318.895   7
   0   5   9-822.962 759.286   6
   0  -5 -10 3271.12 304.841   3
   0  -5  10 3209.64 299.667   2
   0  -5 -10 3522.50 309.104   2
   0  -5  10 2715.26 429.786   7
   0   5  10 2363.21 742.922   6
   0   5  11 35366.6 1931.85   6
   0  -5  11 36363.2 1333.57   7
   0  -5  12-148.618 357.164   7
   0   5  12-1182.51 959.455   6
   0  -5  13 1038.98 408.314   7
   0   5  13 600.040 783.452   6
   0   5 -14 754.617 512.225   4
   0  -5  14-136.607 364.499   7
   0   5  14-140.839 750.294   6
   0   5 -15 742.003 531.047   4
   0  -5  15-59.7442 380.666   7
   0   5  15 147.171 694.403   6
   0   5 -16 8242.86 972.292   4
   0   5  16 9018.63 1202.29   6
   0  -5  16 7480.67 814.448   7
   0   5 -17 1549.20 601.742   4
   0   5  17 2911.31 973.697   6
   0  -5  17 1093.48 479.315   7
   0   5 -18 433.622 555.759   4
   0  -5  18 528.244 431.149   7
   0  -6   0 79501.4 1463.19   3
   0  -6   0 79458.1 718.614   5
   0  -6  -1 7927.24 516.522   3
   0  -6   1 8263.20 522.616   3
   0  -6  -1 8177.89 276.123   5
   0  -6   1 8300.63 241.807   5
   0  -6   2 3488.17 380.551   3
   0  -6  -2 3397.39 376.723   3
   0  -6   2 3741.70 214.279   5
   0  -6   3 128.158 132.451   5
   0  -6   3-268.499 283.966   7
   0  -6  -3-116.379 246.778   3
   0  -6   3 144.452 232.460   3
   0   6   4 2888.86 189.569   4
   0  -6   4 3002.42 361.170   3
   0  -6  -4 2654.65 335.765   3
   0  -6   4 2312.31 345.116   7
   0  -6   5 2819.38 360.601   3
   0  -6  -5 2661.38 339.703   3
   0  -6   5 3005.94 403.772   7
   0   6   5 3359.85 596.275   6
   0  -6  -6 10068.9 556.531   3
   0  -6   6 10618.4 565.567   3
   0  -6   6 11235.4 681.030   7
   0   6   6 11045.9 921.677   6
   0  -6   7 54.1570 203.939   3
   0  -6  -7 142.211 226.000   3
   0  -6   7 170.672 268.391   7
   0   6   7-60.4788 566.932   6
   0  -6  -8 22289.1 789.467   3
   0  -6   8 23212.9 805.712   3
   0  -6   8 23868.5 1015.83   7
   0   6   8 21508.4 1427.76   6
   0  -6  -9 773.581 241.408   3
   0  -6   9 1023.54 361.033   7
   0   6   9 799.989 687.882   6
   0  -6  10 22.8451 183.933   2
   0  -6 -10 179.645 199.901   2
   0  -6 -10 24.7216 183.155   3
   0  -6  10 647.731 343.338   7
   0  -6  11 719.982 383.691   7
   0   6  11-662.315 833.832   6
   0  -6  12 2838.30 518.743   7
   0   6  12 610.972 825.162   6
   0  -6  13 8957.60 789.112   7
   0   6  13 7669.26 1095.28   6
   0   6 -14 6814.36 891.042   4
   0  -6  14 5844.72 684.189   7
   0   6  14 5714.07 1029.79   6
   0   6 -15 1933.04 645.763   4
   0  -6  15 589.421 420.262   7
   0   6  15 239.722 757.685   6
   0   6 -16 3150.17 762.725   4
   0  -6  16 3000.71 607.099   7
   0   6  16 3714.13 977.759   6
   0   6 -17 684.565 602.051   4
   0   6  17 1831.08 913.767   6
   0  -6  17 563.006 425.415   7
   0   6 -18 785.198 608.909   4
   0  -6  18 352.563 470.964   7
   0  -7   0 14.9248 292.111   3
   0  -7   0 205.761 78.9163   5
   0  -7  -1 7385.54 554.966   3
   0  -7   1 7782.50 562.040   3
   0  -7   1 7859.92 215.052   5
   0  -7   2 9008.38 591.216   3
   0  -7  -2 9130.76 600.808   3
   0  -7   2 8793.59 274.371   5
   0  -7  -3 19047.1 823.181   3
   0  -7   3 18225.4 791.463   3
   0  -7   3 18592.1 526.853   5
   0  -7   4 41.9213 142.240   5
   0  -7  -4 279.503 300.791   3
   0  -7   4 202.628 269.098   3
   0  -7   4-194.193 340.587   7
   0  -7  -5 159.975 258.960   3
   0  -7   5 140.042 252.853   3
   0  -7   5-178.446 347.184   7
   0   7   5 629.271 472.776   6
   0  -7  -6-15.9283 236.523   3
   0  -7   6 40.5086 246.131   3
   0  -7   6-128.712 336.341   7
   0   7   6 205.164 518.386   6
   0  -7  -7 3248.63 386.164   3
   0  -7   7 3016.21 380.517   3
   0  -7   7 2852.73 432.346   7
   0   7   7 3989.70 804.466   6
   0  -7   8 9947.90 604.992   3
   0  -7  -8 9426.11 587.451   3
   0   7   8 10573.2 1094.19   6
   0  -7   8 10395.5 749.165   7
   0  -7  -9 405.031 239.629   3
   0  -7   9 238.517 303.278   7
   0   7   9 332.894 721.955   6
   0  -7 -10 3062.47 376.041   3
   0  -7 -10 2681.27 347.964   2
   0  -7  10 2758.04 361.259   2
   0  -7  10 3191.12 503.331   7
   0   7  10 2634.71 836.990   6
   0  -7  11 5674.75 650.578   7
   0   7  11 5021.63 998.847   6
   0  -7  12 559.942 367.749   7
   0   7  12-193.886 806.534   6
   0   7 -13 563.508 560.913   4
   0  -7  13 490.599 404.203   7
   0   7 -14 1099.06 599.247   4
   0  -7  14 815.779 440.999   7
   0   7  14-262.365 911.197   6
   0   7 -15 4478.15 877.032   4
   0  -7  15 4577.69 723.507   7
   0   7  15 3506.15 895.545   6
   0   7 -16 4037.88 848.058   4
   0  -7  16 4042.50 704.585   7
   0   7  16 3143.89 977.770   6
   0   7 -17 2760.38 793.255   4
   0  -7  17 2424.09 611.403   7
   0   7  17 3628.19 1051.63   6
   0  -8   0 19940.4 910.294   3
   0  -8   1 4186.72 491.824   3
   0  -8  -1 3776.12 487.108   3
   0  -8   2 7360.73 597.643   3
   0  -8  -2 6859.84 581.558   3
   0  -8   3-10.8427 296.389   3
   0  -8  -3 382.080 312.902   3
   0  -8  -4 17438.8 852.276   3
   0  -8   4 17581.0 842.352   3
   0  -8  -5 11762.3 717.114   3
   0  -8   5 12446.0 730.876   3
   0   8   5 12857.5 993.863   6
   0  -8   5 11490.6 830.629   7
   0  -8  -6 869.814 337.141   3
   0  -8   6 298.677 280.797   3
   0  -8   6 252.343 307.133   7
   0   8   6 505.924 573.750   6
   0  -8  -7 1554.59 382.757   3
   0  -8   7 998.908 322.398   3
   0  -8   7 896.650 350.288   7
   0   8   7 1936.47 670.678   6
   0  -8   8 665.187 285.676   3
   0  -8  -8 853.311 309.431   3
   0  -8   8 700.044 342.093   7
   0   8   8 1038.58 659.151   6
   0  -8  -9 5029.79 496.483   3
   0  -8   9 4510.19 577.024   7
   0   8   9 4444.27 915.549   6
   0  -8 -10 1514.58 328.638   2
   0  -8  10 1523.39 348.417   2
   0  -8 -10 1308.84 328.161   3
   0  -8  10 1268.25 417.730   7
   0   8  10 1248.50 740.563   6
   0  -8  11 2887.06 532.167   7
   0   8  11 3008.19 870.455   6
   0  -8  12 3310.49 554.082   7
   0   8  12 1818.34 748.515   6
   0   8 -13 2770.83 754.151   4
   0  -8  13 2667.25 555.246   7
   0   8  13 868.756 829.272   6
   0   8 -14 3996.35 868.492   4
   0  -8  14 3807.17 638.515   7
   0   8  14 2122.26 771.405   6
   0   8 -15 6261.04 989.149   4
   0  -8  15 5719.58 775.310   7
   0   8  15 4615.26 1025.06   6
   0   8 -16 1597.26 748.186   4
   0   8  16-276.422 832.478   6
   0  -8  16 266.255 400.516   7
   0  -9   0-26.0413 346.225   3
   0  -9   1 10489.4 745.356   3
   0  -9  -1 11183.4 766.006   3
   0  -9   2 7957.18 665.230   3
   0  -9  -2 8590.26 694.175   3
   0  -9   3 340.741 350.842   3
   0  -9  -3 398.530 354.915   3
   0  -9  -4 211.559 352.027   3
   0  -9   4 80.8623 324.726   3
   0   9   4 527.679 533.097   6
   0  -9   5 1182.77 383.105   3
   0  -9  -5 1149.39 389.639   3
   0   9   5 1414.58 595.130   6
   0  -9  -6 6028.77 596.438   3
   0  -9   6 5645.39 582.131   3
   0   9   6 5615.47 840.511   6
   0  -9  -7 22124.8 1020.76   3
   0  -9   7 22561.9 1026.21   3
   0   9   7 22748.5 1477.52   6
   0  -9   7 24708.2 1286.74   7
   0  -9  -8 11863.9 775.897   3
   0  -9   8 11922.6 777.970   3
   0   9   8 13602.2 1258.31   6
   0  -9   8 14184.9 1005.35   7
   0  -9  -9 1267.23 349.482   3
   0  -9   9 928.883 371.749   7
   0   9   9 1613.74 798.511   6
   0  -9 -10 3807.59 483.212   3
   0  -9  10 3854.52 580.299   7
   0   9  10 2022.51 805.123   6
   0  -9  11 548.456 359.738   7
   0   9  11 368.418 728.180   6
   0   9 -12 1136.67 646.621   4
   0  -9  12 52.3818 375.229   7
   0   9  12-612.222 817.129   6
   0   9 -13 4867.55 896.538   4
   0  -9  13 4161.56 661.267   7
   0   9  13 3062.53 866.879   6
   0  -9  14-142.591 431.715   7
   0   9  14-1599.80 994.894   6
   0  -9  15 3578.45 676.968   7
   0 -10   0 1653.01 447.566   3
   0 -10   1 269.065 361.956   3
   0 -10  -1 257.833 410.436   3
   0 -10   2 1198.34 424.023   3
   0 -10  -2 1327.73 422.790   3
   0 -10   3 5340.10 626.370   3
   0 -10  -3 5811.73 640.952   3
   0 -10   4 20875.2 1068.07   3
   0 -10  -4 21978.8 1096.49   3
   0  10   4 23035.0 1362.75   6
   0 -10  -5 11930.0 830.526   3
   0 -10   5 12639.9 855.251   3
   0  10   5 13134.8 1133.53   6
   0 -10   6 169.714 334.064   3
   0 -10  -6 204.056 366.655   3
   0  10   6 357.430 596.570   6
   0 -10  -7 270.170 355.421   3
   0 -10   7 250.891 337.638   3
   0  10   7 172.779 628.231   6
   0 -10   8 2628.62 480.636   3
   0 -10  -8 2923.27 514.416   3
   0 -10   8 2267.68 506.697   7
   0  10   8 2411.29 814.128   6
   0 -10  -9 1420.13 397.558   3
   0 -10   9 1678.55 416.195   2
   0 -10  -9 2205.90 451.612   2
   0 -10   9 1621.09 486.389   7
   0  10   9 1267.37 751.722   6
   0  10 -10 10875.7 1110.62   4
   0  10  10 11773.2 1380.50   6
   0 -10  10 12887.9 1055.50   7
   0  10 -11 2849.15 752.471   4
   0 -10  11 1418.98 450.444   7
   0  10  11 714.235 757.699   6
   0  10 -12 2853.92 783.037   4
   0 -10  12 1875.75 547.565   7
   0  10  12 1362.42 764.132   6
   0 -10  13 2157.79 551.505   7
   0  10  13 847.974 774.974   6
   0 -10  14-21.5370 448.248   7
   0 -11   0 172.552 396.966   3
   0 -11  -1 8017.55 773.585   3
   0 -11   1 7390.72 754.493   3
   0 -11  -2 7071.16 733.301   3
   0 -11   2 6993.62 756.765   3
   0  11  -2 6401.58 683.003   4
   0 -11   3 918.722 457.842   3
   0 -11  -3 261.741 405.184   3
   0  11  -3 747.074 407.260   4
   0  11   3 666.790 548.459   6
   0 -11  -4 3026.87 562.243   3
   0 -11   4 2434.45 518.695   3
   0  11   4 3594.73 748.376   6
   0 -11   5 449.215 390.993   3
   0 -11  -5 792.846 440.043   3
   0  11   5 1016.97 632.774   6
   0 -11  -6-294.490 398.336   3
   0 -11   6 541.257 389.972   3
   0  11   6 116.864 606.622   6
   0 -11  -7 10412.8 852.549   3
   0 -11   7 10181.7 842.182   3
   0  11  -7 10697.9 1049.74   4
   0  11   7 10651.6 1219.58   6
   0 -11  -8 1207.71 427.102   3
   0  11  -8 1637.16 627.492   4
   0  11   8 978.425 757.546   6
   0 -11  -9 2480.84 499.691   2
   0 -11   9 2369.07 496.379   2
   0 -11  -9 2312.10 502.279   3
   0  11  -9 2771.82 684.233   4
   0  11   9 2227.42 898.141   6
   0  11 -10 3449.72 822.753   4
   0  11  10 1874.91 793.497   6
   0  11 -11 1268.30 719.915   4
   0 -11  11 107.306 433.659   7
   0  11  11 145.214 735.622   6
   0  11 -12 1129.91 714.139   4
   0 -11  12 118.051 428.863   7
   0 -11  13 1554.92 561.523   7
   0 -12   0 2950.08 593.295   3
   0 -12  -1 13089.9 1000.06   3
   0 -12   1 13104.7 1013.45   3
   0 -12  -2 6744.47 778.746   3
   0 -12   2 6247.44 754.970   3
   0  12   2 6804.49 906.664   6
   0 -12   3-146.580 448.159   3
   0 -12  -3-152.361 440.736   3
   0  12   3 983.218 614.154   6
   0 -12  -4 3460.88 618.463   3
   0 -12   4 4436.44 652.110   3
   0  12  -4 4572.48 712.951   4
   0  12   4 5891.77 928.832   6
   0 -12   5 1126.36 478.101   3
   0 -12  -5 1865.90 537.831   3
   0  12  -5 1698.68 548.873   4
   0  12   5 595.998 665.269   6
   0 -12  -6 707.848 474.493   3
   0 -12   6 444.967 414.431   3
   0  12  -6 1425.21 568.257   4
   0  12   6 803.351 691.332   6
   0 -12  -7 331.174 430.556   2
   0 -12  -7-200.981 420.394   3
   0 -12   7 388.420 417.253   2
   0  12  -7 937.495 611.618   4
   0  12   7-261.381 680.140   6
   0 -12  -8-367.852 420.805   3
   0 -12  -8-40.3841 364.972   2
   0 -12   8 792.513 433.096   2
   0  12  -8 1116.21 641.971   4
   0  12   8-502.915 798.983   6
   0 -12  -9 474.334 412.844   2
   0 -12   9 472.510 397.013   2
   0 -12  -9-141.898 395.250   3
   0  12  -9 1022.14 673.144   4
   0  12 -10 5457.42 928.380   4
   0  12  10 5142.65 1072.16   6
   0 -13   0-124.909 460.173   3
   0 -13   1 10137.8 965.468   3
   0 -13  -1 10546.7 979.570   3
   0  13   1 11498.0 1095.12   6
   0 -13   2 5574.59 762.252   3
   0 -13  -2 5427.01 767.976   3
   0  13   2 6429.72 908.003   6
   0 -13  -3 347.361 459.818   3
   0 -13   3-134.981 462.609   3
   0  13   3 991.678 661.543   6
   0 -13   4 2402.28 597.079   3
   0 -13  -4 2211.08 582.015   3
   0  13   4 2298.70 767.687   6
   0 -13   5 4816.98 718.333   3
   0 -13  -5 4452.35 696.727   3
   0  13   5 5883.89 1019.19   6
   0 -13  -6 490.507 445.322   2
   0 -13   6 631.525 473.424   2
   0 -13  -6 198.655 445.204   3
   0  13  -6 674.070 522.205   4
   0  13   6 1026.51 777.646   6
   0 -13  -7 984.639 476.777   3
   0 -13   7 1538.21 534.171   2
   0 -13  -7 1405.65 521.467   2
   0  13  -7 1287.53 616.513   4
   0  13   7 1691.78 875.299   6
   0  13  -8 802.586 573.490   4
   0 -13  -8 516.184 452.187   2
   0 -13   8 783.191 453.941   2
   0 -13  -8-24.7519 444.560   3
   0 -13  -9 9017.63 905.336   3
   0 -13   9 9284.13 912.360   2
   0  14   2 8740.95 1064.20   6
   0  14   3 2146.94 762.577   6
   0  14   4 5256.02 986.031   6
   0  14   5 2327.68 833.610   6
   1   0   0-7.10902 84.5863   5
   1   0  -1 1169.81 103.104   4
   1   0   1 1083.31 91.9970   6
   1   0  -1 873.248 93.7269   5
   1   0  -2 51311.4 773.547   4
   1   0  -2 44498.9 614.643   1
   1   0   2 48153.4 653.606   6
   1   0  -2 50813.9 690.266   5
   1   0  -3 39959.0 773.615   4
  -1   0   3 38021.8 746.061   6
   1   0   3 37092.1 687.911   6
   1   0  -3 37978.7 702.538   5
   1   0  -4 2071.94 249.932   4
   1   0   4 2074.21 236.804   6
   1   0  -4 2166.33 244.018   5
  -1   0   4 1690.32 269.083   6
   1   0  -5 5643.09 377.436   4
  -1   0   5 5844.16 416.947   6
   1   0   5 5382.36 365.307   6
   1   0  -6 5881.65 416.432   4
  -1   0   6 5966.47 468.062   6
   1   0   6 6164.66 439.639   6
  -1   0  -6 5735.74 131.959   2
   1   0  -7 6844.42 492.682   4
   1   0   7 6937.71 487.547   6
  -1   0   7 6679.74 492.808   6
   1   0  -8 303.257 269.789   4
   1   0   8 267.795 288.237   6
  -1   0   8-13.6061 234.700   6
   1   0  -9 21593.1 893.345   4
   1   0   9 22082.1 889.657   6
  -1   0   9 22046.8 863.512   6
   1   0 -10 470.362 310.263   4
   1   0  10 548.867 348.145   6
  -1   0  10 546.555 299.976   6
   1   0 -11 6746.68 629.696   4
  -1   0  11 7295.92 592.352   6
   1   0  11 6755.64 609.324   6
   1   0 -12 10112.1 781.523   4
   1   0  12 10050.5 728.341   6
  -1   0  12 10094.8 689.208   6
   1   0 -13-114.216 341.867   4
   1   0  13 361.708 378.360   6
  -1   0  13 420.622 329.049   6
   1   0 -14 1501.23 443.606   4
  -1   0 -14 2084.60 475.828   4
  -1   0  14 2081.21 434.429   6
   1   0  14 1733.69 466.944   6
   1   0 -14 1476.53 430.828   1
   1   0 -15 89.3497 419.468   4
  -1   0  15 930.109 388.153   6
   1   0  15 1180.50 501.564   6
   1   0 -15 413.515 368.696   1
   1   0  16 2539.28 550.656   6
  -1   0  16 2404.22 503.058   6
   1   0 -16 1293.64 433.783   1
   1   0  17 7749.76 788.614   6
   1   0 -17 6514.08 741.558   1
   1   0  18 342.777 401.643   6
  -1   0 -18 239.653 411.964   1
   1   0 -18 108.068 398.791   1
   1   0 -19 91.0241 453.564   1
  -1   0 -19-326.821 494.991   1
  -1   0 -20 3767.98 693.503   1
   1  -1  19 1185.66 557.589   7
   1   1 -19 265.645 425.035   1
  -1  -1 -19-12.4585 478.642   1
   1   1 -18 979.987 473.950   1
   1  -1  17 5475.62 659.835   6
  -1   1  17 6768.70 738.541   6
   1   1 -17 5434.60 695.007   1
   1   1 -16 69.8392 447.795   4
   1  -1  16 79.3533 363.768   6
  -1   1  16 684.728 441.132   6
   1   1 -16 8.00039 369.948   1
   1   1 -15 883.296 449.341   4
   1  -1  15 1169.63 403.792   6
   1   1 -15 1302.59 414.439   1
   1   1 -14 12179.6 954.432   4
   1  -1  14 12573.0 835.825   6
  -1   1  14 13504.2 924.710   6
   1   1 -14 11465.2 805.649   1
  -1  -1 -13 3374.72 493.994   4
   1   1 -13 3483.96 575.332   4
   1  -1  13 3190.82 473.019   6
  -1   1  13 3726.15 603.425   6
   1   1 -13 2073.53 433.427   1
   1   1 -12 19923.8 1064.04   4
  -1  -1 -12 19816.9 894.667   4
  -1   1  12 20083.4 1039.60   6
   1  -1  12 19902.0 944.009   6
   1   1 -12 20806.6 972.638   1
   1   1 -11 1780.45 433.880   4
  -1   1  11 895.446 401.052   6
   1  -1  11 769.961 311.974   6
   1   1 -11 1073.85 346.172   1
   1   1 -10 2618.24 443.753   4
  -1   1  10 2655.19 483.822   6
   1  -1  10 2782.49 376.012   6
   1   1 -10 2686.83 389.804   1
   1   1  -9 33286.5 1124.65   4
   1   1  -9 34126.1 1057.46   1
  -1   1   9 32798.8 1272.11   6
   1  -1   9 32248.7 992.369   6
   1   1  -8 1613.32 364.963   4
  -1  -1  -8 1547.11 149.572   3
   1   1  -8 1270.83 277.438   1
   1  -1   8 1250.90 265.528   6
  -1   1   8 995.092 401.363   6
   1   1  -7 3395.45 402.349   4
  -1  -1  -7 2878.38 209.828   3
   1   1  -7 2771.12 310.558   1
   1  -1   7 3002.07 330.037   6
  -1   1   7 2164.68 448.285   6
  -1  -1  -6 21972.8 539.744   3
   1   1  -6 21959.3 769.372   4
  -1   1   6 20573.5 967.886   6
   1  -1   6 22035.3 676.954   6
   1   1  -6 22925.9 675.573   1
   1   1  -5 15933.7 604.636   4
  -1  -1  -5 16452.1 494.495   3
  -1   1   5 16199.9 775.890   6
   1  -1   5 15856.9 523.955   6
   1   1  -5 17140.1 528.112   1
   1  -1   5 16465.3 296.121   2
  -1  -1  -4 5224.90 318.051   3
   1   1  -4 4762.24 344.267   4
   1  -1   4 4911.03 286.785   6
  -1   1   4 4950.62 408.719   6
   1  -1   4 4940.07 172.945   2
   1   1  -4 4799.45 275.406   1
  -1  -1  -3 45529.5 832.317   3
   1   1  -3 45850.0 848.794   4
   1   1  -3 45671.9 693.306   1
   1  -1   3 47545.1 509.054   2
   1  -1   3 46871.7 721.563   6
  -1  -1  -2 28001.4 663.557   3
   1   1  -2 25858.3 601.172   4
   1  -1   2 27435.0 394.309   2
   1   1  -2 26079.5 450.341   1
   1  -1   2 26559.6 500.178   7
   1   1  -2 25652.3 478.690   5
  -1  -1  -1 40899.7 765.820   3
   1   1  -1 41806.8 699.052   4
   1  -1   1 41196.3 487.977   2
   1  -1   1 39876.8 539.338   7
   1   1  -1 41240.0 472.834   5
   1   1   0 13484.0 338.834   4
  -1  -1   0 12562.7 428.596   3
   1  -1   0 12661.8 275.173   2
   1  -1   0 13295.6 342.391   7
   1   1   0 14291.4 325.556   6
   1  -1   0 14413.2 479.359   5
   1   1   1 36898.9 390.823   4
  -1  -1   1 36458.1 664.448   3
   1  -1  -1 36670.7 457.606   2
  -1  -1   1 36592.1 355.150   7
   1   1   1 38271.0 688.607   6
   1  -1  -1 36538.7 557.191   5
  -1  -1   2 27189.5 519.047   3
   1  -1  -2 27000.8 395.362   4
   1  -1  -2 26468.6 390.141   2
  -1  -1   2 26681.7 389.677   7
   1   1   2 26487.8 695.738   6
   1  -1  -2 27204.2 526.749   5
  -1  -1   3 49004.5 620.501   3
   1  -1  -3 49599.8 659.922   4
   1  -1  -3 48223.8 518.382   2
   1   1   3 46775.3 1024.69   6
  -1  -1   3 49313.1 492.932   6
   1  -1  -3 47614.4 808.098   5
  -1  -1   4 3680.08 150.604   3
   1  -1  -4 3697.27 262.923   4
   1  -1  -4 3926.70 157.422   2
  -1  -1   4 3710.93 199.141   6
   1   1   4 3604.21 387.619   6
   1  -1  -4 4174.11 308.857   5
  -1  -1   5 23263.6 322.984   3
   1  -1  -5 21705.6 660.155   4
   1   1   5 21641.9 821.100   6
  -1  -1   5 22563.4 519.802   6
   1  -1  -5 23876.5 369.615   2
  -1  -1   6 17050.7 242.563   3
   1  -1  -6 16225.0 635.929   4
   1   1   6 15477.9 757.175   6
  -1  -1   6 16257.1 506.426   6
   1  -1  -7 1723.49 282.258   4
  -1  -1   7 1829.45 238.325   6
   1   1   7 2196.72 415.215   6
   1  -1  -8 1128.60 271.521   4
  -1  -1   8 1488.65 240.953   6
   1   1   8 1349.31 384.652   6
   1  -1  -9 30847.6 1047.50   4
  -1  -1   9 29956.7 864.470   6
   1   1   9 31556.8 1167.00   6
   1  -1 -10 3034.99 399.919   4
  -1  -1  10 3408.50 370.025   6
   1   1  10 3233.35 508.581   6
   1  -1 -11 398.516 292.675   4
  -1  -1  11 868.249 287.711   6
   1   1  11 1414.97 482.483   6
   1  -1 -12 22987.5 1094.21   4
   1   1  12 22688.4 1131.68   6
  -1  -1  12 22712.0 903.322   6
   1  -1 -13 3031.19 472.106   4
   1   1  13 4328.82 628.261   6
  -1  -1  13 3906.00 449.059   6
   1   1  14 11364.7 897.680   6
  -1  -1  14 11174.9 722.833   6
  -1   1 -15 2160.57 512.201   4
   1   1  15 1991.84 562.659   6
  -1   1 -15 1028.06 406.354   1
   1   1  16 356.194 474.685   6
  -1   1 -16-19.6832 374.866   1
   1  -1 -16-190.376 409.740   1
   1   1  17 6214.75 801.921   6
  -1   1 -17 5139.37 671.794   1
   1  -1 -17 5333.66 710.885   1
   1   1  18 606.770 473.688   6
   1  -1 -18 608.399 465.551   1
  -1   1 -18 695.782 427.632   1
   1   1  19 961.757 516.426   6
  -1   1 -19 250.535 418.586   1
   1  -1 -19-88.1038 506.718   1
   1   2 -20 2711.35 665.216   1
   1  -2  19 390.220 461.580   7
   1   2 -19 190.069 443.664   1
   1  -2  18 1768.96 582.955   7
   1   2 -18 1159.84 487.460   1
   1   2 -17 5586.14 830.935   4
  -1   2  17 6113.52 811.794   6
   1  -2  17 5211.31 730.898   7
   1   2 -17 4672.15 655.921   1
   1   2 -16 2533.57 601.244   4
  -1   2  16 4149.58 714.240   6
   1  -2  16 3966.87 654.516   7
   1  -2  16 2782.99 486.906   6
   1   2 -16 3761.45 590.775   1
   1   2 -15 4942.74 731.030   4
   1  -2  15 4961.55 682.790   7
   1  -2  15 4719.93 571.108   6
  -1   2  15 5588.21 795.124   6
   1   2 -15 3764.06 539.076   1
   1   2 -14 3605.56 611.510   4
  -1   2  14 4096.45 711.952   6
   1  -2  14 4217.27 608.476   7
   1  -2  14 3117.99 467.330   6
   1   2 -14 3069.30 487.312   1
   1   2 -13 2323.39 538.551   4
  -1   2  13 2348.95 609.624   6
   1  -2  13 1930.17 386.491   6
   1   2 -13 1756.31 389.486   1
   1   2 -12 27241.1 1255.70   4
  -1   2  12 27639.2 1409.20   6
   1  -2  12 27357.7 1062.31   6
   1   2 -12 27994.4 1095.01   1
   1   2 -11 6931.75 677.428   4
  -1  -2 -11 6812.79 493.359   4
   1  -2  11 6013.69 507.432   6
  -1   2  11 5528.34 741.027   6
   1   2 -11 6227.93 542.851   1
   1   2 -10 25756.1 1094.14   4
  -1  -2 -10 24420.1 799.189   4
  -1  -2 -10 25588.6 472.667   3
  -1   2  10 23116.7 1289.84   6
   1  -2  10 26465.5 935.207   6
   1   2 -10 25804.0 927.913   1
   1   2  -9 29106.4 1096.03   4
  -1  -2  -9 29332.3 549.300   3
   1   2  -9 29555.1 928.602   1
  -1   2   9 28893.8 1405.13   6
   1  -2   9 29587.8 931.267   6
   1   2  -8 5852.67 529.402   4
  -1  -2  -8 5347.94 262.296   3
   1  -2   8 5036.29 211.153   2
   1   2  -8 5293.06 403.852   1
   1  -2   8 5044.72 393.415   6
  -1   2   8 3907.74 645.482   6
   1   2  -7 7934.29 560.077   4
  -1  -2  -7 6605.28 306.047   3
   1  -2   7 6710.47 244.570   2
   1   2  -7 6401.51 401.302   1
   1  -2   7 7394.51 492.840   7
   1  -2   7 6691.55 412.074   6
  -1   2   7 6069.01 717.139   6
  -1  -2  -6 22818.9 568.769   3
   1  -2   6 22243.9 666.319   6
  -1   2   6 22685.7 1066.06   6
   1  -2   6 24500.3 765.837   7
   1   2  -6 23128.9 663.883   1
   1  -2   6 23078.5 447.244   2
  -1  -2  -5 11887.3 426.222   3
   1  -2   5 12598.0 519.550   7
  -1   2   5 13308.9 730.022   6
   1  -2   5 12528.2 337.303   2
   1   2  -5 12453.6 463.099   1
  -1  -2  -4 2873.63 241.620   3
   1  -2   4 2936.84 268.534   7
   1  -2   4 2745.58 176.744   2
   1   2  -4 3050.31 242.098   1
  -1  -2  -3 13738.6 466.277   3
   1  -2   3 13877.4 473.361   7
   1  -2   3 14422.8 364.387   2
   1   2  -2 98337.1 1200.31   4
  -1  -2  -2 96740.4 1204.09   3
   1  -2   2 98406.1 930.640   2
   1  -2   2 98251.9 1116.91   7
   1   2  -1 35053.4 679.055   4
  -1  -2  -1 36148.7 732.906   3
   1  -2   1 36311.4 573.396   2
   1  -2   1 35836.9 662.823   7
   1  -2   1 33149.3 757.300   5
   1  -2   0 1907.49 164.698   2
  -1  -2   0 1680.09 199.855   3
   1   2   0 1793.82 180.548   4
   1  -2   0 1661.28 155.075   3
   1  -2   0 2145.59 209.121   5
  -1  -2   1 37084.5 698.805   3
   1  -2  -1 37172.0 571.953   3
   1   2   1 39552.0 587.122   4
   1  -2  -1 37186.3 578.634   2
   1   2   1 38263.4 785.463   6
  -1  -2   1 36658.3 587.776   7
   1  -2  -1 38127.7 604.183   5
   1   2   2 103351. 628.237   4
  -1  -2   2 103139. 1074.14   3
   1  -2  -2 103010. 941.301   3
   1  -2  -2 101119. 950.376   2
  -1  -2   2 100771. 957.972   7
   1   2   2 98574.4 1548.85   6
   1  -2  -2 100604. 1052.13   5
  -1  -2   3 12472.6 371.285   3
   1  -2  -3 12928.5 340.859   3
  -1   2  -3 12653.3 266.198   1
   1  -2  -3 12220.3 341.486   2
  -1  -2   3 12628.1 390.913   7
   1   2   3 11907.6 665.151   6
   1  -2  -3 12515.2 442.234   5
   1  -2  -4 3847.84 199.441   3
  -1  -2   4 4268.84 217.331   3
   1  -2  -4 4207.44 177.683   4
  -1   2  -4 4273.78 199.787   1
   1  -2  -4 4251.57 214.336   2
  -1  -2   4 4071.09 262.183   7
   1  -2  -4 4360.88 305.769   5
   1   2   4 3484.23 448.704   6
   1  -2  -5 15991.5 393.588   4
  -1  -2   5 16045.4 382.430   3
  -1   2  -5 15982.9 440.383   1
   1  -2  -5 15587.2 379.361   2
  -1  -2   5 15943.9 395.657   6
  -1  -2   5 15469.1 510.523   7
   1   2   5 16264.7 882.841   6
   1  -2  -5 16377.6 600.074   5
  -1  -2   6 24076.8 451.861   3
   1  -2  -6 23746.1 570.403   4
  -1  -2   6 23641.1 544.349   6
   1   2   6 24036.3 1127.96   6
   1  -2  -6 23395.1 451.153   2
   1  -2  -7 6632.55 372.389   4
  -1  -2   7 6767.30 239.859   3
   1   2   7 6084.94 669.901   6
  -1  -2   7 6699.78 338.870   6
   1  -2  -7 6678.78 242.273   2
   1  -2  -8 6870.76 420.234   4
   1   2   8 6181.06 679.143   6
  -1  -2   8 6556.22 373.317   6
   1  -2  -8 7203.86 248.877   2
   1  -2  -9 29484.0 898.741   4
   1   2   9 28589.2 1285.34   6
  -1  -2   9 29587.7 811.326   6
   1  -2 -10 24572.6 888.977   4
  -1  -2  10 24361.9 797.574   6
   1   2  10 23673.5 1199.39   6
   1  -2 -11 7584.97 552.857   4
   1   2  11 7752.85 795.401   6
  -1  -2  11 7350.83 495.247   6
  -1   2 -11 6983.87 530.922   1
   1  -2 -12 26242.7 1012.51   4
   1   2  12 26684.6 1340.18   6
  -1  -2  12 27414.8 953.932   6
  -1   2 -12 29260.1 1073.34   1
   1   2  13 3757.86 672.091   6
  -1  -2  13 2714.03 385.006   6
  -1   2 -13 2235.96 397.206   1
   1   2  14 4599.38 770.611   6
  -1   2 -14 3161.54 482.448   1
  -1   2 -15 4907.39 683.914   4
   1   2  15 5948.45 791.497   6
  -1   2 -15 4726.40 577.434   1
  -1   2 -16 3938.24 700.400   4
  -1  -2  16 4261.29 621.690   7
   1   2  16 4553.19 761.137   6
  -1   2 -16 4123.45 565.107   1
  -1   2 -17 4345.16 755.238   4
   1   2  17 4276.47 727.555   6
  -1  -2  17 4034.66 631.103   7
  -1   2 -17 3807.77 590.606   1
   1   2  18 1829.56 644.309   6
  -1  -2  18 1151.75 492.449   7
   1  -2 -18 858.419 466.593   1
  -1   2 -18 678.520 430.592   1
   1   2  19-149.341 471.450   6
  -1  -2  19 533.891 438.052   7
   1  -2 -19-200.510 530.222   1
   1   2  20 2842.13 726.770   6
   1  -3  19 2422.91 651.879   7
   1   3 -19 2413.89 602.413   1
   1   3 -18 2910.56 741.009   4
   1  -3  18 3194.40 664.981   7
  -1   3  18 4073.96 808.969   6
   1   3 -18 2634.47 617.432   1
   1   3 -17 2370.65 658.787   4
   1  -3  17 2712.18 614.582   7
  -1   3  17 4050.72 840.943   6
   1   3 -17 3293.49 607.875   1
   1   3 -16 287.773 474.231   4
  -1   3  16 1751.34 730.524   6
   1  -3  16 947.876 516.846   7
   1   3 -16 421.517 410.775   1
   1   3 -15 5455.71 769.942   4
  -1   3  15 6488.22 903.165   6
   1  -3  15 5969.10 722.992   7
   1   3 -15 5734.05 633.810   1
   1   3 -14 6894.55 789.945   4
   1  -3  14 7083.47 731.091   7
  -1   3  14 6104.33 884.960   6
   1   3 -14 5844.59 622.730   1
   1   3 -13 20381.2 1199.69   4
   1  -3  13 21084.1 1104.11   7
  -1   3  13 21477.4 1437.91   6
   1   3 -13 20524.4 974.267   1
   1   3 -12 16026.7 1004.84   4
   1   3 -12 16571.1 843.589   1
  -1   3  12 14829.4 1220.85   6
   1  -3  12 16738.3 958.350   7
   1   3 -11 2793.86 535.548   4
   1   3 -11 2128.30 362.048   1
   1  -3  11 2745.18 494.990   7
  -1   3  11 1575.16 637.247   6
   1   3 -10 6965.33 663.966   4
  -1  -3 -10 6671.28 318.477   3
   1   3 -10 6518.45 502.458   1
   1  -3  10 6714.91 597.561   7
  -1   3  10 5876.32 865.795   6
  -1  -3  -9 35327.2 760.933   4
  -1  -3  -9 35221.1 712.199   3
   1   3  -9 34885.0 1240.06   4
   1   3  -9 33155.3 975.490   1
   1  -3   9 33721.8 630.033   2
   1  -3   9 34823.8 1126.30   7
  -1   3   9 35093.8 1700.90   6
  -1  -3  -8 45.3863 110.749   4
  -1  -3  -8 200.479 142.036   3
   1   3  -8 282.909 231.209   1
   1  -3   8 76.2691 101.696   2
   1  -3   8 219.815 268.499   7
  -1   3   8-22.2382 587.198   6
  -1  -3  -7 23637.6 453.086   4
  -1  -3  -7 24693.2 629.249   3
  -1   3   7 24043.9 1245.83   6
   1  -3   7 22590.3 825.661   7
   1  -3   7 23482.4 545.657   2
   1   3  -7 23803.2 732.506   1
  -1  -3  -6 10676.6 437.157   3
   1  -3   6 10544.2 549.230   7
  -1   3   6 10375.7 777.930   6
   1  -3   6 10602.6 378.843   2
   1   3  -6 11395.7 492.782   1
  -1  -3  -5 9568.90 444.928   3
  -1   3   5 9232.80 650.374   6
   1  -3   5 8815.57 483.793   7
   1  -3   5 9544.97 365.508   2
  -1  -3  -4 10080.4 435.578   3
   1  -3   4 9991.81 489.521   7
  -1  -3  -3 32335.5 747.317   3
   1  -3   3 32197.1 652.024   3
   1  -3   3 32298.8 790.828   7
  -1  -3  -2 15699.9 526.108   3
   1  -3   2 16185.8 464.790   3
   1  -3   2 15946.3 543.277   7
   1  -3   1 101862. 1136.19   3
  -1  -3  -1 103670. 1299.94   3
   1   3  -1 101853. 1241.43   4
   1  -3   1 99380.6 1370.29   7
   1  -3   1 109497. 1570.59   5
  -1  -3   0 1351.35 208.024   3
   1  -3   0 1515.45 184.507   3
   1   3   0 1784.51 201.393   4
   1  -3   0 1698.48 179.905   5
   1  -3  -1 112030. 1195.53   3
   1   3   1 116139. 1126.35   4
  -1  -3   1 111785. 1318.48   3
   1  -3  -1 113535. 1104.53   5
  -1  -3   2 16736.4 508.866   3
   1  -3  -2 16075.9 467.816   3
   1   3   2 17068.9 387.508   4
   1   3   2 17124.8 669.570   6
  -1  -3   2 16143.9 492.599   7
   1  -3  -2 15994.3 453.417   5
  -1  -3   3 27160.7 625.100   3
   1  -3  -3 26845.4 591.210   3
  -1  -3   3 26320.8 634.071   7
   1   3   3 25752.2 947.332   6
   1  -3  -3 27167.3 641.884   5
   1  -3  -4 7649.51 335.030   3
  -1  -3   4 8606.86 361.044   3
   1  -3  -4 8466.76 348.331   2
   1   3   4 7673.97 677.353   6
  -1  -3   4 8534.98 400.920   7
   1  -3  -4 7899.60 411.527   5
  -1  -3   5 9627.89 380.573   3
   1  -3  -5 8770.63 349.740   3
   1  -3  -5 8789.30 358.253   2
  -1   3  -5 9201.44 330.252   1
  -1  -3   5 8503.15 430.135   7
   1   3   5 8119.61 760.687   6
   1  -3  -5 9942.18 485.241   5
  -1  -3   6 8128.74 340.427   3
   1  -3  -6 8128.67 249.881   4
   1  -3  -6 8011.31 330.184   3
  -1   3  -6 8028.44 341.412   1
   1  -3  -6 8160.09 338.936   2
  -1  -3   6 8356.19 455.544   7
   1   3   6 6945.71 734.218   6
  -1  -3   7 23140.6 540.939   3
   1  -3  -7 22800.0 467.672   4
   1  -3  -7 22503.5 536.786   3
   1  -3  -7 23006.3 547.048   2
  -1   3  -7 21830.6 607.959   1
   1   3   7 22627.7 1212.18   6
  -1  -3   7 22957.4 765.050   7
   1  -3  -8-77.3002 102.028   4
  -1  -3   8 123.532 116.215   3
  -1   3  -8-54.5972 169.513   1
   1  -3  -8 80.4520 108.695   2
  -1  -3   8 136.176 212.643   7
   1   3   8 128.619 521.320   6
   1  -3  -9 39652.3 762.464   4
   1   3   9 36561.9 1601.93   6
  -1  -3   9 40044.8 1137.64   7
  -1   3  -9 38353.1 948.607   1
   1  -3  -9 41012.5 688.590   2
   1  -3 -10 7607.63 382.787   4
  -1  -3  10 7670.66 594.355   7
   1   3  10 7073.60 862.017   6
  -1   3 -10 7199.75 470.955   1
  -1  -3  11 3086.40 466.684   7
   1   3  11 2781.59 694.858   6
  -1   3 -11 3116.55 370.121   1
  -1  -3  12 17785.5 935.136   7
   1   3  12 17930.9 1255.37   6
  -1   3 -12 18273.2 834.431   1
   1   3  13 19888.5 1322.79   6
  -1  -3  13 19456.2 1010.92   7
  -1   3 -13 20023.4 930.952   1
   1   3  14 6849.59 895.930   6
  -1  -3  14 5834.17 657.085   7
  -1   3 -14 5831.20 585.488   1
   1   3  15 7049.88 927.891   6
  -1  -3  15 7363.88 723.373   7
  -1   3 -15 6040.96 631.303   1
  -1   3 -16 1860.61 618.074   4
   1   3  16 2039.75 752.959   6
  -1  -3  16 770.386 429.068   7
  -1   3 -16 729.852 390.363   1
  -1   3 -17 4138.17 753.407   4
  -1  -3  17 3609.37 598.638   7
   1   3  17 3764.03 807.182   6
  -1   3 -18 3270.25 716.149   4
   1   3  18 2782.89 755.881   6
  -1  -3  18 2704.04 580.443   7
  -1  -3  19 2535.66 594.047   7
   1   3  19 2843.86 762.746   6
   1   4 -19-163.988 608.675   4
  -1   4  19 2281.52 807.371   6
   1   4 -18 2015.58 649.547   4
  -1   4  18 4013.71 949.518   6
   1  -4  18 2796.66 642.935   7
   1   4 -17 1851.09 609.652   4
   1  -4  17 2276.81 592.572   7
  -1   4  17 3223.46 901.676   6
   1   4 -17 3084.52 605.122   1
   1   4 -16 4939.82 795.651   4
  -1   4  16 7588.50 1088.80   6
   1  -4  16 6494.51 780.681   7
   1   4 -16 7121.59 725.521   1
   1   4 -15 3792.03 710.263   4
   1  -4  15 4184.06 649.777   7
  -1   4  15 3724.71 856.662   6
   1   4 -15 4291.23 573.998   1
   1   4 -14 4467.63 729.676   4
   1   4 -14 5244.71 601.764   1
   1  -4  14 4938.41 642.562   7
  -1   4  14 4481.76 918.453   6
   1   4 -13 7531.78 812.614   4
   1   4 -13 7962.96 653.205   1
   1  -4  13 8520.30 764.943   7
  -1   4  13 6624.59 984.819   6
   1   4 -12 8300.30 814.305   4
   1   4 -12 8256.59 612.807   1
   1  -4  12 8435.85 737.485   7
  -1   4  12 8116.58 1058.10   6
   1   4 -11 2885.92 593.355   4
   1   4 -11 2684.83 403.154   1
   1  -4  11 2535.07 468.108   7
  -1   4  11 1465.75 694.996   6
   1   4 -10 35459.6 1388.61   4
  -1  -4 -10 36020.5 815.277   3
   1  -4  10 37080.8 1266.45   7
  -1   4  10 35897.7 1900.70   6
   1   4 -10 33646.4 1036.41   1
  -1  -4  -9 10828.3 470.726   3
   1  -4   9 10787.7 686.075   7
  -1   4   9 10418.5 1097.10   6
   1  -4   9 10855.9 443.561   2
   1   4  -9 10895.8 587.463   1
  -1  -4  -8 9783.25 457.054   3
   1  -4   8 10068.2 431.113   2
  -1   4   8 10660.0 1033.98   6
   1  -4   8 9182.29 615.299   7
  -1  -4  -7 2743.64 275.000   3
   1  -4   7 2965.78 263.811   2
   1  -4   7 2569.19 355.613   7
  -1   4   7 4243.14 673.648   6
  -1  -4  -6 30674.9 794.693   3
  -1   4   6 31907.0 1281.21   6
   1  -4   6 30635.6 967.364   7
   1  -4   6 30839.5 726.943   2
  -1  -4  -5 8097.42 436.452   3
   1  -4   5 8262.43 530.199   7
  -1  -4  -4 48658.1 996.386   3
   1  -4   4 49615.0 928.437   3
   1  -4   4 48681.2 1100.20   7
   1  -4   3 16640.6 554.768   3
  -1  -4  -3 16888.5 609.597   3
   1  -4   3 17740.3 660.620   7
   1  -4   2 22429.9 634.986   3
  -1  -4  -2 22839.0 698.248   3
   1  -4   2 21565.7 734.298   7
   1  -4   2 23290.8 749.959   5
   1  -4   1 7731.52 395.627   3
  -1  -4  -1 7396.53 421.407   3
   1  -4   1 7197.25 457.003   7
   1  -4   1 7336.78 401.323   5
   1   4   0 10192.7 436.098   4
  -1  -4   0 10449.2 482.049   3
   1  -4   0 10703.4 458.240   3
   1  -4   0 10387.3 366.489   5
   1  -4  -1 9156.50 428.119   3
  -1  -4   1 8964.52 449.819   3
   1   4   1 8757.65 372.883   4
   1  -4  -1 8646.48 332.260   5
   1  -4  -2 13506.0 503.414   3
   1   4   2 13030.0 409.538   4
  -1  -4   2 14005.5 537.298   3
  -1  -4   2 12912.4 530.158   7
   1   4   2 14089.0 658.619   6
   1  -4  -2 12618.4 419.903   5
   1   4   3 20339.5 393.921   4
   1  -4  -3 19361.2 592.999   3
  -1  -4   3 20208.5 631.633   3
   1   4   3 21257.7 885.091   6
  -1  -4   3 19654.9 641.722   7
   1  -4  -3 19358.7 562.126   5
   1  -4  -4 52260.3 947.572   3
  -1  -4   4 52314.5 973.338   3
   1   4   4 50328.0 1489.82   6
  -1  -4   4 52205.3 1054.54   7
   1  -4  -4 52151.4 985.319   5
  -1  -4   5 10621.3 467.226   3
   1  -4  -5 9808.40 428.343   3
  -1  -4   5 11104.0 538.796   7
   1   4   5 9316.22 829.155   6
   1  -4  -5 10633.8 502.629   5
  -1  -4   6 30298.1 733.381   3
   1  -4  -6 29757.0 718.326   3
   1  -4  -6 29358.3 718.914   2
  -1  -4   6 30021.7 880.968   7
   1   4   6 29528.9 1397.30   6
   1  -4  -7 2697.89 252.898   3
  -1  -4   7 3100.48 269.019   3
  -1   4  -7 3042.74 262.768   1
   1  -4  -7 2985.56 267.354   2
  -1  -4   7 2851.81 336.041   7
   1   4   7 2293.15 620.223   6
   1  -4  -8 8245.51 394.959   3
  -1  -4   8 8712.46 397.633   3
  -1   4  -8 8774.31 432.828   1
   1  -4  -8 8308.64 400.998   2
  -1  -4   8 7708.81 524.804   7
   1   4   8 6815.70 840.505   6
  -1  -4   9 10062.4 417.040   3
   1  -4  -9 10267.1 434.838   2
  -1   4  -9 10033.0 497.568   1
  -1  -4   9 9867.88 614.380   7
   1   4   9 8819.70 952.806   6
  -1  -4  10 34927.1 1170.10   7
   1   4  10 31190.1 1667.82   6
  -1   4 -10 32749.2 924.615   1
  -1  -4  11 2406.97 416.330   7
   1   4  11 1860.37 625.761   6
  -1   4 -11 2971.71 359.058   1
   1   4  12 9161.89 1035.18   6
  -1  -4  12 10267.5 750.945   7
  -1   4 -12 10803.7 645.101   1
   1   4  13 8022.27 1013.42   6
  -1  -4  13 7900.11 708.909   7
  -1   4 -13 7934.64 601.809   1
   1   4  14 5645.25 929.504   6
  -1  -4  14 3852.57 570.578   7
  -1   4 -14 4620.73 525.530   1
   1   4  15 4555.21 906.175   6
  -1  -4  15 3155.91 533.355   7
  -1   4 -16 6908.50 878.385   4
  -1  -4  16 6485.72 736.041   7
   1   4  16 8158.36 1092.94   6
  -1   4 -17 3185.41 708.605   4
   1   4  17 3952.79 888.442   6
  -1  -4  17 2405.56 552.115   7
  -1   4 -18 3916.51 765.096   4
  -1  -4  18 3356.24 621.890   7
   1   4  18 4276.45 899.141   6
  -1   4 -19-81.2750 490.118   4
  -1  -4  19-24.1812 402.063   7
   1   4  19 883.004 777.798   6
   1   5 -18 1485.32 610.767   4
   1  -5  18 1534.77 530.549   7
   1   5 -17 6784.66 958.084   4
  -1   5  17 8778.01 1244.72   6
   1  -5  17 8427.51 926.174   7
   1   5 -16 664.384 558.744   4
   1  -5  16 162.080 449.849   7
  -1   5  16 506.995 742.946   6
   1   5 -15 4099.08 741.220   4
  -1   5  15 3156.28 865.931   6
   1  -5  15 3091.30 585.304   7
   1   5 -14 2589.65 676.523   4
   1  -5  14 2417.20 526.986   7
  -1   5  14 603.861 803.829   6
   1   5 -13 15424.1 1130.19   4
  -1   5  13 14331.3 1393.67   6
   1  -5  13 16407.3 1018.16   7
   1   5 -12 4541.79 703.195   4
   1  -5  12 3893.53 557.898   7
  -1   5  12 3360.10 911.748   6
   1   5 -11 1088.51 517.424   4
   1  -5  11-176.729 368.937   7
  -1   5  11-92.4865 744.247   6
   1   5 -10 21763.2 1164.90   4
  -1  -5 -10 22312.9 730.159   3
   1  -5  10 20596.2 1002.09   7
  -1   5  10 23151.7 1621.89   6
   1  -5  10 21702.7 692.111   2
  -1  -5  -9 11451.3 548.423   3
   1  -5   9 11670.1 522.835   2
  -1   5   9 11340.3 1151.51   6
   1  -5   9 10367.8 707.257   7
  -1  -5  -8 5308.16 403.505   3
   1  -5   8 5762.53 387.105   2
   1  -5   8 5794.05 532.313   7
  -1   5   8 5162.16 793.453   6
  -1  -5  -7 55533.5 1168.37   3
   1  -5   7 55216.5 1420.90   7
  -1   5   7 57151.4 1851.00   6
   1  -5   7 54649.4 1093.71   2
  -1  -5  -6 10304.3 528.011   3
   1  -5   6 10286.6 629.306   7
  -1   5   6 11355.7 849.819   6
  -1  -5  -5 24583.7 790.990   3
   1  -5   5 24783.8 754.868   3
   1  -5   5 24213.8 899.932   7
   1  -5   4 18007.8 646.530   3
  -1  -5  -4 17725.7 683.650   3
   1  -5   4 17185.2 749.018   7
  -1  -5  -3 47329.7 1087.62   3
   1  -5   3 47909.7 1027.66   3
   1  -5   3 45686.0 1181.60   7
   1  -5   2 5775.99 408.615   3
  -1  -5  -2 6005.80 440.805   3
   1  -5   2 4860.14 419.129   7
   1  -5   2 6471.30 450.319   5
  -1  -5  -1 17933.8 689.011   3
   1  -5   1 17715.4 644.757   3
   1  -5   1 17316.6 525.952   5
  -1  -5   0 2430.39 325.923   3
   1  -5   0 2792.10 325.070   3
   1   5   0 2845.72 302.287   4
   1  -5   0 2630.10 197.884   5
  -1  -5   1 21216.5 731.576   3
   1  -5  -1 21319.8 699.772   3
   1   5   1 21303.0 620.729   4
   1  -5  -1 21280.8 525.189   5
  -1  -5   2 8680.33 493.654   3
   1   5   2 7454.93 363.332   4
   1  -5  -2 7816.66 457.313   3
   1  -5  -2 8251.53 352.975   5
   1   5   3 40514.1 696.631   4
   1  -5  -3 41796.7 956.977   3
  -1  -5   3 41396.4 984.746   3
  -1  -5   3 41117.2 1059.61   7
   1   5   3 42837.8 1284.60   6
   1  -5  -3 41298.5 842.737   5
  -1  -5   4 19630.0 695.228   3
   1  -5  -4 19661.8 670.063   3
   1   5   4 20149.9 1001.43   6
  -1  -5   4 19395.7 746.049   7
   1  -5  -4 18932.6 620.558   5
   1  -5  -5 24053.7 731.790   3
  -1  -5   5 22995.6 732.582   3
  -1  -5   5 23661.0 829.439   7
   1   5   5 23682.8 1190.53   6
   1  -5  -5 23101.5 733.916   5
   1  -5  -6 11265.1 518.976   3
  -1  -5   6 11857.2 537.686   3
  -1  -5   6 12360.7 632.910   7
   1   5   6 10903.7 958.822   6
   1  -5  -7 56976.0 1107.44   3
  -1  -5   7 58315.8 1133.68   3
   1  -5  -7 57279.0 1116.75   2
  -1  -5   7 58026.9 1358.35   7
   1   5   7 57406.3 2075.37   6
   1  -5  -8 5295.64 371.687   3
  -1  -5   8 6106.98 397.946   3
   1  -5  -8 6042.94 395.717   2
  -1  -5   8 6404.12 527.115   7
   1   5   8 5634.45 829.508   6
  -1  -5   9 13570.7 556.883   3
   1  -5  -9 13025.6 550.014   3
   1  -5  -9 13551.3 572.289   2
   1   5   9 11394.4 1110.35   6
  -1  -5   9 12750.2 723.750   7
   1  -5 -10 22377.2 713.824   2
   1   5  10 20210.2 1438.88   6
  -1  -5  10 20290.4 942.170   7
  -1  -5  11 67.8506 280.518   7
   1   5  11-298.801 744.339   6
  -1  -5  12 1912.00 392.545   7
   1   5  12 1616.94 686.272   6
  -1  -5  13 15976.5 972.115   7
   1   5  13 14906.5 1340.01   6
  -1  -5  14 2838.97 548.265   7
   1   5  14 3320.03 880.107   6
  -1  -5  15 5480.66 681.903   7
   1   5  15 7202.85 1136.50   6
  -1   5 -16 1410.65 627.359   4
   1   5  16 2186.66 907.918   6
  -1  -5  16 674.021 393.574   7
  -1   5 -17 7094.21 950.039   4
   1   5  17 8419.03 1211.15   6
  -1  -5  17 6627.72 789.742   7
  -1   5 -18 2764.41 723.319   4
  -1  -5  18 1343.59 481.365   7
  -1   6  18 8728.46 1371.98   6
   1   6 -17 1754.70 701.210   4
  -1   6  17 2546.86 960.706   6
   1  -6  17 919.929 450.631   7
   1   6 -16 8101.80 1020.12   4
   1  -6  16 7532.35 862.027   7
  -1   6  16 8076.71 1217.45   6
   1   6 -15 1373.29 609.384   4
   1  -6  15 853.088 419.866   7
  -1   6  15 138.641 909.216   6
   1   6 -14 7611.76 928.325   4
   1  -6  14 7666.38 799.265   7
  -1   6  14 7109.94 1160.29   6
   1   6 -13 1795.79 613.843   4
   1  -6  13 785.653 375.250   7
  -1   6  13-215.917 922.209   6
   1   6 -12 5858.84 803.111   4
   1  -6  12 6900.04 704.494   7
  -1   6  12 5390.89 1001.13   6
   1   6 -11 3364.77 650.497   4
   1  -6  11 2653.31 508.646   7
  -1   6  11 2643.41 875.289   6
  -1  -6 -10 26770.8 891.507   3
   1   6 -10 25401.9 1307.01   4
   1  -6  10 26888.6 870.586   2
   1  -6  10 26732.1 1188.14   7
  -1   6  10 26554.1 1753.05   6
  -1  -6  -9 6889.03 503.418   3
   1  -6   9 6456.12 460.374   2
   1  -6   9 6440.05 623.693   7
  -1   6   9 6361.31 949.367   6
  -1  -6  -8 15489.7 707.162   3
   1  -6   8 16932.2 890.926   7
  -1   6   8 16147.5 1176.31   6
   1  -6   8 15839.9 675.059   2
  -1  -6  -7 20469.0 807.740   3
  -1   6   7 20882.1 1223.34   6
   1  -6   7 20687.5 955.606   7
   1  -6   7 20853.2 764.584   2
  -1  -6  -6 67945.2 1424.73   3
   1  -6   6 68399.1 1652.01   7
  -1   6   6 67166.5 1912.16   6
   1  -6   5 3039.15 346.119   3
  -1  -6  -5 3466.54 389.629   3
   1  -6   5 2799.10 394.349   7
   1  -6   4 68332.5 1350.41   3
  -1  -6  -4 68719.3 1422.15   3
   1  -6   4 66948.4 1590.72   7
  -1  -6  -3 7278.95 527.405   3
   1  -6   3 7101.52 488.055   3
   1  -6   3 5726.61 495.066   7
   1  -6   3 6694.04 455.941   5
   1  -6   2 18023.9 721.654   3
  -1  -6  -2 18872.2 770.647   3
   1  -6   2 17446.5 598.916   5
   1  -6   1 13758.4 643.636   3
  -1  -6  -1 14184.8 680.145   3
   1  -6   1 13693.1 453.064   5
  -1  -6   0 811.103 297.718   3
   1  -6   0 548.431 275.731   3
   1   6   0 937.457 264.041   4
   1  -6   0 354.129 105.720   5
   1  -6  -1 14859.1 660.939   3
  -1  -6   1 14550.2 689.582   3
   1   6   1 14034.0 575.928   4
   1  -6  -1 14251.6 450.470   5
   1   6   2 15414.2 556.299   4
  -1  -6   2 16709.6 718.356   3
   1  -6  -2 15511.4 672.908   3
   1  -6  -2 16062.1 507.475   5
   1   6   3 6123.25 337.143   4
  -1  -6   3 7215.89 513.372   3
   1  -6  -3 7144.25 491.128   3
   1   6   3 7309.93 642.603   6
   1  -6  -3 7099.32 373.486   5
  -1  -6   4 65532.5 1354.39   3
   1  -6  -4 67359.7 1330.99   3
   1   6   4 66415.0 759.904   4
   1   6   4 68156.7 1825.06   6
  -1  -6   4 68761.2 1539.86   7
   1  -6  -4 66943.3 1169.82   5
  -1  -6   5 3292.89 360.278   3
   1  -6  -5 3475.71 372.459   3
  -1  -6   5 3151.55 392.532   7
   1   6   5 4285.08 690.981   6
  -1  -6   6 65948.5 1341.48   3
   1  -6  -6 64761.8 1307.25   3
  -1  -6   6 66434.3 1538.57   7
   1   6   6 66820.0 2122.03   6
  -1  -6   7 21388.9 779.615   3
   1  -6  -7 21879.0 779.037   3
   1   6   7 21416.9 1396.77   6
  -1  -6   7 22513.6 928.334   7
   1  -6  -7 21722.1 776.587   2
   1  -6  -8 15052.5 648.160   3
  -1  -6   8 15184.1 662.660   3
   1  -6  -8 15294.8 659.671   2
  -1  -6   8 14316.8 773.588   7
   1   6   8 14311.5 1244.74   6
  -1  -6   9 6629.67 461.729   3
   1  -6  -9 5868.94 423.337   3
   1  -6  -9 6371.43 453.949   2
  -1  -6   9 6614.90 593.083   7
   1   6   9 5777.04 910.439   6
   1  -6 -10 28868.1 904.724   2
  -1  -6  10 29097.4 1170.33   7
   1   6  10 27035.6 1676.60   6
  -1  -6  11 2214.95 440.878   7
   1   6  11 765.466 671.847   6
  -1  -6  12 7018.43 685.268   7
   1   6  12 5615.42 914.966   6
  -1  -6  13 935.447 382.198   7
   1   6  13 659.767 740.466   6
  -1  -6  14 6054.93 692.143   7
   1   6  14 6918.18 1060.48   6
  -1  -6  15 1534.85 453.420   7
   1   6  15 2237.61 839.764   6
  -1   6 -16 8701.88 1025.80   4
  -1  -6  16 8649.54 864.341   7
   1   6  16 10953.4 1319.72   6
  -1   6 -17 2943.04 769.990   4
  -1  -6  17 950.162 447.057   7
  -1   6 -18 5775.23 957.969   4
  -1  -6  18 5213.87 733.346   7
   1   7 -17 4779.36 923.026   4
   1  -7  17 7192.13 905.436   7
  -1   7  17 4916.47 1174.86   6
   1   7 -16 704.266 615.458   4
  -1   7  16-771.057 997.679   6
   1  -7  16 755.206 486.439   7
   1   7 -15 12364.8 1234.24   4
   1  -7  15 14456.4 1132.79   7
  -1   7  15 12254.7 1432.91   6
   1   7 -14 1299.28 677.991   4
   1  -7  14 1171.89 501.014   7
   1   7 -13 6304.64 918.082   4
   1  -7  13 5923.41 729.691   7
  -1   7  13 5341.94 1065.35   6
   1   7 -12 4502.45 753.827   4
   1  -7  12 4669.84 653.505   7
  -1   7  12 3923.28 933.668   6
   1   7 -11 3902.06 705.871   4
   1  -7  11 3240.15 545.422   7
  -1   7  11 3363.63 904.223   6
  -1  -7 -10 4486.84 442.996   3
   1   7 -10 3994.65 656.894   4
   1  -7  10 4413.56 421.901   2
   1  -7  10 4466.06 573.513   7
  -1   7  10 4641.18 929.333   6
   1   7  -9 21371.3 1240.82   4
  -1  -7  -9 19492.9 852.674   3
   1  -7   9 19611.3 819.334   2
  -1   7   9 18823.1 1420.11   6
   1  -7   9 20051.2 1057.25   7
  -1  -7  -8 4011.20 461.339   3
   1  -7   8 3702.88 402.140   2
   1  -7   8 3735.54 522.385   7
  -1   7   8 3600.77 789.127   6
  -1  -7  -7 52537.8 1369.91   3
  -1   7   7 53317.0 1897.96   6
   1  -7   7 53928.8 1618.83   7
   1  -7   7 52055.6 1283.23   2
  -1  -7  -6 10422.8 654.899   3
   1  -7   6 9563.67 597.237   3
  -1   7   6 10348.6 899.658   6
   1  -7   6 9150.99 709.730   7
  -1  -7  -5 54260.0 1391.89   3
   1  -7   5 54569.7 1331.20   3
   1  -7   5 56618.4 1621.05   7
   1  -7   4 17956.6 787.635   3
  -1  -7  -4 18808.1 872.344   3
   1  -7   4 19372.6 969.632   7
   1  -7   4 16916.3 731.365   5
   1  -7   3 36574.5 1096.01   3
  -1  -7  -3 37724.3 1172.14   3
   1  -7   3 34959.7 917.022   5
   1  -7   2 1915.96 367.719   3
  -1  -7  -2 2030.01 409.866   3
   1  -7   2 1528.90 189.731   5
  -1  -7  -1 39883.5 1193.13   3
   1  -7   1 38518.0 1130.14   3
   1   7  -1 38794.5 1108.15   4
   1  -7   1 39606.1 760.081   5
   1  -7   0 651.737 308.337   3
  -1  -7   0 957.355 343.460   3
   1   7   0 1144.82 279.512   4
   1  -7   0 638.167 130.460   5
  -1  -7   1 39095.7 1176.00   3
   1  -7  -1 38251.5 1119.05   3
   1   7   1 36603.4 978.528   4
   1  -7  -1 38063.0 745.725   5
  -1  -7   2 1869.39 370.822   3
   1  -7  -2 2207.24 366.941   3
   1   7   2 2045.12 287.684   4
   1  -7  -2 1905.05 214.504   5
  -1  -7   3 37171.6 1133.65   3
   1   7   3 36132.9 850.607   4
   1  -7  -3 37764.6 1104.94   3
   1   7   3 40279.3 1407.36   6
   1  -7  -3 38657.8 866.074   5
   1  -7  -4 20288.1 829.083   3
  -1  -7   4 19623.6 837.433   3
   1   7   4 20566.0 1105.03   6
   1  -7  -4 20707.5 682.687   5
   1  -7  -5 60293.9 1381.55   3
  -1  -7   5 57271.3 1384.26   3
   1   7   5 59349.7 1941.92   6
  -1  -7   5 60819.9 1614.49   7
  -1  -7   6 9137.44 596.918   3
   1  -7  -6 9040.17 572.091   3
   1   7   6 8695.42 956.583   6
  -1  -7   6 9014.75 663.195   7
  -1  -7   7 50258.7 1289.39   3
   1  -7  -7 51336.2 1273.19   3
   1  -7  -7 49534.8 1250.71   2
   1   7   7 49811.2 2074.02   6
  -1  -7   7 52651.3 1528.15   7
   1  -7  -8 3398.42 392.448   3
  -1  -7   8 3540.60 408.101   3
   1  -7  -8 3775.62 403.979   2
  -1  -7   8 3590.02 470.577   7
   1   7   8 2248.45 803.818   6
   1  -7  -9 20945.8 830.379   3
  -1  -7   9 21739.2 860.157   3
   1  -7  -9 21017.9 834.000   2
   1   7   9 22226.1 1566.37   6
  -1  -7   9 22083.0 1044.22   7
   1  -7 -10 4866.58 433.336   3
   1  -7 -10 4755.66 430.993   2
  -1  -7  10 4450.59 533.339   7
   1   7  10 4054.45 870.479   6
  -1  -7  11 2924.84 477.954   7
   1   7  11 1021.80 693.489   6
  -1  -7  12 4570.17 598.981   7
   1   7  12 2222.55 761.922   6
  -1  -7  13 7749.63 762.447   7
   1   7  13 6777.71 1055.61   6
   1   7  14 93.3592 763.352   6
  -1  -7  14 464.772 408.806   7
  -1  -7  15 12969.0 1030.63   7
   1   7  15 13579.5 1428.90   6
  -1   7 -16 1204.94 624.810   4
  -1  -7  16 916.246 472.718   7
   1   7  16 901.165 853.043   6
  -1   7 -17 6997.19 1042.28   4
  -1  -7  17 5281.91 752.137   7
  -1   8  16 3529.36 920.692   6
   1  -8  16 6053.23 833.365   7
   1   8 -15 3477.31 856.288   4
   1  -8  15 3300.02 659.921   7
  -1   8  15 990.531 923.967   6
   1   8 -14 2551.51 759.840   4
   1  -8  14 3165.82 626.879   7
  -1   8  14 770.330 824.468   6
   1   8 -13 2225.45 732.401   4
   1  -8  13 872.699 456.101   7
  -1   8  13 154.236 750.947   6
   1   8 -12 19047.8 1381.31   4
  -1   8  12 18351.1 1608.94   6
   1  -8  12 18865.9 1184.24   7
   1   8 -11 1645.58 626.418   4
   1  -8  11 689.806 391.687   7
  -1   8  11 827.635 715.267   6
  -1  -8 -10 11780.3 732.257   3
   1   8 -10 10993.8 1022.24   4
   1  -8  10 11581.6 699.399   2
  -1   8  10 10040.1 1176.98   6
   1  -8  10 11642.9 901.940   7
  -1  -8  -9 4421.88 495.416   3
   1   8  -9 5634.37 766.585   4
   1  -8   9 4442.12 463.886   2
   1  -8   9 4628.45 601.509   7
  -1   8   9 4821.34 917.993   6
  -1  -8  -8 13783.4 796.479   3
   1   8  -8 14748.4 1060.39   4
   1  -8   8 14057.6 758.642   2
  -1   8   8 13530.0 1142.29   6
   1  -8   8 13162.5 910.751   7
  -1  -8  -7 5693.82 565.525   3
   1   8  -7 6795.39 772.205   4
   1  -8   7 5409.41 516.741   2
   1  -8   7 5461.08 619.501   7
  -1   8   7 5205.23 811.313   6
  -1  -8  -6 22537.2 994.210   3
   1  -8   6 22243.8 950.886   3
  -1   8   6 20887.4 1246.17   6
   1  -8   6 23059.7 1163.10   7
   1  -8   5 7358.95 586.105   3
  -1  -8  -5 7025.93 604.844   3
   1  -8   5 7023.03 682.537   7
   1  -8   4 38282.1 1206.46   3
  -1  -8  -4 37780.3 1258.86   3
  -1  -8  -3 5978.07 571.687   3
   1  -8   3 6649.10 568.955   3
   1  -8   2 34467.0 1159.29   3
   1   8  -2 36493.4 1214.94   4
  -1  -8  -2 34160.3 1201.41   3
   1   8  -1 5216.17 512.212   4
   1  -8   1 4629.52 520.055   3
  -1  -8  -1 4095.36 493.955   3
   1   8   0 1372.06 320.250   4
  -1  -8   0 635.872 334.229   3
   1  -8   0 1466.65 384.814   3
   1  -8  -1 6538.90 571.906   3
   1   8   1 6633.51 501.658   4
  -1  -8   1 5702.04 555.100   3
   1   8   2 35345.5 1007.81   4
   1  -8  -2 35084.8 1162.22   3
  -1  -8   2 34149.3 1183.62   3
   1  -8  -3 6927.31 580.862   3
  -1  -8   3 6889.21 593.667   3
   1   8   3 7095.78 762.915   6
  -1  -8   4 36530.6 1221.22   3
   1  -8  -4 37225.4 1198.87   3
   1   8   4 37551.2 1543.89   6
  -1  -8   5 5782.24 540.226   3
   1  -8  -5 6209.76 546.049   3
   1   8   5 6770.39 822.526   6
   1  -8  -6 21663.0 913.953   3
  -1  -8   6 21968.2 956.138   3
  -1  -8   6 22087.7 1089.64   7
   1   8   6 21385.1 1380.32   6
   1  -8  -7 6634.01 549.329   3
  -1  -8   7 6302.30 557.055   3
   1  -8  -7 5856.62 520.128   2
  -1  -8   7 6650.50 628.832   7
   1   8   7 7403.02 1013.49   6
   1  -8  -8 15973.8 794.096   3
  -1  -8   8 15756.4 817.355   3
   1  -8  -8 15644.3 794.943   2
  -1  -8   8 15940.4 948.134   7
   1   8   8 15707.4 1346.36   6
   1  -8  -9 4456.19 455.097   3
  -1  -8   9 5146.08 514.194   3
   1  -8  -9 4903.73 479.777   2
  -1  -8   9 4911.57 580.884   7
   1   8   9 3515.27 852.538   6
   1  -8 -10 10517.7 659.734   3
   1  -8 -10 10769.8 662.590   2
  -1  -8  10 10929.5 831.474   7
   1   8  10 9919.39 1202.44   6
  -1  -8  11 686.699 385.084   7
   1   8  11-533.752 874.595   6
  -1  -8  12 18992.5 1128.28   7
   1   8  12 15232.1 1419.96   6
  -1  -8  13 781.717 379.570   7
   1   8  13-477.833 902.964   6
   1   8  14 1077.63 721.784   6
  -1  -8  14 2548.90 559.377   7
  -1   8 -15 3680.50 861.302   4
   1   8  15 1515.88 770.491   6
  -1  -8  15 2483.18 560.534   7
  -1  -8  16 5960.61 769.115   7
   1  -9  15 9957.84 1021.17   7
   1   9 -14 1802.12 746.646   4
   1  -9  14 1452.73 517.092   7
   1   9 -13 5284.21 904.899   4
   1  -9  13 4865.06 726.367   7
  -1   9  13 4328.23 1011.91   6
   1   9 -12 6667.15 1002.96   4
   1  -9  12 5968.29 756.637   7
  -1   9  12 5795.55 1048.15   6
   1   9 -11 1572.94 670.516   4
   1  -9  11 46.0432 405.364   7
  -1   9  11 319.311 708.468   6
   1   9 -10 3540.22 749.175   4
  -1  -9 -10 2624.70 450.173   3
   1  -9  10 2508.96 528.750   7
  -1   9  10 2048.23 824.342   6
  -1  -9  -9 13320.6 841.461   3
   1   9  -9 13050.7 1120.41   4
   1  -9   9 12344.7 774.532   2
  -1   9   9 11689.1 1212.43   6
   1  -9   9 12694.6 986.430   7
   1   9  -8 1605.76 566.073   4
  -1  -9  -8 889.000 358.815   3
   1  -9   8 1108.31 349.866   2
   1  -9   8 822.650 390.307   7
  -1   9   8 1322.99 681.007   6
  -1  -9  -7 11711.5 790.091   3
   1   9  -7 13102.9 1027.57   4
   1  -9   7 11361.4 746.234   2
  -1   9   7 10697.4 1039.45   6
   1  -9   7 11617.3 926.524   7
   1   9  -6 3330.08 615.856   4
  -1  -9  -6 3493.68 506.450   3
   1  -9   6 3541.40 558.606   7
  -1   9   6 4078.56 696.434   6
  -1  -9  -5 16532.8 925.444   3
   1   9  -5 16273.4 1048.87   4
   1  -9   5 16898.3 909.299   3
   1   9  -4 1823.51 511.789   4
  -1  -9  -4 772.561 378.721   3
   1  -9   4 960.871 362.612   3
   1   9  -3 4723.00 601.843   4
   1  -9   3 4718.10 541.145   3
  -1  -9  -3 4202.36 539.895   3
   1  -9   2 11121.5 745.968   3
   1   9  -2 11624.5 792.599   4
  -1  -9  -2 10628.3 780.065   3
  -1  -9  -1 23566.4 1105.32   3
   1   9  -1 23904.1 1024.20   4
   1  -9   1 23730.2 1044.00   3
   1   9   0 1053.47 353.948   4
  -1  -9   0 946.973 443.989   3
   1  -9   0 283.146 330.077   3
  -1  -9   1 22625.2 1067.97   3
   1  -9  -1 23144.8 1033.52   3
   1   9   1 22868.6 938.909   4
  -1  -9   2 8726.69 716.460   3
   1  -9  -2 9057.36 689.686   3
   1   9   2 9357.09 839.058   6
  -1  -9   3 3635.77 524.133   3
   1  -9  -3 4445.48 528.873   3
   1   9   3 4729.42 691.660   6
   1  -9  -4 1201.10 380.742   3
  -1  -9   4 1402.05 403.330   3
   1   9   4 1842.39 634.979   6
  -1  -9   5 19705.0 982.783   3
   1  -9  -5 19627.4 950.411   3
   1   9   5 20859.8 1341.56   6
  -1  -9   6 3678.25 506.503   3
   1  -9  -6 3861.16 500.766   3
   1   9   6 2940.36 773.340   6
  -1  -9   7 9742.19 716.288   3
   1  -9  -7 9765.83 694.990   3
   1  -9  -7 9326.06 678.135   2
  -1  -9   7 10009.3 825.920   7
   1   9   7 10518.7 1158.72   6
  -1  -9   8 1130.24 382.904   3
   1  -9  -8 811.370 333.874   2
   1  -9  -8 561.109 288.951   3
  -1  -9   8 461.698 328.125   7
   1   9   8 600.296 667.955   6
  -1  -9   9 12564.9 798.050   3
   1  -9  -9 12785.5 789.889   3
   1  -9  -9 12557.0 763.960   2
  -1  -9   9 13779.4 970.031   7
   1   9   9 12120.9 1306.27   6
  -1  -9  10 2760.88 517.434   7
   1   9  10 2584.89 833.847   6
  -1  -9  11-86.8663 359.475   7
   1   9  11-215.215 797.380   6
  -1  -9  12 6805.45 754.355   7
   1   9  12 5252.57 955.183   6
  -1  -9  13 3455.42 603.740   7
   1   9  13 2951.86 862.715   6
   1   9  14-199.524 894.046   6
  -1  -9  14 889.894 434.258   7
  -1  -9  15 8057.79 897.364   7
   1 -10  14-210.442 459.842   7
   1  10 -13 3588.64 873.622   4
   1 -10  13 2617.27 607.996   7
  -1  10  13 3473.90 950.627   6
   1  10 -12 8640.84 1099.17   4
   1 -10  12 7522.83 885.688   7
  -1  10  12 7682.22 1170.91   6
   1  10 -11 1441.89 682.055   4
   1 -10  11-153.144 453.489   7
  -1  10  11 191.910 696.929   6
  -1 -10 -10 6559.63 676.101   3
   1  10 -10 7010.29 969.226   4
   1 -10  10 5566.07 738.728   7
  -1  10  10 5749.89 1018.92   6
   1  10  -9 2099.65 670.849   4
   1 -10   9 1251.11 394.966   2
  -1 -10  -9 1409.56 406.699   3
   1 -10   9 927.691 429.419   7
  -1  10   9 1562.51 781.818   6
   1  10  -8 625.852 544.585   4
   1 -10   8 427.053 345.826   2
  -1 -10  -8 588.176 375.932   3
   1 -10   8 70.6189 438.850   7
  -1  10   8 534.998 632.869   6
   1 -10   7 4527.91 554.600   2
  -1 -10  -7 4865.32 627.069   3
   1  10  -7 5079.03 757.848   4
  -1  10   7 4328.32 806.557   6
   1 -10   6 3724.01 512.867   2
  -1 -10  -6 4084.79 585.895   3
   1  10  -6 4612.70 751.056   4
  -1  10   6 3968.50 794.250   6
   1  10  -5 3070.32 627.253   4
   1 -10   5 2214.31 466.731   3
  -1 -10  -5 1969.23 472.655   3
   1  10  -4 8096.13 785.015   4
  -1 -10  -4 7150.05 702.324   3
   1 -10   4 7831.70 705.073   3
   1  10  -3 591.474 385.233   4
  -1 -10  -3 79.6560 373.532   3
   1 -10   3 419.203 364.435   3
   1 -10   2 12244.3 834.773   3
  -1 -10  -2 12723.1 896.229   3
   1  10  -2 13192.1 879.325   4
   1 -10   1 6353.44 656.684   3
  -1 -10  -1 5641.90 655.650   3
   1  10  -1 6556.44 626.630   4
   1 -10   0 867.477 413.308   3
  -1 -10   0 414.882 391.358   3
  -1 -10   1 5454.55 645.952   3
   1 -10  -1 5439.96 606.987   3
  -1 -10   2 11318.0 844.406   3
   1 -10  -2 12089.3 834.993   3
   1  10   2 14629.5 1048.32   6
   1 -10  -3 419.894 376.974   3
  -1 -10   3 187.636 358.232   3
   1  10   3 601.500 547.337   6
   1 -10  -4 10242.9 783.489   3
  -1 -10   4 9685.55 784.138   3
   1  10   4 9840.33 1015.27   6
  -1 -10   5 2358.80 480.620   3
   1 -10  -5 2208.24 453.558   3
   1  10   5 2688.10 733.856   6
  -1 -10   6 3116.12 520.873   3
   1 -10  -6 2790.90 490.242   2
   1 -10  -6 3085.43 495.815   3
   1  10   6 2815.19 841.347   6
  -1 -10   7 4451.39 574.574   3
   1 -10  -7 4390.60 559.709   2
   1 -10  -7 4775.79 571.984   3
   1  10   7 4045.92 909.837   6
   1 -10  -8 992.215 386.508   2
  -1 -10   8 932.928 414.598   3
   1 -10  -8 761.139 358.007   3
   1  10   8 819.959 745.082   6
  -1 -10   9 1461.05 396.158   3
   1 -10  -9 1504.14 382.347   3
   1 -10  -9 1318.55 404.244   2
  -1 -10   9 836.661 351.732   7
   1  10   9 1514.31 825.903   6
  -1 -10  10 5694.42 707.362   7
   1  10  10 4618.74 1030.34   6
  -1 -10  11 271.683 351.734   7
   1  10  11-461.681 769.065   6
  -1 -10  12 7718.08 851.522   7
   1  10  12 6633.35 1078.69   6
  -1 -10  13 2536.54 573.700   7
   1  10  13 1680.15 745.679   6
  -1 -10  14-26.0889 432.007   7
   1  11 -12 2116.54 766.885   4
   1 -11  12 635.012 454.760   7
   1  11 -11 1278.97 695.166   4
   1 -11  11 105.287 464.338   7
  -1  11  11 1106.78 805.406   6
   1  11 -10 7511.48 1051.07   4
   1 -11  10 5225.71 782.043   7
  -1  11  10 5608.13 1069.13   6
  -1 -11  -9 2244.98 502.018   3
   1 -11   9 1805.75 441.229   2
   1  11  -9 2331.84 735.349   4
  -1  11   9 1726.25 769.135   6
  -1 -11  -8 1624.58 458.907   3
   1 -11   8 2231.85 479.242   2
   1  11  -8 2337.42 696.080   4
  -1  11   8 2329.85 797.070   6
   1 -11   7 6129.72 681.632   2
   1  11  -7 6778.81 883.560   4
  -1 -11  -7 5934.76 723.781   3
  -1  11   7 6999.37 997.836   6
   1 -11   6 404.079 383.175   2
  -1 -11  -6 92.5000 408.034   3
   1  11  -6 922.783 540.452   4
  -1  11   6 712.921 620.571   6
   1 -11   5 2001.19 482.173   2
  -1 -11  -5 1788.89 489.888   3
   1  11  -5 1687.58 536.614   4
  -1  11   5 1964.98 689.318   6
  -1 -11  -4 5858.98 703.168   3
   1  11  -4 5828.75 740.696   4
   1 -11   4 5370.90 659.830   3
   1  11  -3 2229.41 540.164   4
   1 -11   3 1751.35 467.118   3
  -1 -11  -3 2128.84 522.525   3
   1  11  -2 2512.72 514.802   4
   1 -11   2 2346.97 518.183   3
  -1 -11  -2 2368.63 552.650   3
  -1 -11  -1 9425.02 866.029   3
   1 -11   1 8983.50 794.290   3
   1 -11   0 214.125 378.800   3
  -1 -11   0 291.356 414.457   3
   1 -11  -1 10928.7 866.029   3
  -1 -11   1 10881.3 898.155   3
   1  11   1 11886.0 991.596   6
   1 -11  -2 3227.12 577.946   3
  -1 -11   2 3052.36 577.158   3
   1  11   2 3355.43 682.044   6
  -1 -11   3 1622.67 503.089   3
   1 -11  -3 2072.53 509.620   3
   1  11   3 1584.62 627.064   6
  -1 -11   4 4866.45 657.461   3
   1 -11  -4 5254.18 650.790   3
   1  11   4 5042.06 842.022   6
   1 -11  -5 1006.99 404.468   3
  -1 -11   5 1980.99 546.211   3
   1 -11  -5 1837.50 481.267   2
   1  11   5 1365.65 715.909   6
   1 -11  -6-255.467 387.571   3
   1 -11  -6 311.882 367.499   2
  -1 -11   6 101.787 390.060   3
   1  11   6 68.9931 659.962   6
   1 -11  -7 7357.67 721.163   2
  -1 -11   7 8296.06 792.634   3
   1 -11  -7 6475.69 681.912   3
   1  11   7 7803.49 1196.98   6
   1 -11  -8 1914.32 477.021   3
  -1 -11   8 2399.21 510.155   3
   1 -11  -8 2354.98 481.515   2
   1  11   8 1700.76 843.156   6
   1 -11  -9 2023.64 463.473   2
  -1 -11   9 1189.11 423.337   3
   1  11   9 1463.86 811.493   6
   1  11  10 5401.35 1078.14   6
   1  11  11-139.094 834.224   6
  -1 -11  12 553.047 419.857   7
   1  12 -10 4527.89 912.377   4
   1 -12   9 266.652 388.536   2
  -1 -12  -9 309.415 394.822   3
   1  12  -9 510.118 588.721   4
  -1  12   9-144.828 700.396   6
   1 -12   8 1033.14 447.951   2
  -1 -12  -8 1043.44 472.727   3
   1  12  -8 1633.71 636.616   4
  -1  12   8 1418.52 765.322   6
  -1 -12  -7 5061.07 716.055   3
   1 -12   7 5049.01 683.588   2
   1  12  -7 5290.33 864.827   4
  -1  12   7 5040.01 924.461   6
  -1 -12  -6 2457.91 574.320   3
   1 -12   6 2405.43 540.917   2
   1  12  -6 2694.39 690.112   4
  -1  12   6 2664.94 789.241   6
  -1 -12  -5 4894.17 720.004   3
   1 -12   5 4946.37 680.722   2
   1  12  -5 6038.11 815.202   4
  -1  12   5 4909.62 884.151   6
  -1 -12  -4 7418.86 816.544   3
   1  12  -4 7670.22 852.226   4
   1 -12   4 8129.01 814.154   2
  -1  12   4 8057.28 990.136   6
   1 -12   3 929.919 478.019   2
   1 -12   3-148.244 446.163   3
  -1 -12  -3 752.399 485.582   3
   1 -12   2 2581.60 557.746   2
   1 -12   2 3093.03 605.112   3
  -1 -12  -2 3431.70 661.174   3
   1 -12   1 2250.67 543.084   2
  -1 -12  -1 2843.46 610.185   3
   1 -12   1 2091.35 524.169   3
   1 -12   0 1535.82 507.128   2
   1 -12   0 1655.55 506.689   3
  -1 -12   0 2207.44 591.497   3
   1  12   0 1364.32 526.450   6
   1 -12  -1 2317.52 561.772   2
  -1 -12   1 1808.78 540.370   3
   1 -12  -1 2029.73 540.895   3
   1  12   1 2839.36 655.050   6
   1 -12  -2 1851.68 525.913   2
  -1 -12   2 1457.22 532.609   3
   1 -12  -2 2393.42 559.775   3
   1  12   2 1960.30 656.781   6
  -1 -12   3-30.5116 464.676   3
   1 -12  -3 202.913 412.036   2
   1 -12  -3-34.8014 406.791   3
   1  12   3 726.526 595.690   6
   1 -12  -4 9082.40 847.207   2
  -1 -12   4 7948.26 848.053   3
   1 -12  -4 8565.94 837.229   3
   1  12   4 8090.61 1029.36   6
   1 -12  -5 6228.30 728.434   2
  -1 -12   5 5907.04 768.695   3
   1 -12  -5 6011.48 714.098   3
   1  12   5 5619.85 989.012   6
   1 -12  -6 2740.12 558.634   2
  -1 -12   6 2049.59 544.104   3
   1 -12  -6 2256.38 523.394   3
   1  12   6 1621.75 771.423   6
   1 -12  -7 3813.80 608.949   3
   1 -12  -7 4409.25 639.945   2
  -1 -12   7 5426.83 721.554   3
   1  12   7 3607.85 959.926   6
  -1 -12   8 954.883 451.547   3
   1 -12  -8 1129.63 449.616   2
   1  12   8 97.3392 791.232   6
   1 -12  -9 545.935 396.529   2
   1  12   9-511.597 865.970   6
  -1  12 -10 4318.28 865.538   4
   1  12  10 3863.83 994.025   6
  -1 -13  -9 151.724 415.582   3
   1 -13   9 706.743 446.419   2
   1 -13   8 2028.21 532.535   2
  -1 -13  -8 2424.47 616.260   3
   1  13  -8 1812.80 694.792   4
   1 -13   7 3327.02 617.085   2
  -1 -13  -7 3704.77 694.614   3
   1  13  -7 3517.35 791.581   4
  -1  13   7 3051.24 901.327   6
  -1 -13  -6 1080.24 552.259   3
   1 -13   6 921.965 461.197   2
   1  13  -6 845.976 539.813   4
  -1  13   6 1302.81 730.316   6
   1 -13   5 1325.15 511.066   2
  -1 -13  -5 1316.15 552.277   3
  -1  13   5 1106.98 692.323   6
  -1 -13  -4 3194.05 673.597   3
   1 -13   4 3628.80 668.006   2
  -1  13   4 4141.04 857.292   6
  -1 -13  -3 487.622 461.063   3
   1 -13   3 1024.28 498.619   2
  -1  13   3 1535.49 662.789   6
  -1 -13  -2 1601.67 585.217   3
   1 -13   2 1616.74 548.453   2
  -1 -13  -1 2100.04 615.272   3
   1 -13   1 1828.27 526.743   2
   1 -13   1 1707.57 551.734   3
   1 -13   0 835.791 491.565   2
   1 -13   0 668.533 468.594   3
  -1 -13   0 1140.90 537.376   3
   1 -13  -1 2040.20 546.136   2
  -1 -13   1 1693.08 597.368   3
   1 -13  -1 2114.27 559.755   3
   1 -13  -2 2001.56 552.884   2
   1 -13  -2 1771.43 563.443   3
  -1 -13   2 1524.27 558.364   3
   1  13   2 1936.19 655.309   6
  -1 -13   3 1122.08 552.610   3
   1 -13  -3 1208.30 513.280   2
   1 -13  -3 527.889 466.540   3
   1  13   3 1312.02 652.806   6
   1 -13  -4 3058.26 627.652   2
   1 -13  -4 2951.28 600.547   3
  -1 -13   4 3058.81 651.868   3
   1  13   4 2987.99 837.920   6
   1 -13  -5 809.252 456.675   2
   1 -13  -5 821.681 480.918   3
  -1 -13   5 1036.76 520.206   3
   1  13   5 1364.67 821.638   6
   1 -13  -6 1292.31 490.755   2
  -1 -13   6 891.772 481.400   3
  -1  13  -6 1619.11 608.666   4
   1  13   6 457.904 813.704   6
  -1 -13   7 3091.32 632.218   3
   1 -13  -7 3482.09 647.152   2
  -1  13  -7 3944.79 778.349   4
   1  13   7 2632.59 904.970   6
   1 -13  -8 1570.95 510.650   2
  -1  13  -8 1732.25 681.361   4
   1  13   8 1229.54 829.156   6
  -1 -13   9 1056.74 478.126   2
  -1  14   4 1587.17 762.672   6
  -1  14   3 2178.48 731.606   6
  -1  14   2 574.943 610.944   6
   1  14   4 369.743 678.925   6
   1  14   5 555.555 751.757   6
   2   0   0 4972.49 144.396   7
   2   0   0 4333.27 430.588   5
   2   0  -1 29072.0 556.566   4
   2   0   1 29607.2 528.564   6
   2   0   1 28566.2 414.530   7
   2   0  -1 28524.1 653.326   5
   2   0  -2 118038. 1268.10   4
   2   0  -2 123592. 1112.57   1
   2   0   2 119787. 1193.50   6
   2   0  -2 120864. 1316.67   5
   2   0  -3 211029. 1918.46   4
   2   0  -3 218393. 1644.15   1
   2   0   3 206884. 1762.60   6
   2   0  -3 212744. 1847.80   5
   2   0  -4 88433.2 1415.96   4
   2   0  -4 95232.7 1196.02   1
   2   0   4 89542.9 1274.48   6
  -2   0   4 88815.8 1229.48   6
   2   0  -4 89672.6 1345.44   5
   2   0  -5 604.738 275.064   4
   2   0  -5 358.513 185.052   1
   2   0   5 555.177 226.971   6
  -2   0   5 504.246 259.791   6
   2   0  -5 960.952 263.586   5
   2   0  -6 51303.3 1276.92   4
   2   0  -6 57278.4 1123.46   1
   2   0   6 54790.0 1188.06   6
  -2   0   6 52588.5 1252.42   6
   2   0  -6 55718.6 1207.20   5
  -2   0   7 565.662 136.612   3
   2   0  -7 15.4959 331.548   4
   2   0  -7 303.041 235.258   1
   2   0   7 527.963 287.062   6
  -2   0   7 635.894 309.964   6
   2   0  -8 2857.27 406.329   4
   2   0  -8 4025.19 417.129   1
   2   0   8 4520.19 464.569   6
  -2   0   8 3412.38 410.253   6
   2   0  -9 162.858 345.131   4
  -2   0   9 718.759 291.019   6
   2   0   9 702.547 326.176   6
   2   0  -9 143.469 289.245   1
  -2   0 -10 41681.2 978.036   3
   2   0 -10 38650.0 1394.82   4
  -2   0  10 40337.0 1201.40   6
   2   0  10 39271.8 1277.82   6
   2   0 -10 43010.2 1297.85   1
   2   0 -11 34904.5 1394.34   4
   2   0  11 36129.9 1279.64   6
  -2   0  11 35991.2 1161.11   6
   2   0 -11 38760.1 1281.20   1
   2   0 -12 16509.0 1020.74   4
  -2   0  12 18196.5 866.018   6
   2   0  12 17749.3 982.654   6
   2   0 -12 17422.8 972.713   1
   2   0 -13 3788.53 557.386   4
  -2   0  13 5159.48 523.372   6
   2   0  13 4593.70 608.249   6
   2   0 -13 4161.91 554.551   1
   2   0 -14 324.077 408.416   4
   2   0  14 662.995 398.505   6
  -2   0  14 1101.90 347.521   6
   2   0 -14 776.557 383.114   1
   2   0 -15 8556.02 846.401   4
   2   0  15 8573.22 795.174   6
   2   0 -15 7612.11 733.287   1
   2   0  16 4984.01 659.951   6
   2   0 -16 4435.04 626.979   1
   2   0  17 6194.40 744.726   6
   2   0 -17 5536.93 716.354   1
   2   0  18 5692.35 761.654   6
   2   0 -18 6467.29 794.548   1
   2   0  19 1148.18 490.684   6
  -2   0 -19 1713.87 553.800   1
   2   0 -19 1924.29 574.241   1
   2  -1  19 1555.46 586.573   7
   2   1 -19 725.931 449.758   1
   2  -1  18 2506.12 644.780   7
   2  -1  18 2001.15 512.711   6
   2   1 -18 1534.05 501.977   1
   2  -1  17 3073.20 557.049   6
   2   1 -17 3651.70 618.775   1
   2   1 -16 2205.57 582.687   4
   2  -1  16 2868.42 537.752   6
   2   1 -16 2675.00 522.470   1
   2   1 -15 7936.40 885.341   4
  -2   1  15 9934.61 814.064   6
   2  -1  15 9578.69 796.749   6
   2   1 -15 9173.64 792.062   1
   2   1 -14 17693.7 1207.89   4
  -2   1  14 19137.2 1062.02   6
   2  -1  14 18506.7 1036.75   6
   2   1 -14 18038.4 1005.19   1
   2   1 -13 29356.5 1425.88   4
   2  -1  13 30289.1 1254.42   6
  -2   1  13 30806.2 1298.52   6
   2   1 -13 29323.3 1223.17   1
   2   1 -12 5358.68 659.128   4
   2  -1  12 5108.32 552.085   6
  -2   1  12 5625.66 622.605   6
   2   1 -12 4877.93 541.177   1
   2   1 -11 12413.9 879.426   4
   2   1 -11 14022.6 791.981   1
   2  -1  11 12980.3 772.895   6
  -2   1  11 13461.4 892.199   6
   2   1 -10-72.5600 350.654   4
  -2  -1 -10 341.726 167.553   3
   2   1 -10 164.545 271.076   1
   2  -1  10-27.7991 280.204   6
  -2   1  10-2.01299 409.978   6
   2   1  -9 35611.7 1266.64   4
  -2  -1  -9 35562.6 891.920   3
   2  -1   9 35133.1 1105.81   6
  -2   1   9 36113.0 1390.38   6
   2   1  -9 36589.4 1087.29   1
   2   1  -8 19682.8 914.269   4
  -2  -1  -8 17511.0 695.355   3
   2  -1   8 19187.9 781.573   6
  -2   1   8 19588.4 1038.57   6
   2   1  -8 19073.1 757.949   1
   2   1  -7 40431.8 1213.24   4
  -2  -1  -7 40953.8 1035.82   3
  -2   1   7 36671.3 1327.94   6
   2  -1   7 38217.4 1019.02   6
   2   1  -7 40759.3 1001.71   1
   2   1  -6 47652.7 1250.29   4
   2   1  -6 48209.1 1008.36   1
   2  -1   6 46317.0 1047.75   6
  -2   1   6 47534.9 1333.69   6
   2   1  -5 7952.81 540.942   4
   2   1  -5 8076.34 414.884   1
  -2   1   5 8295.25 537.627   6
   2  -1   5 7643.83 424.822   6
   2   1  -5 8974.46 495.798   5
   2   1  -4 13275.6 631.219   4
   2   1  -4 14392.2 494.294   1
   2  -1   4 13720.2 503.521   6
   2   1  -4 14217.9 541.103   5
   2   1  -3 21856.2 751.158   4
   2  -1   3 21637.5 442.361   2
   2   1  -3 21365.9 547.865   1
   2  -1   3 21872.4 556.302   7
   2   1  -3 19956.2 602.587   5
   2   1  -2 584.539 209.967   4
   2  -1   2 418.837 109.817   2
   2  -1   2 360.668 123.197   7
   2   1  -2 314.746 132.055   5
   2   1  -1 146027. 1468.55   4
   2  -1   1 148050. 1142.86   2
   2  -1   1 147559. 1171.43   7
   2  -1   1 146413. 1948.44   5
   2   1  -1 145875. 1336.50   5
   2   1   0 318976. 1877.08   4
   2  -1   0 315187. 1678.34   2
   2   1   0 323495. 1472.91   6
   2  -1   0 339850. 1916.02   7
   2  -1   0 297361. 3002.62   5
   2   1   0 339006. 2791.07   5
   2   1   1 142978. 1123.22   4
   2  -1  -1 149750. 1027.28   1
   2  -1  -1 142025. 1136.93   2
   2   1   1 141316. 1205.77   6
   2  -1  -1 145851. 1554.22   5
   2  -1  -2 594.781 121.406   4
   2  -1  -2 826.981 130.953   2
   2  -1  -2 659.454 131.634   1
  -2  -1   2 818.447 76.8295   7
   2   1   2 780.843 185.629   6
   2  -1  -2 489.371 152.428   5
   2  -1  -3 24787.6 553.403   4
   2  -1  -3 24003.7 486.779   2
  -2  -1   3 24602.2 404.702   6
   2   1   3 23319.5 686.111   6
   2  -1  -3 24017.0 647.147   5
  -2  -1   4 12863.8 504.445   3
   2  -1  -4 12318.7 438.453   4
  -2  -1   4 11950.3 352.796   6
   2   1   4 11766.2 548.832   6
   2  -1  -4 10525.8 502.911   5
  -2  -1   5 3930.54 292.420   3
   2  -1  -5 4137.91 327.081   4
   2   1   5 4435.34 421.732   6
  -2  -1   5 4239.70 260.487   6
   2  -1  -5 4582.82 378.184   5
  -2  -1   6 43950.2 720.044   3
   2  -1  -6 44451.0 1025.60   4
   2   1   6 44011.5 1184.25   6
  -2  -1   6 45211.1 826.607   6
   2  -1  -6 44459.6 1094.28   5
  -2  -1   7 43941.1 566.048   3
   2  -1  -7 43435.2 1108.93   4
  -2  -1   7 43848.9 882.856   6
   2   1   7 43822.5 1249.66   6
  -2  -1   8 21111.1 294.308   3
   2  -1  -8 21208.8 839.455   4
   2   1   8 21464.9 945.082   6
  -2  -1   8 21051.1 662.710   6
   2  -1  -9 37010.6 1168.79   4
   2   1   9 37248.4 1273.93   6
  -2  -1   9 37283.5 928.003   6
   2  -1 -10 316.095 291.509   4
   2   1  10 885.278 431.683   6
  -2  -1  10 316.395 207.277   6
   2  -1 -11 12340.0 782.636   4
   2   1  11 13044.0 881.348   6
  -2  -1  11 13010.0 638.069   6
   2  -1 -12 5344.06 575.102   4
   2   1  12 6191.26 700.706   6
  -2  -1  12 5671.64 466.767   6
   2  -1 -13 30890.4 1299.86   4
  -2  -1  13 31616.7 1058.90   6
   2   1  13 31741.7 1368.80   6
   2  -1 -13 30936.9 1293.78   1
   2   1  14 16578.7 1065.21   6
   2  -1 -14 15691.0 983.733   1
   2   1  15 8776.01 873.994   6
   2  -1 -15 7490.60 754.422   1
   2   1  16 3458.58 646.439   6
   2  -1 -16 2994.15 556.593   1
   2   1  17 4148.53 705.758   6
  -2   1 -17 3222.20 587.902   1
   2  -1 -17 2723.52 571.936   1
  -2   1 -18 1533.82 475.819   1
   2  -1 -18 849.833 431.339   1
   2   1  19 1437.98 606.744   6
   2  -1 -19 1335.21 518.701   1
   2   1  20 84.2225 487.105   6
   2  -2  19 6781.36 877.806   7
   2   2 -19 6316.78 811.057   1
   2  -2  18 5106.19 799.840   7
   2   2 -18 4229.80 699.985   1
   2   2 -17 3249.46 686.810   4
   2  -2  17 4389.71 719.781   7
   2   2 -17 4138.98 637.834   1
   2   2 -16 2961.07 649.160   4
   2  -2  16 3833.35 678.134   7
  -2   2  16 3582.97 688.989   6
   2   2 -16 3433.84 587.105   1
   2   2 -15 1089.26 509.859   4
   2  -2  15 1530.16 524.334   7
  -2   2  15 1721.71 574.018   6
   2  -2  15 706.120 352.612   6
   2   2 -15 1149.24 444.551   1
   2   2 -14 1034.04 468.504   4
   2  -2  14 1426.01 394.981   6
   2  -2  14 2628.85 568.333   7
  -2   2  14 1164.11 469.643   6
   2   2 -14 1828.75 444.347   1
   2   2 -13 3116.08 576.389   4
   2  -2  13 3748.20 591.028   7
   2  -2  13 3040.99 472.399   6
  -2   2  13 3044.46 601.411   6
   2   2 -13 3047.68 493.169   1
   2   2 -12 10230.5 850.508   4
  -2   2  12 9321.53 911.606   6
   2  -2  12 10335.5 793.737   7
   2  -2  12 9291.51 704.386   6
   2   2 -12 10290.4 716.653   1
   2   2 -11 27430.8 1251.12   4
   2  -2  11 28866.4 1167.86   7
   2  -2  11 29402.7 1093.54   6
  -2   2  11 29506.1 1504.89   6
   2   2 -11 28954.0 1081.01   1
  -2  -2 -10 30849.5 754.393   3
   2   2 -10 30771.8 1257.73   4
   2  -2  10 28912.6 1036.48   6
   2  -2  10 29599.3 1119.63   7
  -2   2  10 29858.3 1505.97   6
   2   2 -10 28969.2 1027.05   1
  -2  -2  -9 8096.18 435.978   3
   2   2  -9 7451.85 670.108   4
   2  -2   9 8278.60 560.911   6
   2  -2   9 8232.27 628.869   7
  -2   2   9 7410.52 842.999   6
   2   2  -9 8309.86 549.798   1
  -2  -2  -8 13840.4 582.098   3
   2   2  -8 13608.7 804.961   4
   2   2  -8 14421.8 655.704   1
  -2   2   8 13900.2 1039.76   6
   2  -2   8 14232.2 709.521   7
   2  -2   8 13755.8 664.594   6
   2   2  -7 3612.83 458.631   4
  -2  -2  -7 3756.76 347.408   3
   2  -2   7 3586.73 223.487   2
   2   2  -7 4017.09 373.151   1
   2  -2   7 4085.23 412.291   7
  -2   2   7 4254.41 614.805   6
   2   2  -6 23648.7 911.517   4
  -2  -2  -6 23844.3 795.263   3
  -2   2   6 22672.9 995.722   6
   2  -2   6 22483.5 759.227   7
   2  -2   6 23259.8 512.445   2
   2   2  -6 22691.4 714.859   1
   2   2  -5 55480.1 1298.56   4
  -2  -2  -5 54305.3 1202.09   3
   2  -2   5 55060.9 789.786   2
   2   2  -5 55666.0 1049.40   1
   2  -2   5 53610.2 1081.88   7
  -2  -2  -4 10963.5 592.327   3
   2   2  -4 10052.2 566.175   4
   2  -2   4 10399.4 353.029   2
   2  -2   4 10464.2 471.843   7
   2   2  -4 10138.5 461.348   5
   2   2  -3 81264.4 1419.15   4
  -2  -2  -3 77432.0 1441.55   3
   2  -2   3 77859.6 942.117   2
   2  -2   3 77632.7 1149.66   7
   2   2  -3 76823.1 1069.17   5
  -2  -2  -2 78774.2 1450.07   3
   2   2  -2 78114.9 1357.01   4
   2  -2   2 81862.3 968.300   2
   2  -2   2 75584.7 1061.99   7
   2   2  -2 78171.8 948.226   5
   2   2  -1 4895.33 362.162   4
  -2  -2  -1 5325.31 463.458   3
   2  -2   1 5160.06 274.140   2
   2  -2   1 4669.97 284.341   7
   2   2  -1 5272.84 217.517   6
   2   2  -1 4842.60 231.306   5
   2  -2   1 4263.03 483.107   5
   2   2   0 57314.0 954.855   4
  -2  -2   0 55791.1 1185.56   3
   2  -2   0 56697.1 819.472   2
   2  -2   0 60700.8 526.869   1
   2  -2   0 59590.6 1048.27   7
   2   2   0 56840.1 873.037   6
   2  -2   0 61696.1 1303.10   5
   2   2   0 67710.4 1041.14   5
  -2  -2   1 5198.75 434.351   3
   2   2   1 4883.45 266.671   4
   2  -2  -1 4993.97 268.479   2
   2   2   1 4944.16 351.142   6
   2  -2  -1 4857.76 322.705   5
   2   2   2 82501.1 838.528   4
  -2  -2   2 84623.8 1354.81   3
   2  -2  -2 80959.0 974.782   2
   2   2   2 82045.7 1390.46   6
  -2  -2   2 83145.8 768.568   7
   2  -2  -2 81868.7 1175.74   5
  -2  -2   3 79756.7 1256.32   3
   2  -2  -3 78713.7 954.775   2
  -2  -2   3 80251.2 865.268   7
   2   2   3 81999.6 1512.68   6
   2  -2  -3 78405.3 1174.84   5
  -2  -2   4 12296.9 494.846   3
   2  -2  -4 11806.5 371.915   4
   2  -2  -4 12241.2 386.407   2
  -2  -2   4 11316.0 380.969   7
   2   2   4 12372.0 683.648   6
   2  -2  -4 12993.9 530.579   5
  -2  -2   5 55995.4 935.052   3
   2  -2  -5 55453.1 846.327   4
   2  -2  -5 56420.6 803.156   2
   2   2   5 56934.7 1448.36   6
  -2  -2   5 55132.0 894.716   7
  -2  -2   5 56860.9 579.910   6
   2  -2  -5 57125.1 1160.58   5
  -2  -2   6 26488.7 586.068   3
   2  -2  -6 26642.6 645.722   4
   2  -2  -6 26635.1 560.002   2
  -2  -2   6 27273.4 498.534   6
   2   2   6 26424.2 1066.17   6
   2  -2  -6 26033.8 849.654   5
   2  -2  -7 4298.83 307.318   4
  -2  -2   7 4244.99 229.524   3
   2  -2  -7 4273.06 248.251   2
   2   2   7 4243.03 552.919   6
  -2  -2   7 4483.31 255.370   6
   2  -2  -7 5145.00 466.546   5
  -2  -2   8 11405.6 329.019   3
   2  -2  -8 11588.0 519.451   4
   2   2   8 11347.6 813.560   6
  -2  -2   8 11450.6 433.815   6
   2  -2  -9 8272.13 485.531   4
  -2  -2   9 7573.90 234.633   3
   2   2   9 7957.40 757.902   6
  -2  -2   9 8675.36 423.731   6
   2  -2 -10 32177.1 980.311   4
  -2  -2  10 33030.9 856.270   6
   2   2  10 33198.8 1367.69   6
   2  -2 -11 25565.0 929.341   4
   2   2  11 24942.9 1273.22   6
  -2  -2  11 27124.2 835.717   6
   2  -2 -12 8703.96 588.359   4
  -2  -2  12 9190.03 540.920   6
   2   2  12 9888.18 910.020   6
   2   2  13 4440.26 714.922   6
   2   2  14 2084.04 617.730   6
  -2   2 -14 1865.58 410.001   1
   2   2  15 1306.99 620.798   6
  -2   2 -15 605.878 365.497   1
   2   2  16 5200.81 813.487   6
  -2  -2  16 4437.95 609.836   7
  -2   2 -16 4953.30 622.033   1
   2  -2 -16 4452.89 683.181   1
   2   2  17 4745.95 804.295   6
  -2  -2  17 4557.26 621.401   7
   2  -2 -17 3305.67 633.701   1
   2   2  18 5340.61 873.902   6
  -2  -2  18 3842.02 601.918   7
   2  -2 -18 3943.75 695.994   1
  -2  -2  19 5628.89 711.228   7
   2   2  19 6051.91 894.642   6
   2  -2 -19 5945.88 822.027   1
   2   3 -19 1273.48 587.965   1
   2   3 -18 474.348 539.377   4
   2  -3  18 1947.87 616.282   7
   2   3 -18 1697.65 569.044   1
   2   3 -17 978.487 502.562   4
   2  -3  17 1631.08 558.228   7
   2   3 -17 2033.54 577.996   1
   2   3 -16 9671.20 1024.01   4
   2  -3  16 10625.3 967.647   7
  -2   3  16 12314.3 1165.98   6
   2   3 -16 10138.5 878.367   1
   2   3 -15 5496.45 787.573   4
  -2   3  15 6128.08 882.791   6
   2  -3  15 6278.33 752.001   7
   2   3 -15 5720.01 660.764   1
   2   3 -14 5721.93 756.414   4
   2   3 -14 6197.40 656.453   1
   2  -3  14 7248.37 769.679   7
  -2   3  14 5662.62 865.631   6
   2   3 -13 8516.98 840.960   4
   2   3 -13 9145.58 711.003   1
   2  -3  13 9312.09 814.086   7
  -2   3  13 7688.37 984.222   6
   2   3 -12 868.339 465.024   4
   2   3 -12 1179.07 376.282   1
   2  -3  12 1177.80 425.640   7
  -2   3  12 253.140 649.582   6
   2   3 -11 4784.41 651.259   4
   2   3 -11 5010.26 500.188   1
   2  -3  11 5544.09 608.809   7
  -2   3  11 5193.29 908.252   6
   2   3 -10 16369.0 988.922   4
  -2  -3 -10 18071.5 618.607   3
   2  -3  10 17669.0 907.668   7
  -2   3  10 16620.5 1370.76   6
   2   3 -10 17044.2 794.376   1
   2   3  -9 21896.4 1078.46   4
  -2  -3  -9 23285.8 727.569   3
  -2   3   9 22895.7 1418.76   6
   2  -3   9 21343.9 924.221   7
   2  -3   9 21932.7 562.045   2
   2   3  -9 22273.0 842.422   1
  -2  -3  -8 64418.9 1237.81   3
   2   3  -8 63133.3 1669.56   4
  -2   3   8 68761.5 2112.34   6
   2  -3   8 64544.3 1468.71   7
   2   3  -8 63722.2 1319.94   1
   2  -3   8 64442.6 963.172   2
  -2  -3  -7 11904.9 565.124   3
   2   3  -7 12247.7 763.865   4
  -2   3   7 13491.8 906.566   6
   2  -3   7 11983.4 641.908   7
   2   3  -7 12385.3 592.846   1
   2  -3   7 11454.1 419.650   2
  -2  -3  -6 55313.3 1204.27   3
   2   3  -6 58007.2 1452.53   4
   2  -3   6 55541.9 1242.80   7
   2  -3   6 56647.8 899.496   2
  -2  -3  -5 21971.4 786.043   3
   2   3  -5 23086.0 899.529   4
   2  -3   5 23117.2 775.897   7
   2  -3   5 22657.1 581.962   2
   2   3  -4 10193.0 601.703   4
  -2  -3  -4 9485.26 552.448   3
   2  -3   4 8955.25 485.355   7
   2  -3   4 9143.47 385.445   2
   2   3  -3 4983.47 426.474   4
  -2  -3  -3 5401.40 442.811   3
   2  -3   3 5128.75 304.158   2
   2  -3   3 5086.06 372.851   7
   2   3  -2 16941.9 677.487   4
  -2  -3  -2 17074.3 718.548   3
   2  -3   2 17298.9 519.000   2
   2  -3   2 16449.0 583.313   7
   2   3  -2 18243.9 381.652   6
   2   3  -2 16604.9 411.495   5
   2  -3   2 16226.7 756.276   5
   2   3  -1 12314.4 554.790   4
  -2  -3  -1 12480.1 598.065   3
   2  -3   1 12100.6 448.649   2
   2  -3   1 11204.9 508.891   7
   2   3  -1 12225.6 414.514   6
   2  -3   1 12818.9 726.992   5
   2   3  -1 12830.3 301.944   5
  -2  -3   0 4269.52 379.464   3
   2   3   0 4398.53 332.268   4
   2  -3   0 3985.39 279.402   2
   2   3   0 3804.04 327.695   6
   2  -3   0 3953.93 346.819   5
   2   3   0 4642.85 207.732   5
   2   3   1 13420.0 477.380   4
  -2  -3   1 12906.4 584.563   3
   2  -3  -1 12792.2 463.425   2
   2   3   1 13127.9 607.147   6
   2  -3  -1 13425.8 512.924   5
  -2  -3   2 15319.5 628.783   3
   2   3   2 16242.6 443.243   4
   2  -3  -2 16425.6 516.266   2
   2   3   2 16444.9 746.301   6
  -2  -3   2 16380.8 465.436   7
   2  -3  -2 16699.5 553.296   5
  -2  -3   3 5875.13 392.565   3
   2  -3  -3 6184.92 336.084   2
  -2  -3   3 5962.51 299.993   7
   2   3   3 5733.31 531.959   6
   2  -3  -3 6477.23 369.052   5
  -2  -3   4 5992.32 368.017   3
   2  -3  -4 6661.23 338.854   2
  -2  -3   4 6919.40 348.187   7
   2   3   4 7175.24 648.165   6
   2  -3  -4 7166.83 420.863   5
  -2  -3   5 25507.0 684.566   3
  -2   3  -5 25165.0 454.134   1
   2  -3  -5 24097.3 606.751   2
  -2  -3   5 24603.7 661.502   7
   2   3   5 24706.3 1109.39   6
   2  -3  -5 24740.7 784.535   5
  -2  -3   6 60638.4 981.663   3
  -2   3  -6 57875.5 796.633   1
   2  -3  -6 55481.0 901.494   2
  -2  -3   6 58495.5 1072.70   7
   2   3   6 57566.4 1712.55   6
   2  -3  -6 56861.3 1238.15   5
   2  -3  -7 12729.9 424.198   4
  -2  -3   7 13000.6 449.454   3
   2  -3  -7 12919.6 442.474   2
  -2   3  -7 13371.9 452.689   1
  -2  -3   7 13245.1 566.773   7
   2   3   7 12737.8 915.016   6
   2  -3  -7 13168.8 663.568   5
  -2  -3   8 65897.3 941.642   3
   2  -3  -8 66550.8 1019.68   4
  -2  -3   8 67564.5 1329.18   7
   2   3   8 66033.8 1971.86   6
   2  -3  -8 65986.7 984.176   2
  -2   3  -8 67017.6 1107.39   1
  -2  -3   9 23970.1 550.294   3
   2  -3  -9 25881.3 680.227   4
  -2  -3   9 24940.2 880.943   7
   2   3   9 24829.3 1284.05   6
  -2   3  -9 26561.4 775.547   1
   2  -3  -9 26141.9 622.059   2
   2  -3 -10 18006.5 609.150   4
   2   3  10 18241.9 1153.58   6
  -2  -3  10 18525.2 822.819   7
  -2   3 -10 18004.3 708.163   1
  -2  -3  11 4901.20 506.304   7
   2   3  11 5255.99 786.811   6
  -2   3 -11 4286.57 408.342   1
  -2  -3  12 769.159 351.461   7
  -2   3 -12 319.328 237.292   1
   2   3  13 10527.1 1040.78   6
  -2  -3  13 10341.2 746.386   7
  -2   3 -13 10725.4 686.801   1
  -2  -3  14 8925.58 727.746   7
   2   3  14 8677.19 1000.05   6
  -2   3 -14 8654.18 678.638   1
  -2  -3  15 5551.24 629.473   7
   2   3  15 5284.41 839.151   6
   2   3  16 10433.7 1090.24   6
  -2  -3  16 9762.39 817.039   7
  -2  -3  17 1806.31 476.525   7
   2   3  17 2389.49 715.908   6
  -2   3 -18 2645.05 697.336   4
  -2  -3  18 1413.00 468.454   7
   2   3  18 2098.99 773.458   6
   2  -3 -18 744.513 501.766   1
   2   3  19 1077.49 705.627   6
  -2  -3  19 814.214 421.770   7
   2   4 -19 5566.59 941.503   4
   2   4 -18 1637.19 682.585   4
   2  -4  18 2485.92 630.198   7
  -2   4  18 3945.77 911.985   6
   2   4 -17 2718.72 699.400   4
   2  -4  17 3828.95 699.342   7
  -2   4  17 3944.29 932.671   6
   2   4 -17 3593.27 643.462   1
   2   4 -16 133.890 493.052   4
   2  -4  16 848.081 497.265   7
  -2   4  16 1090.09 697.347   6
   2   4 -16 1058.24 460.632   1
   2   4 -15 2882.69 666.926   4
   2   4 -15 3533.30 574.974   1
   2  -4  15 3177.85 616.341   7
  -2   4  15 1972.60 719.966   6
   2   4 -14 1934.83 570.402   4
   2   4 -14 2880.66 506.575   1
   2  -4  14 2391.89 544.519   7
   2   4 -13 21.9823 411.422   4
   2   4 -13 572.124 363.482   1
   2  -4  13-182.556 354.472   7
  -2   4  13-616.860 890.331   6
   2   4 -12 8838.83 866.317   4
   2   4 -12 9518.56 675.066   1
   2  -4  12 9310.64 776.712   7
  -2   4  12 9222.53 1220.95   6
   2   4 -11 9289.03 855.611   4
   2   4 -11 8058.47 633.188   1
   2  -4  11 9509.26 746.324   7
  -2   4  11 8837.13 1176.03   6
  -2  -4 -10 20792.2 717.588   3
   2   4 -10 19234.8 1103.03   4
  -2   4  10 19962.9 1517.05   6
   2  -4  10 19197.8 961.469   7
   2   4  -9 1143.25 475.039   4
  -2  -4  -9 737.981 212.415   3
   2  -4   9 928.492 177.338   2
   2  -4   9 534.786 319.022   7
  -2   4   9 1005.63 670.742   6
   2   4  -8 1048.07 440.816   4
  -2  -4  -8 873.487 226.864   3
   2  -4   8 649.052 168.728   2
   2  -4   8 284.037 279.396   7
  -2   4   8 1159.72 558.132   6
   2   4  -7 15851.8 891.069   4
  -2  -4  -7 15956.4 669.391   3
   2  -4   7 14479.7 744.411   7
  -2   4   7 18299.4 1050.60   6
   2  -4   7 15672.6 549.937   2
   2   4  -6 1198.89 389.770   4
   2  -4   6 385.103 264.544   7
  -2  -4  -6 518.823 220.896   3
   2  -4   6 757.925 187.095   2
  -2  -4  -5 71672.5 1414.53   3
   2   4  -5 73657.9 1620.01   4
   2  -4   5 73752.1 1471.74   7
   2  -4   5 72066.5 1150.90   2
  -2  -4  -4 18953.3 764.271   3
   2   4  -4 19565.9 848.588   4
   2  -4   4 19342.7 752.144   7
   2  -4   4 19513.7 608.981   2
  -2  -4  -3 20770.3 791.740   3
   2   4  -3 19884.4 801.794   4
   2  -4   3 20567.4 630.522   2
   2  -4   3 19867.4 735.158   7
  -2  -4  -2 26047.9 893.200   3
   2   4  -2 25521.1 866.181   4
   2  -4   2 26740.1 713.533   2
   2  -4   2 24814.3 815.702   7
   2  -4   2 27191.8 1020.45   5
  -2  -4  -1 31233.2 945.981   3
   2   4  -1 28906.6 860.367   4
   2  -4   1 31352.8 775.726   2
   2  -4   1 30763.9 937.692   7
   2   4  -1 31475.4 715.499   6
   2  -4   1 32409.6 1014.43   5
  -2  -4   0 58358.9 1253.59   3
   2   4   0 58560.3 1174.73   4
   2  -4   0 60879.0 1063.17   2
   2   4   0 60653.2 1119.09   6
   2  -4   0 60420.6 1125.72   5
  -2  -4   1 30218.6 913.087   3
   2   4   1 31914.6 789.482   4
   2  -4  -1 32978.7 796.365   2
   2   4   1 30000.2 926.391   6
   2  -4  -1 31572.7 762.174   5
  -2  -4   2 25769.0 816.126   3
   2   4   2 27447.1 645.815   4
   2  -4  -2 26325.5 724.791   2
   2   4   2 26693.1 991.761   6
   2  -4  -2 25632.6 696.677   5
   2   4   3 23792.9 518.421   4
  -2  -4   3 24076.1 769.271   3
   2  -4  -3 24901.7 699.391   2
  -2  -4   3 23939.6 678.684   7
   2   4   3 24022.6 1049.94   6
   2  -4  -3 23989.2 693.312   5
  -2  -4   4 20608.9 695.101   3
   2  -4  -4 20538.4 645.973   2
  -2  -4   4 19886.4 629.777   7
   2   4   4 20805.0 1037.52   6
   2  -4  -4 21634.7 693.914   5
  -2  -4   5 71500.5 1231.30   3
   2  -4  -5 72622.6 1172.69   2
  -2  -4   5 72824.7 1233.81   7
   2   4   5 72660.8 1951.92   6
   2  -4  -5 69745.9 1300.74   5
   2  -4  -6 1102.57 196.251   2
  -2  -4   6 1449.96 242.330   3
  -2  -4   6 1308.53 237.347   7
   2  -4  -6 1438.21 300.446   5
   2   4   6 1258.44 525.534   6
  -2  -4   7 15509.8 564.117   3
  -2   4  -7 15841.8 468.848   1
   2  -4  -7 15615.1 556.830   2
   2   4   7 14406.8 1023.95   6
  -2  -4   7 14924.9 635.857   7
   2  -4  -7 15801.8 728.962   5
   2  -4  -8 543.811 165.956   2
  -2   4  -8 705.480 165.191   1
  -2  -4   8 521.039 165.769   3
  -2  -4   8 524.277 217.344   7
   2   4   8-90.0764 637.869   6
  -2  -4   9 456.085 241.660   7
   2   4   9-59.1253 606.246   6
  -2   4  -9 625.987 193.277   1
  -2  -4   9 391.731 148.894   3
   2  -4  -9 452.044 156.006   2
  -2  -4  10 19374.4 860.856   7
   2   4  10 18965.8 1278.36   6
   2  -4 -10 19829.1 611.003   2
  -2   4 -10 19414.4 684.292   1
  -2  -4  11 12368.8 740.962   7
   2   4  11 11035.8 1059.55   6
  -2   4 -11 12123.6 595.348   1
  -2  -4  12 10862.9 739.438   7
   2   4  12 10711.6 1064.32   6
  -2   4 -12 10393.0 606.029   1
   2   4  13 1187.93 725.204   6
  -2  -4  13 267.961 320.398   7
  -2  -4  14 2754.61 503.376   7
   2   4  14 4582.01 923.285   6
  -2  -4  15 1813.76 446.446   7
   2   4  15 3585.84 858.794   6
  -2  -4  16 426.839 365.163   7
   2   4  16 2930.53 878.470   6
  -2  -4  17 4423.78 616.610   7
   2   4  17 5600.31 964.479   6
  -2   4 -18 3810.42 761.182   4
  -2  -4  18 2469.02 531.119   7
   2   4  18 3937.89 887.023   6
  -2  -4  19 7439.30 798.907   7
   2   5 -18 1317.80 620.123   4
  -2   5  18 2964.52 957.977   6
   2  -5  18 1420.79 565.123   7
   2   5 -17 628.874 556.985   4
   2  -5  17 858.213 512.876   7
  -2   5  17 821.995 735.879   6
   2   5 -16 3130.50 710.927   4
   2  -5  16 4392.91 717.415   7
  -2   5  16 3136.01 914.410   6
   2   5 -15 3153.09 699.864   4
   2  -5  15 3735.18 655.232   7
  -2   5  15 2750.47 811.020   6
   2   5 -14 4939.42 776.447   4
   2  -5  14 4869.56 651.039   7
  -2   5  14 4020.99 923.242   6
   2   5 -13 5461.68 795.566   4
   2  -5  13 7146.06 741.071   7
  -2   5  13 7547.71 1177.18   6
   2   5 -12 6242.69 798.608   4
   2  -5  12 5737.71 662.256   7
  -2   5  12 7046.16 1146.52   6
   2   5 -11 524.249 491.381   4
   2  -5  11-405.007 440.804   7
  -2   5  11 243.783 742.867   6
  -2  -5 -10 9774.92 569.582   3
   2   5 -10 10522.9 915.640   4
   2  -5  10 10002.1 736.648   7
  -2   5  10 9585.08 1130.23   6
   2  -5  10 9827.50 488.860   2
   2   5  -9 18823.8 1101.17   4
  -2  -5  -9 17144.9 730.736   3
   2  -5   9 15182.9 859.670   7
  -2   5   9 16827.5 1256.54   6
   2  -5   9 18146.4 659.151   2
  -2  -5  -8 13068.5 643.004   3
   2   5  -8 12582.6 897.161   4
  -2   5   8 12372.2 1015.73   6
   2  -5   8 13612.5 800.021   7
   2  -5   8 12892.7 570.061   2
  -2  -5  -7 14326.5 681.487   3
   2   5  -7 15702.6 939.442   4
   2  -5   7 14224.3 794.958   7
  -2   5   7 14174.3 975.154   6
   2  -5   7 14201.8 592.462   2
  -2  -5  -6 12948.5 658.095   3
   2   5  -6 13342.0 850.510   4
   2  -5   6 13637.3 746.915   7
   2  -5   6 13261.0 576.583   2
  -2  -5  -5 8654.98 559.881   3
   2   5  -5 9657.77 698.801   4
   2  -5   5 9544.44 615.516   7
   2  -5   5 9353.46 490.002   2
   2   5  -4 21582.0 930.390   4
  -2  -5  -4 22280.3 851.533   3
   2  -5   4 23035.1 886.558   7
   2  -5   4 21461.6 710.228   2
   2   5  -3 1352.56 366.786   4
   2  -5   3 782.436 280.109   5
  -2  -5  -3 707.786 253.890   3
   2  -5   3 986.653 244.463   2
   2  -5   3 641.057 234.680   7
   2   5  -2 5079.00 464.770   4
  -2  -5  -2 4128.26 422.428   3
   2  -5   2 5057.05 390.747   2
   2  -5   2 4108.10 421.582   7
   2  -5   2 4403.86 440.738   5
   2  -5   1 26319.5 789.899   2
   2   5  -1 25206.7 864.426   4
  -2  -5  -1 26291.7 917.330   3
   2  -5   1 25573.6 809.327   5
   2  -5   0 5053.77 386.192   3
   2   5   0 5497.91 423.059   4
  -2  -5   0 5662.44 474.285   3
   2  -5   0 6373.98 434.626   2
   2   5   0 6375.04 449.203   6
   2  -5   0 6042.66 363.965   5
  -2  -5   1 27363.3 924.416   3
   2   5   1 25655.7 789.574   4
   2  -5  -1 28042.9 816.236   3
   2  -5  -1 28643.1 824.482   2
   2   5   1 26880.4 926.589   6
   2  -5  -1 27757.5 727.582   5
   2  -5  -2 4185.69 374.669   2
   2   5   2 4323.36 306.384   4
   2  -5  -2 3822.56 353.159   3
  -2  -5   2 4485.53 429.209   3
   2   5   2 3929.54 487.881   6
   2  -5  -2 3783.84 292.829   5
   2   5   3 1269.42 175.304   4
   2  -5  -3 1104.73 255.330   2
  -2  -5   3 1342.01 291.074   3
   2  -5  -3 1147.87 235.102   3
  -2  -5   3 909.386 207.819   7
   2  -5  -3 1523.46 220.036   5
   2   5   3 1854.98 539.697   6
   2  -5  -4 21786.3 722.341   3
  -2  -5   4 20762.5 760.054   3
   2   5   4 20275.2 418.283   4
   2  -5  -4 21949.9 736.849   2
   2   5   4 21146.4 1104.35   6
  -2  -5   4 22070.5 764.306   7
   2  -5  -4 20464.3 697.496   5
  -2  -5   5 11549.7 570.607   3
   2  -5  -5 11661.2 550.694   2
  -2  -5   5 11424.3 570.106   7
   2   5   5 10705.8 890.289   6
   2  -5  -5 10944.6 558.594   5
  -2  -5   6 13415.1 601.504   3
   2  -5  -6 13501.4 584.259   2
  -2  -5   6 13442.6 630.264   7
   2   5   6 11512.3 955.237   6
   2  -5  -6 13532.6 646.145   5
  -2  -5   7 14273.0 614.984   3
   2  -5  -7 15050.0 613.995   2
  -2  -5   7 15755.1 703.247   7
   2   5   7 14985.8 1097.13   6
   2  -5  -7 16006.2 736.307   5
  -2  -5   8 15522.0 619.256   3
  -2  -5   8 15804.8 737.811   7
   2   5   8 16016.2 1187.58   6
   2  -5  -8 16048.9 632.753   2
  -2  -5   9 15857.9 611.131   3
   2   5   9 14671.5 1169.46   6
  -2  -5   9 15516.9 761.565   7
   2  -5  -9 16389.8 646.832   2
   2   5  10 9670.24 1025.62   6
  -2  -5  10 10177.1 661.515   7
   2  -5 -10 11539.6 541.016   2
   2   5  11 162.059 638.670   6
  -2  -5  11 93.3127 269.537   7
  -2  -5  12 7035.26 629.521   7
   2   5  12 6993.87 952.248   6
   2   5  13 5926.76 965.188   6
  -2  -5  13 5483.94 600.655   7
  -2  -5  14 6772.04 689.437   7
   2   5  14 7834.74 1055.12   6
  -2  -5  15 4593.69 622.414   7
   2   5  15 6806.98 1146.97   6
   2   5  16 6072.73 1028.60   6
  -2  -5  16 3663.93 561.451   7
  -2  -5  17 439.511 381.394   7
   2   5  17 3187.81 948.946   6
  -2   5 -18 3144.86 764.890   4
  -2  -5  18 1294.49 462.632   7
   2   5  18 1870.68 790.590   6
  -2   6  18 1363.70 857.303   6
   2   6 -17 3805.82 823.312   4
  -2   6  17 3421.00 1042.36   6
   2  -6  17 3449.92 672.869   7
   2   6 -16 3358.10 745.050   4
  -2   6  16 1724.93 870.775   6
   2  -6  16 4040.55 694.318   7
   2   6 -15 8847.92 1022.01   4
   2  -6  15 9790.60 939.430   7
  -2   6  15 9546.76 1359.06   6
   2   6 -14 349.646 492.340   4
   2  -6  14-218.907 468.924   7
  -2   6  14-751.489 1060.32   6
   2   6 -13 803.610 558.827   4
   2  -6  13-59.7551 373.343   7
  -2   6  13 27.2792 800.817   6
   2   6 -12 3143.61 681.463   4
   2  -6  12 3088.67 585.829   7
  -2   6  12 1692.78 811.973   6
   2   6 -11 5510.42 772.693   4
   2  -6  11 5064.97 637.195   7
  -2   6  11 5429.06 1049.07   6
   2   6 -10 5917.24 769.652   4
  -2  -6 -10 5773.51 490.926   3
   2  -6  10 5152.86 417.660   2
   2  -6  10 5962.20 656.774   7
  -2   6  10 5968.33 956.118   6
   2   6  -9 2524.68 589.417   4
   2  -6   9 2145.04 302.738   2
  -2  -6  -9 2190.30 399.940   3
   2  -6   9 3063.11 515.380   7
  -2   6   9 1972.88 683.135   6
   2   6  -8 1562.68 540.062   4
  -2  -6  -8 1013.85 295.046   3
   2  -6   8 698.372 230.720   2
   2  -6   8 1053.15 373.664   7
  -2   6   8 1427.52 621.367   6
  -2  -6  -7 7059.01 543.472   3
   2   6  -7 7002.31 733.663   4
   2  -6   7 6991.65 618.857   7
   2  -6   7 6683.55 475.893   2
  -2  -6  -6 6232.97 566.988   3
   2   6  -6 6454.01 685.164   4
   2  -6   6 6564.86 579.844   7
   2  -6   6 6290.01 459.984   2
   2   6  -5 1729.42 468.664   4
   2  -6   5 928.326 336.857   7
  -2  -6  -5 1398.50 335.845   3
   2  -6   5 1059.90 285.376   2
   2   6  -4 2516.91 464.738   4
   2  -6   4 2305.97 371.681   5
   2  -6   4 2311.94 346.605   2
  -2  -6  -4 2003.03 355.136   3
   2  -6   4 1586.27 344.144   7
  -2  -6  -3 23319.5 923.351   3
   2   6  -3 24509.0 984.827   4
   2  -6   3 23757.6 827.298   2
   2  -6   3 23733.0 988.431   7
   2  -6   3 22752.9 951.626   5
   2  -6   2 34298.3 981.910   2
   2   6  -2 33854.7 1091.80   4
  -2  -6  -2 33849.0 1098.08   3
   2  -6   2 32453.9 986.870   5
   2  -6   1 32778.6 959.329   2
  -2  -6  -1 33474.1 1088.01   3
   2  -6   1 33748.7 981.681   3
   2   6  -1 32798.2 1039.98   4
   2  -6   1 32052.6 850.623   5
   2  -6   0 2524.26 360.513   2
  -2  -6   0 1819.69 357.566   3
   2  -6   0 1996.90 330.281   3
   2   6   0 1531.87 304.971   4
   2   6   0 2155.19 352.934   6
   2  -6   0 1815.48 224.329   5
  -2  -6   1 33134.6 1069.34   3
   2  -6  -1 35304.3 1002.30   3
   2   6   1 33854.4 972.158   4
   2  -6  -1 33632.2 982.631   2
   2   6   1 34499.0 1107.23   6
   2  -6  -1 34272.4 838.418   5
   2   6   2 35726.0 879.931   4
   2  -6  -2 36417.5 1007.16   3
  -2  -6   2 36393.0 1105.71   3
   2  -6  -2 34935.0 1000.32   2
   2   6   2 37880.7 1253.55   6
   2  -6  -2 35703.9 866.548   5
  -2  -6   3 19324.5 816.077   3
   2   6   3 19143.7 564.750   4
   2  -6  -3 20055.4 764.639   3
   2  -6  -3 19910.4 765.300   2
   2   6   3 19246.3 1036.58   6
   2  -6  -3 20119.3 678.415   5
   2   6   4 2087.98 179.511   4
  -2  -6   4 2636.93 371.254   3
   2  -6  -4 2419.85 333.767   2
   2  -6  -4 2478.32 333.735   3
  -2  -6   4 2563.20 332.775   7
   2   6   4 2421.09 577.793   6
   2  -6  -4 2049.95 271.903   5
   2  -6  -5 2357.20 320.044   2
   2  -6  -5 2001.48 310.168   3
  -2  -6   5 2434.71 356.201   3
  -2  -6   5 1526.43 282.405   7
   2   6   5 1776.75 570.442   6
   2  -6  -5 2240.94 311.338   5
  -2  -6   6 5312.63 459.980   3
   2  -6  -6 5080.77 420.560   2
  -2  -6   6 4930.66 449.405   7
   2  -6  -6 5785.61 462.732   5
   2   6   6 5012.16 775.615   6
  -2  -6   7 7043.32 488.920   3
   2  -6  -7 7515.99 501.355   2
  -2  -6   7 7752.84 562.128   7
   2  -6  -7 8692.13 590.797   5
   2   6   7 6698.14 857.344   6
  -2  -6   8 781.251 255.060   3
   2  -6  -8 625.422 233.956   2
  -2  -6   8 620.212 269.650   7
  -2  -6   9 3296.92 357.357   3
   2  -6  -9 3350.79 367.647   2
  -2  -6   9 3768.98 453.974   7
   2   6   9 2184.88 671.171   6
   2  -6 -10 6263.52 464.438   2
  -2  -6  10 6065.53 568.262   7
   2   6  10 4203.53 829.345   6
  -2  -6  11 6264.50 594.079   7
   2   6  11 5314.04 860.610   6
   2   6  12 1735.71 705.773   6
  -2  -6  12 3007.16 480.661   7
   2   6  13 439.737 625.098   6
  -2  -6  13 796.367 363.504   7
   2   6  14 950.351 760.229   6
  -2  -6  14 708.662 388.852   7
  -2  -6  15 10720.4 886.031   7
   2   6  15 12355.3 1309.01   6
  -2  -6  16 3886.38 621.549   7
   2   6  16 6273.27 1143.62   6
   2   6  17 6623.52 1161.09   6
  -2   7  17-2134.72 1212.76   6
   2   7 -16 635.226 592.603   4
   2  -7  16 1029.92 524.442   7
  -2   7  16-250.995 1009.59   6
   2   7 -15 479.985 584.734   4
   2  -7  15 596.233 489.289   7
  -2   7  15-571.007 1059.42   6
   2   7 -14 7374.90 979.480   4
   2  -7  14 8292.58 887.970   7
  -2   7  14 8401.92 1278.21   6
   2   7 -13 3632.75 753.585   4
   2  -7  13 4873.92 703.992   7
  -2   7  13 3618.38 1005.51   6
   2   7 -12 5540.63 833.537   4
   2  -7  12 5527.79 696.149   7
  -2   7  12 6631.93 1154.93   6
   2   7 -11 1848.87 616.582   4
   2  -7  11 1327.99 443.884   7
  -2   7  11 455.914 705.319   6
   2   7 -10 1351.77 563.392   4
  -2  -7 -10 1172.84 351.544   3
   2  -7  10 700.867 259.700   2
   2  -7  10 1202.50 422.111   7
  -2   7  10 902.567 665.156   6
   2   7  -9 1750.69 568.849   4
   2  -7   9 1760.10 318.649   2
  -2  -7  -9 2317.37 407.576   3
   2  -7   9 1550.74 429.506   7
  -2   7   9 2320.91 702.355   6
   2   7  -8 787.467 499.869   4
   2  -7   8 424.917 244.922   2
  -2  -7  -8 536.616 309.134   3
   2  -7   8 212.826 329.320   7
  -2   7   8 862.589 585.697   6
   2   7  -7 316.022 432.431   4
   2  -7   7-83.3111 340.201   7
  -2  -7  -7 284.725 321.452   3
   2  -7   7 216.943 262.408   2
  -2  -7  -6 6503.44 568.626   3
   2   7  -6 6903.03 734.998   4
   2  -7   6 6474.70 508.821   2
   2  -7   6 5891.57 599.637   7
   2   7  -5 6407.40 679.085   4
  -2  -7  -5 7008.05 584.637   3
   2  -7   5 6398.13 510.415   2
   2  -7   5 6034.23 597.584   7
   2  -7   5 6721.56 593.194   5
   2   7  -4 14172.7 874.608   4
  -2  -7  -4 14201.1 824.826   3
   2  -7   4 13748.7 701.426   2
   2  -7   4 13677.9 843.376   7
   2  -7   4 12512.8 741.580   5
  -2  -7  -3 1678.29 430.208   3
   2  -7   3 1538.81 340.671   2
   2   7  -3 1572.62 416.926   4
   2  -7   3 1048.69 243.573   5
   2  -7   2 5950.65 508.957   2
  -2  -7  -2 5669.87 537.126   3
   2  -7   2 6102.82 514.693   3
   2   7  -2 5804.94 561.909   4
   2  -7   2 5775.61 395.865   5
   2  -7   1 7342.16 568.750   2
   2  -7   1 7401.49 550.365   3
  -2  -7  -1 7205.57 600.100   3
   2   7  -1 6923.42 563.022   4
   2  -7   1 6946.57 405.042   5
   2  -7   0 43411.1 1207.49   3
   2   7   0 43889.2 1213.37   4
  -2  -7   0 44120.4 1327.78   3
   2  -7   0 44311.1 1205.90   2
   2   7   0 45347.6 1289.18   6
   2  -7   0 45156.3 979.861   5
   2  -7  -1 6676.99 531.402   3
   2   7   1 6551.82 490.807   4
  -2  -7   1 7215.08 597.215   3
   2  -7  -1 7099.36 546.062   2
   2   7   1 7160.70 608.877   6
   2  -7  -1 6845.24 403.761   5
   2   7   2 4423.99 372.570   4
   2  -7  -2 4855.50 474.735   3
  -2  -7   2 5058.87 522.607   3
   2  -7  -2 5279.65 495.035   2
   2   7   2 5608.61 612.325   6
   2  -7  -2 5286.52 360.752   5
   2  -7  -3 1360.68 335.364   2
   2  -7  -3 1209.82 310.168   3
  -2  -7   3 1721.52 375.784   3
   2   7   3 1426.95 202.463   4
   2   7   3 1347.92 489.958   6
   2  -7  -3 1436.57 240.081   5
  -2  -7   4 15129.4 786.264   3
   2  -7  -4 14291.5 722.364   3
   2  -7  -4 14816.4 727.758   2
   2   7   4 14646.5 1064.04   6
   2  -7  -4 15030.9 646.199   5
   2  -7  -5 7864.00 545.628   3
  -2  -7   5 7766.60 599.734   3
   2  -7  -5 7533.00 541.875   2
   2   7   5 8221.67 893.568   6
  -2  -7   5 8096.90 611.770   7
   2  -7  -5 8009.05 514.754   5
  -2  -7   6 7068.32 554.575   3
   2  -7  -6 7914.44 560.062   2
  -2  -7   6 7067.16 575.241   7
   2   7   6 7453.76 925.962   6
   2  -7  -6 7852.41 532.503   5
   2  -7  -7 240.895 233.164   2
  -2  -7   7-134.005 279.533   3
  -2  -7   7-45.6281 298.926   7
   2   7   7-477.218 698.006   6
   2  -7  -8 504.836 239.698   2
  -2  -7   8 528.858 259.682   3
  -2  -7   8 450.534 258.031   7
   2   7   8 426.976 660.088   6
  -2  -7   9 942.088 275.663   3
   2  -7  -9 1025.37 284.409   2
  -2  -7   9 1175.15 326.245   7
   2   7   9 511.619 652.586   6
   2  -7 -10 145.691 217.822   2
  -2  -7  10 537.411 297.332   7
  -2  -7  11 970.143 354.835   7
   2   7  11-513.780 764.620   6
  -2  -7  12 7376.38 688.763   7
   2   7  12 5863.97 951.732   6
  -2  -7  13 4663.59 618.456   7
   2   7  13 4153.81 882.607   6
  -2  -7  14 7550.80 750.022   7
   2   7  14 8799.55 1165.66   6
   2   7  15 941.277 772.072   6
  -2  -7  15 770.467 401.765   7
   2   7  16 1941.91 878.309   6
   2   8 -15 4452.11 912.050   4
   2  -8  15 4309.00 733.018   7
  -2   8  15 2080.70 885.307   6
   2   8 -14 3298.66 805.044   4
   2  -8  14 3015.85 635.959   7
  -2   8  14 3086.90 995.860   6
   2   8 -13 931.291 623.333   4
   2  -8  13 784.492 453.516   7
  -2   8  13 605.544 769.072   6
   2   8 -12 600.760 605.428   4
   2  -8  12 329.987 410.130   7
  -2   8  12-401.874 805.224   6
   2   8 -11 8511.04 1012.91   4
   2  -8  11 9598.82 868.326   7
  -2   8  11 8647.22 1149.23   6
   2   8 -10 2122.80 641.896   4
   2  -8  10 1503.61 327.712   2
  -2  -8 -10 1939.36 397.493   3
   2  -8  10 1911.51 486.597   7
  -2   8  10 1695.34 724.333   6
   2   8  -9 5235.89 798.442   4
  -2  -8  -9 4880.83 550.044   3
   2  -8   9 4855.40 495.724   2
   2  -8   9 5085.79 644.737   7
  -2   8   9 4280.53 797.996   6
   2   8  -8 5968.90 789.499   4
  -2  -8  -8 5845.40 594.911   3
   2  -8   8 5480.18 524.736   2
   2  -8   8 5517.77 655.107   7
  -2   8   8 5443.01 780.178   6
  -2  -8  -7 6608.41 617.996   3
   2   8  -7 8148.37 838.436   4
   2  -8   7 6356.76 548.753   2
   2  -8   7 5548.48 646.368   7
  -2   8   7 5775.20 754.659   6
   2   8  -6 4765.10 666.679   4
  -2  -8  -6 4190.87 532.428   3
   2  -8   6 4183.68 559.442   7
   2  -8   6 4332.64 479.757   2
   2   8  -5 2377.85 565.136   4
   2  -8   5 1258.14 366.784   7
  -2  -8  -5 2405.25 470.652   3
   2  -8   5 2129.33 396.100   2
   2  -8   4 342.318 317.563   2
  -2  -8  -4 343.223 350.616   3
   2   8  -4 601.663 409.730   4
   2  -8   3 11763.6 710.710   2
   2   8  -3 12732.9 841.117   4
  -2  -8  -3 11663.1 788.581   3
   2  -8   3 11517.5 577.371   5
   2  -8   2 9610.33 673.968   2
   2  -8   2 9131.51 655.231   3
   2   8  -2 8418.72 670.729   4
  -2  -8  -2 9224.60 716.075   3
   2  -8   2 8830.94 468.951   5
   2  -8   1 1470.22 402.417   2
  -2  -8  -1 1343.25 439.478   3
   2  -8   1 958.644 350.696   3
   2   8  -1 1247.91 362.088   4
   2  -8   1 1192.94 201.853   5
   2   8   0 16871.1 835.524   4
  -2  -8   0 15888.5 901.774   3
   2  -8   0 17638.6 861.977   3
   2  -8   0 16984.6 857.607   2
   2   8   0 18179.7 911.537   6
   2  -8   0 17011.4 614.336   5
   2  -8  -1 3010.91 455.806   2
  -2  -8   1 3509.66 516.570   3
   2  -8  -1 2322.20 401.936   3
   2   8   1 2287.10 351.391   4
   2  -8  -1 2545.94 262.180   5
   2   8   1 2713.34 495.335   6
   2   8   2 8293.47 528.393   4
  -2  -8   2 9269.18 706.649   3
   2  -8  -2 8775.90 646.555   3
   2  -8  -2 9208.28 659.983   2
   2   8   2 10068.6 826.643   6
   2  -8  -2 9640.94 481.777   5
   2  -8  -3 11693.6 711.092   3
  -2  -8   3 11183.7 761.280   3
   2  -8  -3 12113.7 721.039   2
   2   8   3 12441.0 944.693   6
   2  -8  -3 12293.7 573.031   5
   2  -8  -4 447.036 301.339   2
  -2  -8   4 187.012 317.607   3
   2  -8  -4 116.908 303.827   3
   2   8   4 807.919 566.069   6
   2  -8  -4 447.340 222.125   5
   2  -8  -5 1573.86 386.874   2
   2  -8  -5 962.349 306.416   3
  -2  -8   5 1344.83 393.631   3
   2  -8  -5 2030.10 335.381   5
   2   8   5 1538.12 659.989   6
   2  -8  -6 4203.62 472.444   2
  -2  -8   6 4478.20 504.432   3
   2   8   6 4490.28 828.501   6
  -2  -8   7 7260.08 609.447   3
   2  -8  -7 7207.47 582.679   2
  -2  -8   7 7415.59 646.177   7
   2   8   7 6677.86 957.165   6
  -2  -8   8 6492.95 578.637   3
   2  -8  -8 6862.03 561.450   2
  -2  -8   8 6684.67 628.352   7
   2   8   8 7932.59 1042.07   6
  -2  -8   9 4024.74 482.015   3
   2  -8  -9 4565.58 486.719   2
  -2  -8   9 4364.16 543.548   7
   2   8   9 3891.05 842.436   6
   2  -8 -10 1141.62 320.216   2
  -2  -8  10 1053.31 345.859   7
   2   8  10 676.417 685.668   6
  -2  -8  11 8581.12 735.531   7
   2   8  11 6382.53 989.397   6
   2   8  12-1334.49 848.102   6
  -2  -8  12 206.572 308.810   7
   2   8  13-333.366 747.243   6
  -2  -8  13 441.596 335.672   7
   2   8  14 2757.81 849.188   6
  -2  -8  14 3435.86 581.895   7
   2   8  15 6270.54 1062.48   6
   2   9 -14 1379.58 674.897   4
   2  -9  14 951.813 477.967   7
  -2   9  14 1296.32 866.665   6
   2   9 -13 2511.20 755.206   4
   2  -9  13 2121.72 579.430   7
  -2   9  13 2032.00 865.818   6
   2   9 -12 1978.00 698.017   4
   2  -9  12 1313.13 474.164   7
  -2   9  12 951.292 755.727   6
   2   9 -11 5346.57 897.336   4
   2  -9  11 4421.81 665.070   7
  -2   9  11 4926.01 982.135   6
   2   9 -10 2546.70 698.570   4
  -2  -9 -10 2148.39 461.510   3
   2  -9  10 1262.65 443.943   7
  -2   9  10 1671.09 756.726   6
  -2  -9  -9 9665.68 764.063   3
   2   9  -9 8547.90 970.383   4
   2  -9   9 9433.23 703.346   2
  -2   9   9 7860.61 979.922   6
   2  -9   9 9533.43 895.588   7
  -2  -9  -8 5929.95 634.459   3
   2   9  -8 6455.56 851.309   4
   2  -9   8 5652.59 571.040   2
   2  -9   8 5908.03 701.978   7
  -2   9   8 5814.56 832.059   6
   2   9  -7 577.908 486.603   4
   2  -9   7 431.018 309.786   2
  -2  -9  -7 41.3185 340.111   3
   2  -9   7-163.256 438.101   7
  -2   9   7 214.730 513.359   6
   2   9  -6 6249.07 796.754   4
  -2  -9  -6 5370.30 629.378   3
   2  -9   6 5366.29 675.160   7
   2  -9   6 5812.71 583.338   2
   2   9  -5 11350.2 915.394   4
  -2  -9  -5 11473.0 837.580   3
   2  -9   5 11601.6 757.667   2
   2   9  -4 10870.5 864.128   4
  -2  -9  -4 10797.4 814.056   3
   2  -9   4 10363.3 726.911   2
   2   9  -3 6352.08 664.557   4
  -2  -9  -3 5631.28 644.536   3
   2  -9   3 5563.09 570.537   2
   2   9  -2 384.756 338.786   4
   2  -9   2 625.781 371.447   2
  -2  -9  -2 256.974 399.177   3
   2   9  -1 543.415 325.216   4
   2  -9   1 611.305 363.651   2
  -2  -9  -1 329.074 373.220   3
   2  -9   1 468.727 352.361   3
   2  -9   0 10446.5 736.146   3
   2   9   0 9837.39 704.507   4
  -2  -9   0 9024.99 753.989   3
   2  -9   0 9510.07 720.221   2
   2   9   0 10823.0 787.138   6
   2  -9  -1 1223.40 399.798   2
  -2  -9   1 699.458 410.234   3
   2  -9  -1 1090.93 389.038   3
   2   9   1 255.560 263.960   4
   2   9   1 821.022 458.788   6
  -2  -9   2 290.317 366.871   3
   2  -9  -2 1019.89 371.336   2
   2  -9  -2 501.873 352.522   3
   2   9   2 839.723 481.769   6
   2  -9  -3 6296.19 601.275   3
  -2  -9   3 6032.31 650.374   3
   2   9   3 6526.22 808.824   6
   2  -9  -3 5798.10 583.078   2
   2  -9  -4 10747.1 734.721   3
  -2  -9   4 9823.23 769.827   3
   2   9   4 9472.86 971.302   6
   2  -9  -4 10268.3 720.177   2
  -2  -9   5 11944.7 817.619   3
   2  -9  -5 11774.3 767.577   3
   2  -9  -5 11461.3 746.954   2
   2   9   5 12002.1 1135.12   6
   2  -9  -6 5983.09 573.798   2
  -2  -9   6 5119.95 576.299   3
   2   9   6 5228.76 903.749   6
  -2  -9   7 423.043 365.844   3
   2  -9  -7 195.128 298.629   2
   2   9   7-245.075 702.050   6
  -2  -9   8 5869.67 603.089   3
   2  -9  -8 5227.71 548.827   2
  -2  -9   8 5634.75 643.052   7
   2   9   8 4319.37 876.735   6
  -2  -9   9 9880.71 736.303   3
   2  -9  -9 9640.17 699.933   2
  -2  -9   9 10419.7 849.599   7
   2   9   9 9346.21 1163.97   6
  -2  -9  10 1329.85 394.828   7
   2   9  10 297.406 741.831   6
  -2  -9  11 5751.55 672.635   7
   2   9  11 2741.04 763.794   6
  -2  -9  12 394.410 340.057   7
   2   9  12-825.048 846.910   6
   2   9  13 957.664 698.082   6
   2   9  14 712.903 741.319   6
   2  10 -13 311.758 575.898   4
   2 -10  13 203.730 462.903   7
  -2  10  13 127.785 703.809   6
   2  10 -12 2109.67 755.629   4
   2 -10  12 143.503 486.523   7
  -2  10  12 1450.16 752.900   6
   2  10 -11 2384.34 746.257   4
   2 -10  11 1883.00 529.749   7
  -2  10  11 1650.74 784.443   6
   2  10 -10 2072.61 729.637   4
  -2 -10 -10 2134.12 503.921   3
   2 -10  10 1589.15 482.331   7
  -2  10  10 1495.95 718.191   6
   2  10  -9 3480.73 768.953   4
   2 -10   9 2820.05 478.727   2
  -2 -10  -9 2545.32 534.585   3
   2 -10   9 2015.60 549.503   7
  -2  10   9 2853.30 775.158   6
  -2 -10  -8 6380.56 709.919   3
   2  10  -8 6823.42 929.408   4
   2 -10   8 6696.37 655.356   2
   2 -10   8 6827.70 804.316   7
  -2  10   8 5403.98 838.215   6
  -2 -10  -7 14773.4 1001.65   3
   2  10  -7 15498.6 1207.58   4
  -2  10   7 14524.2 1163.51   6
   2 -10   7 14055.5 888.885   2
   2 -10   6 5941.03 634.972   2
  -2 -10  -6 5376.62 666.043   3
   2  10  -6 6381.58 833.914   4
  -2 -10  -5 2462.74 535.820   3
   2 -10   5 2861.12 486.524   2
   2  10  -5 2699.14 579.867   4
   2 -10   4 863.019 377.695   2
  -2 -10  -4-70.0462 422.217   3
   2  10  -4 1297.14 509.550   4
  -2 -10  -3 613.569 404.563   3
   2 -10   3 1088.49 418.835   2
   2  10  -3 755.539 427.814   4
   2 -10   2 9496.35 767.210   2
   2  10  -2 9403.65 813.153   4
  -2 -10  -2 8869.87 812.275   3
   2 -10   1 487.456 360.196   2
  -2 -10  -1-145.272 423.708   3
   2  10  -1 306.470 352.149   4
   2  10  -1 396.559 368.549   6
  -2 -10   0 12305.8 907.791   3
   2 -10   0 13298.6 866.547   3
   2 -10   0 12498.5 856.086   2
   2  10   0 13697.2 948.302   6
   2 -10  -1 584.859 369.007   2
  -2 -10   1 116.678 390.214   3
   2 -10  -1 654.668 384.465   3
   2  10   1 991.188 493.258   6
  -2 -10   2 8568.33 787.010   3
   2 -10  -2 9978.11 771.419   3
   2 -10  -2 9533.73 760.376   2
   2  10   2 11684.6 984.704   6
   2 -10  -3 1073.63 391.919   2
  -2 -10   3 457.205 389.894   3
   2 -10  -3 396.366 348.477   3
   2  10   3 1102.39 577.623   6
  -2 -10   4 777.537 432.567   3
   2 -10  -4 368.579 325.250   3
   2 -10  -4 1068.23 421.769   2
   2  10   4 1126.56 633.647   6
   2 -10  -5 2616.93 498.188   2
  -2 -10   5 2152.60 501.172   3
   2  10   5 2318.90 771.210   6
   2 -10  -6 5194.03 592.301   2
  -2 -10   6 5043.14 634.531   3
   2  10   6 4837.39 907.303   6
  -2 -10   7 15610.3 983.376   3
   2 -10  -7 15548.9 929.630   2
   2  10   7 16903.4 1474.60   6
   2 -10  -8 6932.00 648.890   2
  -2 -10   8 7012.46 704.093   3
   2  10   8 6619.04 1057.61   6
   2 -10  -9 1955.57 432.184   2
  -2 -10   9 1621.75 442.302   3
   2  10   9 1312.57 788.725   6
  -2 -10  10 1893.90 496.008   7
   2  10  10 1036.64 748.945   6
  -2 -10  11 884.678 412.195   7
   2  10  11-642.555 875.453   6
   2  10  12-646.787 898.187   6
   2  10  13-1200.28 876.490   6
   2 -11  12 1555.31 558.145   7
   2  11 -11 6550.54 1033.13   4
   2 -11  11 6792.82 908.792   7
  -2  11  11 4526.14 973.420   6
   2  11 -10 3085.57 823.512   4
   2 -11  10 2277.22 567.011   7
  -2  11  10 3992.61 892.403   6
  -2 -11  -9 2846.52 569.583   3
   2 -11   9 2628.73 510.716   2
   2  11  -9 3219.14 797.932   4
  -2  11   9 2716.34 795.277   6
   2 -11   8 525.238 377.225   2
  -2 -11  -8 1065.15 484.069   3
   2  11  -8 1596.10 623.873   4
  -2  11   8 1344.37 652.742   6
   2 -11   7 1935.75 464.990   2
  -2 -11  -7 2450.49 571.220   3
   2  11  -7 2001.71 626.222   4
  -2  11   7 1735.04 658.408   6
  -2 -11  -6 205.945 438.548   3
   2 -11   6 231.586 367.653   2
   2  11  -6 144.729 451.208   4
  -2  11   6 543.084 547.649   6
  -2 -11  -5 3716.86 647.152   3
   2 -11   5 3755.89 576.523   2
   2  11  -5 3731.79 675.631   4
   2 -11   4 9326.44 799.788   2
  -2 -11  -4 9975.85 895.293   3
   2  11  -4 9265.04 910.914   4
  -2 -11  -3 3766.12 643.386   3
   2 -11   3 3285.89 559.280   2
   2  11  -3 2704.21 535.904   4
   2 -11   2 570.691 399.110   2
  -2 -11  -2 17.0888 436.432   3
   2 -11   1 8959.73 784.839   2
  -2 -11  -1 8677.95 847.832   3
   2 -11   0 820.444 412.907   2
  -2 -11   0-243.105 469.400   3
   2  11   0 572.403 446.640   6
  -2 -11   1 7840.59 816.811   3
   2 -11  -1 8677.29 773.762   2
   2  11   1 9220.44 905.732   6
  -2 -11   2 888.466 480.727   3
   2 -11  -2 866.373 419.758   2
   2  11   2 610.733 495.542   6
  -2 -11   3 3706.44 628.875   3
   2 -11  -3 4264.78 596.695   2
   2  11   3 4523.65 810.325   6
  -2 -11   4 9279.99 854.133   3
   2 -11  -4 9661.23 808.274   2
   2  11   4 10940.2 1154.34   6
   2 -11  -5 4198.17 598.023   2
  -2 -11   5 4229.52 637.053   3
   2  11   5 4084.61 877.285   6
   2 -11  -6 206.866 340.953   2
  -2 -11   6 623.740 453.107   3
   2  11   6-586.018 730.962   6
   2 -11  -7 1535.98 418.390   2
  -2 -11   7 1626.77 494.021   3
   2  11   7 1496.59 800.569   6
  -2 -11   8 1045.62 458.900   3
   2 -11  -8 787.812 391.966   2
  -2 -11   9 2476.80 530.161   3
   2 -11  -9 2466.89 483.853   2
   2  11   9 2493.34 877.324   6
   2  11  10 1244.36 784.846   6
   2  11  11 4334.78 964.789   6
   2  12 -10 1910.01 702.701   4
   2 -12   9 1890.81 472.500   2
  -2 -12  -9 1937.66 562.348   3
   2  12  -9 1806.93 684.512   4
  -2  12   9 2358.87 782.293   6
  -2 -12  -8 4393.68 699.596   3
   2 -12   8 4340.18 632.092   2
   2  12  -8 3893.64 831.178   4
  -2  12   8 5043.13 921.339   6
  -2 -12  -7 3743.55 675.652   3
   2 -12   7 3426.79 612.393   2
   2  12  -7 2907.17 702.617   4
  -2  12   7 3480.96 805.859   6
   2 -12   6 923.817 407.272   2
  -2 -12  -6 680.706 458.542   3
   2  12  -6 432.798 479.656   4
  -2  12   6 1438.65 677.228   6
   2  12  -5 258.349 456.120   4
   2 -12   5 299.528 394.836   2
  -2 -12  -5 251.656 429.614   3
  -2 -12  -4 7173.22 826.279   3
   2  12  -4 6028.11 771.897   4
   2 -12   4 7248.33 757.846   2
  -2 -12  -3 262.645 494.840   3
   2 -12   3 726.336 453.899   2
  -2 -12  -2 11185.5 994.602   3
   2 -12   2 11931.9 951.024   2
   2 -12   1 3320.97 592.613   2
  -2 -12  -1 3250.83 662.441   3
   2 -12   0 4870.37 680.387   2
  -2 -12   0 4482.68 719.772   3
   2 -12  -1 3657.92 615.384   2
  -2 -12   1 2913.81 658.732   3
  -2 -12   2 11937.0 1025.30   3
   2 -12  -2 12013.3 946.130   2
   2  12   2 12225.3 1138.38   6
  -2 -12   3 529.819 490.411   3
   2 -12  -3 752.325 438.233   2
   2  12   3 1049.51 685.572   6
   2 -12  -4 6748.77 742.092   2
  -2 -12   4 5678.23 763.720   3
   2  12   4 7152.10 1068.06   6
   2 -12  -5 527.177 396.906   2
  -2 -12   5 482.535 464.951   3
   2  12   5 708.042 669.203   6
   2 -12  -6 1650.61 486.864   2
  -2 -12   6 1155.40 491.843   3
   2  12   6 1135.25 730.085   6
   2 -12  -7 2809.24 551.522   2
  -2 -12   7 3116.06 637.752   3
   2  12   7 3581.95 952.431   6
  -2 -12   8 3290.51 633.548   3
   2 -12  -8 3186.48 556.355   2
   2  12   8 3893.15 995.574   6
   2 -12  -9 1534.38 436.701   2
   2  12   9 405.471 780.619   6
   2  12  10-828.751 941.726   6
   2 -13   8 79.4656 368.655   2
  -2 -13  -8 368.334 485.152   3
   2  13  -8 18.9899 563.830   4
   2 -13   7 2886.47 598.282   2
  -2 -13  -7 3106.61 665.038   3
   2  13  -7 2321.77 693.040   4
  -2  13   7 3177.58 821.383   6
   2 -13   6 1924.87 528.647   2
  -2 -13  -6 685.025 502.173   3
   2  13  -6 214.752 474.920   4
  -2  13   6 1742.83 702.193   6
  -2 -13  -5 4534.47 758.146   3
   2 -13   5 4725.44 712.002   2
  -2  13   5 3791.42 800.124   6
   2 -13   4 1046.21 463.872   2
  -2 -13  -4 1656.79 609.169   3
   2 -13   3 3923.79 680.617   2
  -2 -13  -3 3583.55 724.468   3
  -2 -13  -2 3288.52 707.461   3
   2 -13   2 3685.57 652.371   2
   2 -13   1 9668.98 925.185   2
  -2 -13  -1 10280.2 1042.95   3
  -2 -13   0 827.932 554.018   3
   2 -13   0 1051.13 501.188   2
   2 -13  -1 9169.58 921.257   2
  -2 -13   1 9794.77 1011.37   3
   2 -13  -2 3708.47 639.747   2
  -2 -13   2 3902.82 725.979   3
  -2 -13   3 3886.76 733.981   3
   2 -13  -3 3322.20 619.609   2
   2 -13  -4 2511.11 565.684   2
  -2 -13   4 2234.80 634.042   3
   2  13   4 2670.61 844.088   6
   2 -13  -5 4948.22 715.689   2
  -2 -13   5 5351.74 796.443   3
   2  13   5 3968.63 914.716   6
   2 -13  -6 1046.06 475.652   2
  -2 -13   6 1222.30 558.315   3
   2  13   6 812.282 756.467   6
   2 -13  -7 2509.17 571.705   2
  -2 -13   7 2212.40 616.266   3
   2  13   7 669.873 721.434   6
   2 -13  -8 119.942 360.944   2
  -2 -13   8-330.549 482.158   3
   2  13   8-304.883 777.841   6
   3   0   0 92.5666 74.3675   7
   3   0   0-365.686 388.600   5
   3   0  -1 3729.27 273.396   4
   3   0   1 3733.22 192.842   7
   3   0  -1 3293.88 352.977   5
   3   0   1 3891.48 479.683   5
   3   0  -2 1596.45 223.783   4
   3   0   2 1586.79 201.562   6
   3   0  -2 1532.24 247.693   5
   3   0  -3 8570.24 442.933   4
   3   0  -3 8847.59 396.123   1
   3   0   3 8344.04 424.853   6
   3   0  -3 9205.59 476.132   5
   3   0  -4 1520.18 263.240   4
   3   0  -4 1679.18 243.586   1
   3   0   4 1449.66 262.989   6
   3   0  -4 1832.96 287.864   5
   3   0  -5 20930.6 779.919   4
   3   0  -5 20947.6 678.290   1
   3   0   5 21312.6 761.984   6
   3   0  -5 20463.0 775.233   5
   3   0  -6 33811.5 1046.88   4
   3   0  -6 32087.3 886.263   1
  -3   0   6 33163.0 976.145   6
   3   0   6 33325.3 997.469   6
   3   0  -6 33710.2 1030.74   5
   3   0  -7 24948.9 961.941   4
   3   0  -7 26011.5 859.641   1
   3   0   7 26482.0 948.100   6
  -3   0   7 25545.7 963.704   6
   3   0  -7 25988.4 975.226   5
   3   0  -8 11835.6 727.556   4
   3   0  -8 11952.5 652.402   1
   3   0   8 12204.8 722.211   6
  -3   0   8 13087.0 732.861   6
   3   0  -8 13000.0 774.975   5
   3   0  -9 28576.9 1148.94   4
   3   0   9 29391.7 1116.22   6
  -3   0   9 29237.9 1059.96   6
   3   0  -9 30949.5 1062.06   1
   3   0 -10 462.716 331.895   4
  -3   0  10 181.685 275.282   6
   3   0  10 267.520 343.127   6
   3   0 -10-186.940 339.664   1
   3   0 -11 10510.6 800.901   4
   3   0  11 10863.6 788.099   6
  -3   0  11 9787.21 649.729   6
   3   0 -11 10650.1 729.258   1
   3   0 -12 697.548 373.641   4
   3   0  12 1253.97 458.639   6
  -3   0  12 1171.11 337.717   6
   3   0 -12 324.702 349.039   1
   3   0 -13 4602.90 625.861   4
   3   0  13 4308.67 601.359   6
  -3   0  13 4867.26 502.225   6
   3   0 -13 4441.99 557.371   1
   3   0 -14 5326.60 657.102   4
   3   0  14 5209.44 656.931   6
   3   0 -14 4716.15 615.087   1
   3   0 -15 815.692 420.132   4
   3   0  15 585.829 437.769   6
   3   0 -15 310.318 380.046   1
   3   0  16 256.901 450.539   6
   3   0 -16 567.470 424.708   1
   3   0  17 1647.20 511.439   6
   3   0 -17 2764.84 576.752   1
   3   0  18 217.737 455.192   6
   3   0 -18-127.622 446.706   1
   3   0  19 1238.07 505.149   6
   3   0 -19 2155.55 614.336   1
   3   1 -19-111.001 451.061   1
   3  -1  18 4685.79 701.233   6
   3  -1  18 6109.61 844.614   7
   3   1 -18 6228.18 798.789   1
   3  -1  17 5077.10 762.794   7
   3  -1  17 3958.17 620.362   6
   3   1 -17 4768.65 699.148   1
   3   1 -16 7799.75 889.370   4
   3  -1  16 6392.24 716.315   6
   3   1 -16 6280.93 732.415   1
   3   1 -15 1393.61 524.569   4
   3  -1  15 615.775 384.718   6
   3   1 -15 925.509 434.226   1
   3   1 -14 550.314 462.741   4
  -3   1  14 460.437 374.438   6
   3  -1  14 27.3451 415.492   6
   3   1 -14-191.634 373.543   1
   3   1 -13 2704.02 570.640   4
   3  -1  13 2063.19 467.775   6
  -3   1  13 2519.54 493.560   6
   3   1 -13 2018.85 462.178   1
   3   1 -12 3145.11 541.994   4
   3   1 -12 3142.91 509.303   1
   3  -1  12 3363.32 514.584   6
  -3   1  12 3266.38 536.306   6
   3   1 -11 2382.37 470.377   4
   3   1 -11 2520.73 440.864   1
   3  -1  11 2898.49 471.616   6
  -3   1  11 3279.49 550.779   6
   3   1 -10 9634.41 769.427   4
  -3  -1 -10 11144.0 683.388   3
   3  -1  10 10582.5 716.468   6
  -3   1  10 11845.7 880.640   6
   3   1 -10 11695.1 721.872   1
   3   1  -9 8768.18 707.948   4
   3  -1   9 9570.75 658.500   6
  -3   1   9 9800.75 828.147   6
   3   1  -9 9883.42 627.950   1
   3   1  -8 13276.7 816.280   4
   3   1  -8 14785.1 709.517   1
  -3   1   8 14521.6 919.306   6
   3  -1   8 14129.9 731.567   6
   3   1  -7 12103.0 752.261   4
   3   1  -7 12757.7 623.317   1
  -3   1   7 13575.6 811.533   6
   3  -1   7 12307.1 644.480   6
   3   1  -7 12544.0 699.459   5
   3   1  -6 62805.1 1528.43   4
   3   1  -6 62068.2 1218.55   1
  -3   1   6 62117.7 1437.39   6
   3  -1   6 60685.3 1279.54   6
   3   1  -6 60649.5 1365.08   5
   3   1  -5 5776.45 513.421   4
   3   1  -5 5993.65 416.720   1
   3  -1   5 5601.51 416.776   6
   3  -1   5 6167.41 425.076   7
   3   1  -5 6323.08 463.053   5
   3   1  -4 22433.8 830.081   4
   3   1  -4 24251.1 690.097   1
   3  -1   4 20803.1 635.300   7
   3   1  -4 21985.2 741.755   5
   3   1  -3 24647.2 814.886   4
   3  -1   3 24728.3 636.359   7
   3   1  -3 26009.9 742.406   5
   3   1  -2 18535.5 657.031   4
   3  -1   2 19689.4 527.032   7
   3   1  -2 19286.5 627.815   5
   3   1  -1 2142.92 256.121   4
   3  -1   1 2357.20 204.252   7
   3  -1   1 1849.86 451.143   5
   3   1  -1 2074.27 270.893   5
   3   1   0 137.707 153.381   4
   3   1   0 225.642 113.785   6
   3  -1   0 110.928 128.787   7
   3   1   0 286.961 286.642   5
   3  -1   0 78.2615 352.549   5
   3   1   1 2373.80 333.864   5
   3  -1  -1 2198.21 165.178   1
   3   1   1 2057.57 199.614   6
   3  -1  -1 2056.00 327.890   5
   3  -1  -2 23026.3 599.333   4
   3  -1  -2 23860.8 554.428   1
   3   1   2 22872.2 627.571   6
   3  -1  -2 24376.3 762.144   5
   3  -1  -3 23616.8 633.933   4
   3  -1  -3 24262.5 609.824   1
   3   1   3 23460.8 696.433   6
   3  -1  -3 23505.5 757.966   5
   3  -1  -4 24349.5 673.428   4
   3  -1  -4 24454.4 664.402   1
   3   1   4 23184.3 761.139   6
   3  -1  -4 23822.9 776.506   5
   3  -1  -5 5341.88 372.607   4
   3  -1  -5 3987.27 362.255   1
   3   1   5 5618.12 469.737   6
  -3  -1   5 5445.14 338.821   6
   3  -1  -5 6660.65 471.335   5
   3  -1  -6 66906.2 1281.97   4
  -3  -1   6 70315.9 1297.08   3
   3  -1  -6 61757.2 1306.60   1
   3   1   6 64796.5 1437.31   6
  -3  -1   6 64631.2 1063.89   6
   3  -1  -6 67001.3 1439.41   5
  -3  -1   7 12817.6 540.521   3
   3  -1  -7 13859.7 642.872   4
   3  -1  -7 14671.7 681.133   1
  -3  -1   7 12832.7 513.245   6
   3   1   7 14094.7 759.634   6
   3  -1  -7 14467.5 745.220   5
   3  -1  -8 12630.5 663.161   4
  -3  -1   8 12629.9 467.314   3
   3  -1  -8 13938.2 727.597   1
   3   1   8 14031.3 812.224   6
  -3  -1   8 13644.6 546.251   6
   3  -1  -8 14122.7 795.885   5
  -3  -1   9 10599.2 321.117   3
   3  -1  -9 11373.2 674.386   4
   3   1   9 11078.1 765.792   6
  -3  -1   9 10866.6 511.115   6
   3  -1  -9 10525.4 696.452   1
   3  -1 -10 12715.6 740.242   4
  -3  -1  10 11878.7 563.020   6
   3   1  10 12843.7 878.467   6
   3  -1 -10 13183.2 777.111   1
   3  -1 -11 3811.22 476.093   4
  -3  -1  11 3932.75 371.995   6
   3   1  11 3927.18 623.071   6
   3  -1 -11 3757.65 504.545   1
   3  -1 -12 4058.00 507.848   4
   3   1  12 4145.82 621.657   6
   3  -1 -12 3419.02 539.549   1
   3  -1 -13 2108.33 412.202   4
   3   1  13 2585.77 602.929   6
   3  -1 -13 2206.99 480.701   1
   3  -1 -14-179.920 302.898   4
   3   1  14 641.056 479.502   6
   3  -1 -14-358.062 420.322   1
   3   1  15 1472.36 554.107   6
   3  -1 -15 620.795 398.662   1
   3   1  16 7319.20 852.430   6
   3  -1 -16 5686.41 713.267   1
   3   1  17 3728.43 720.716   6
   3  -1 -17 3308.11 615.478   1
   3   1  18 5630.02 842.305   6
   3  -1 -18 4827.27 712.848   1
   3   1  19-336.488 583.758   6
   3   2 -19 3599.79 687.684   1
   3  -2  18 2170.09 609.043   7
   3   2 -18 2438.62 590.070   1
   3   2 -17 2768.83 686.277   4
   3  -2  17 2741.31 627.692   7
   3   2 -17 2628.54 586.247   1
   3   2 -16 2728.89 665.280   4
   3  -2  16 2712.77 619.193   7
   3   2 -16 2427.87 546.990   1
   3   2 -15-654.980 558.143   4
   3  -2  15 442.470 473.906   7
  -3   2  15 286.949 423.488   6
   3   2 -15 112.132 376.151   1
   3   2 -14 6035.79 776.697   4
  -3   2  14 6804.33 820.840   6
   3  -2  14 6941.88 759.080   7
   3   2 -14 6554.71 713.044   1
   3   2 -13 18410.9 1216.26   4
   3   2 -13 20568.3 1059.15   1
   3  -2  13 20534.4 1134.40   7
  -3   2  13 20778.4 1314.32   6
   3   2 -12 2178.13 525.177   4
   3   2 -12 3471.59 496.570   1
   3  -2  12 2984.54 463.536   6
   3  -2  12 4029.74 591.720   7
  -3   2  12 1979.71 596.981   6
   3   2 -11 446.703 482.896   4
   3   2 -11 1021.16 367.568   1
   3  -2  11 1162.86 380.146   6
   3  -2  11 1839.47 473.758   7
  -3   2  11 1431.33 557.797   6
   3   2 -10 6112.68 687.571   4
  -3  -2 -10 7257.82 520.769   3
   3   2 -10 7289.97 603.383   1
   3  -2  10 6690.30 584.223   6
   3  -2  10 7356.23 651.031   7
  -3   2  10 6764.71 864.548   6
   3   2  -9 12989.2 887.742   4
  -3  -2  -9 13765.9 707.350   3
   3  -2   9 13323.4 779.424   7
  -3   2   9 13963.3 1068.06   6
   3   2  -9 13171.3 707.637   1
   3   2  -8 7843.02 698.248   4
  -3  -2  -8 9076.42 632.172   3
  -3   2   8 9842.72 834.998   6
   3  -2   8 8831.31 616.090   7
   3   2  -8 8206.40 558.108   1
   3   2  -7 18656.9 958.905   4
  -3  -2  -7 20215.0 910.929   3
   3   2  -7 18975.3 753.394   1
   3  -2   7 20252.7 810.484   7
  -3   2   7 20686.9 1019.31   6
   3   2  -6 42014.5 1347.29   4
  -3  -2  -6 44630.3 1292.95   3
   3   2  -6 45688.3 1060.06   1
   3  -2   6 43643.3 1091.26   7
   3   2  -6 41936.8 1130.70   5
   3   2  -5 59940.9 1510.25   4
   3  -2   5 59066.0 927.467   2
   3  -2   5 61808.8 1215.78   7
   3   2  -5 59027.1 1264.47   5
   3   2  -4 40521.8 1180.93   4
   3  -2   4 40759.9 766.375   2
   3  -2   4 40351.5 936.913   7
   3   2  -4 39326.0 983.591   5
   3   2  -3 26985.3 921.427   4
   3  -2   3 28881.5 654.061   2
   3  -2   3 29172.0 761.466   7
   3   2  -3 28690.6 763.050   5
   3   2  -2 7808.44 499.444   4
   3  -2   2 8593.73 381.723   2
   3  -2   2 8537.54 412.178   7
   3  -2   2 7748.43 604.898   5
   3   2  -2 8214.14 398.288   5
   3   2  -1 24022.1 746.488   4
   3  -2   1 24341.1 628.235   2
   3   2  -1 25422.8 446.586   6
   3  -2   1 25514.0 671.141   7
   3  -2   1 21524.4 1105.03   5
   3   2  -1 23499.0 656.113   5
   3   2   0 13026.6 513.637   4
   3  -2   0 13111.8 464.763   2
   3   2   0 12125.0 387.421   6
   3  -2   0 13974.4 573.841   7
   3   2   0 15592.2 659.712   5
   3  -2   0 12732.4 771.506   5
   3   2   1 20058.8 577.227   4
   3  -2  -1 20196.0 569.111   2
   3  -2  -1 20738.0 451.905   1
   3   2   1 19722.1 568.420   6
   3  -2  -1 19925.4 772.139   5
   3   2   1 21549.4 723.742   5
  -3  -2   2 7461.91 571.981   3
   3  -2  -2 6603.14 302.880   1
   3  -2  -2 6418.81 342.208   2
   3   2   2 6487.87 396.149   6
   3  -2  -2 6341.10 438.850   5
  -3  -2   3 32000.6 1033.91   3
   3  -2  -3 34355.3 748.607   1
   3  -2  -3 33165.5 715.222   2
  -3  -2   3 34753.1 500.212   7
   3   2   3 33468.3 913.444   6
   3  -2  -3 33619.1 904.919   5
  -3  -2   4 38182.9 1072.73   3
   3  -2  -4 39040.0 793.856   4
   3  -2  -4 38582.5 764.563   2
   3   2   4 37573.5 1056.08   6
  -3  -2   4 37886.3 613.570   7
   3  -2  -4 38881.8 990.855   5
   3  -2  -5 60659.0 1017.69   4
  -3  -2   5 60034.9 1255.08   3
   3  -2  -5 59780.1 954.233   2
  -3  -2   5 58348.4 861.496   7
   3   2   5 58275.5 1395.08   6
   3  -2  -5 56352.2 1279.31   5
   3  -2  -6 43214.2 914.139   4
  -3  -2   6 42156.4 1004.60   3
   3   2   6 42722.7 1277.59   6
  -3  -2   6 42012.7 498.680   6
   3  -2  -6 41837.7 1144.30   5
  -3  -2   7 15680.8 581.994   3
   3  -2  -7 16521.9 609.207   4
  -3  -2   7 17040.6 399.117   6
   3   2   7 16147.8 884.730   6
   3  -2  -7 16626.3 781.316   5
  -3  -2   8 8845.15 389.153   3
   3  -2  -8 8754.44 487.006   4
  -3  -2   8 9050.44 344.649   6
   3   2   8 9408.10 770.973   6
   3  -2  -8 9579.13 677.660   5
   3  -2  -9 12523.0 606.562   4
  -3  -2   9 12692.8 401.538   3
  -3  -2   9 12798.8 460.835   6
   3   2   9 13329.8 893.868   6
   3  -2  -9 16247.9 877.090   5
   3  -2 -10 7901.16 528.598   4
   3   2  10 7758.23 812.116   6
  -3  -2  10 7258.83 389.925   6
   3  -2 -11 1767.01 316.711   4
   3   2  11 1977.42 560.237   6
   3  -2 -12 4643.27 451.142   4
   3   2  12 5331.37 745.834   6
   3  -2 -12 3599.11 552.393   1
   3   2  13 20700.9 1228.33   6
   3  -2 -13 17922.4 1049.47   1
   3   2  14 6601.82 807.982   6
   3  -2 -14 5637.58 669.311   1
   3   2  15 117.014 520.987   6
   3  -2 -15-348.722 463.771   1
   3   2  16 2821.01 688.251   6
  -3  -2  16 2771.25 485.144   7
   3  -2 -16 1372.65 490.914   1
  -3  -2  17 3129.42 526.793   7
   3   2  17 2897.78 741.882   6
   3  -2 -17 2221.73 524.535   1
  -3  -2  18 2266.35 464.335   7
   3   2  18 3170.33 759.991   6
   3  -2 -18 1829.65 529.301   1
   3   2  19 2377.64 700.156   6
   3   3 -19 1772.80 608.051   1
   3   3 -18 381.319 544.262   4
   3  -3  18 397.111 488.034   7
   3   3 -18 1144.10 544.026   1
   3   3 -17 5115.93 826.894   4
   3  -3  17 6718.19 866.760   7
   3   3 -17 6032.14 765.737   1
   3   3 -16 14147.0 1238.16   4
   3  -3  16 16690.8 1170.39   7
  -3   3  16 14130.3 1217.50   6
   3   3 -16 16203.7 1082.42   1
   3   3 -15 2113.91 612.467   4
   3   3 -15 3672.33 594.994   1
   3  -3  15 3681.05 648.662   7
  -3   3  15 2323.22 666.458   6
   3   3 -14 1208.73 519.733   4
   3   3 -14 2374.34 505.001   1
   3  -3  14 1994.06 513.469   7
  -3   3  14 1878.32 631.533   6
   3   3 -13 3093.40 623.588   4
   3   3 -13 3817.35 544.651   1
   3  -3  13 3911.29 604.524   7
  -3   3  13 3888.23 832.361   6
   3   3 -12 8775.57 877.180   4
   3   3 -12 9715.07 730.632   1
   3  -3  12 9175.14 777.049   7
  -3   3  12 10335.4 1183.88   6
   3   3 -11 5555.86 708.829   4
   3   3 -11 6486.25 607.246   1
   3  -3  11 5697.70 631.358   7
  -3   3  11 5432.79 943.491   6
  -3  -3 -10 29997.7 1010.66   3
   3   3 -10 29691.7 1365.80   4
   3   3 -10 29817.8 1073.39   1
  -3   3  10 31054.3 1736.83   6
   3  -3  10 31150.5 1190.74   7
   3   3  -9 2153.95 482.561   4
  -3  -3  -9 2093.16 384.698   3
   3   3  -9 2558.54 397.062   1
   3  -3   9 2006.71 401.204   7
  -3   3   9 2987.91 726.109   6
   3   3  -8 5812.96 637.687   4
  -3  -3  -8 5718.84 499.492   3
  -3   3   8 7172.71 801.309   6
   3  -3   8 6031.89 529.661   7
   3  -3   8 6002.37 345.345   2
   3   3  -7 18579.2 984.516   4
  -3  -3  -7 19565.7 859.125   3
   3  -3   7 19335.7 823.801   7
   3  -3   7 18960.8 585.369   2
   3   3  -6 17743.3 932.390   4
  -3  -3  -6 18760.3 846.614   3
   3  -3   6 18672.7 579.509   2
   3  -3   6 17856.9 757.648   7
   3   3  -5 10737.5 719.488   4
  -3  -3  -5 11844.3 713.800   3
   3  -3   5 11742.4 467.160   2
   3  -3   5 12336.5 642.966   7
   3   3  -5 11589.8 581.814   5
   3   3  -4 11255.5 687.058   4
  -3  -3  -4 14183.8 771.461   3
   3  -3   4 11630.4 470.031   2
   3  -3   4 13108.5 616.605   7
   3   3  -4 12215.7 537.963   5
   3   3  -3 71599.8 1553.48   4
  -3  -3  -3 76009.1 1669.87   3
   3  -3   3 73042.3 1135.73   2
   3  -3   3 72759.7 1306.00   7
   3   3  -3 68903.6 1146.26   5
   3   3  -2 48732.0 1203.10   4
  -3  -3  -2 48381.2 1348.30   3
   3  -3   2 48918.5 927.849   2
   3  -3   2 46929.7 1032.74   7
   3   3  -2 46498.5 533.993   6
   3   3  -2 46985.6 847.583   5
   3   3  -1 21597.2 766.713   4
  -3  -3  -1 22951.1 952.182   3
   3  -3   1 21219.6 633.605   2
   3  -3   1 21857.6 746.781   7
   3   3  -1 20911.5 503.842   6
   3   3  -1 20497.2 534.057   5
   3  -3   1 19789.9 1045.99   5
  -3  -3   0 36234.2 1136.19   3
   3   3   0 34652.9 883.328   4
   3  -3   0 35508.5 806.805   2
   3  -3   0 35148.3 484.935   1
   3   3   0 34759.8 785.367   6
   3   3   0 38029.4 812.116   5
   3  -3   0 37686.0 1166.28   5
   3   3   1 16510.8 579.996   4
  -3  -3   1 17496.3 822.901   3
   3  -3  -1 18110.8 586.964   2
   3   3   1 17207.5 650.646   6
   3   3   1 18109.8 611.900   5
   3  -3  -1 17215.8 703.829   5
   3   3   2 47459.9 877.725   4
  -3  -3   2 48534.9 1255.97   3
   3  -3  -2 48300.0 937.848   2
   3   3   2 47443.5 1148.88   6
   3  -3  -2 47460.3 1089.62   5
  -3  -3   3 79457.2 1547.84   3
   3  -3  -3 78082.4 1179.65   2
  -3  -3   3 77109.1 939.887   7
   3   3   3 78493.5 1590.05   6
   3  -3  -3 77255.6 1375.51   5
  -3  -3   4 14468.2 679.792   3
   3  -3  -4 15358.7 537.010   2
   3   3   4 14347.6 764.638   6
  -3  -3   4 14768.1 447.804   7
   3  -3  -4 14847.1 631.439   5
  -3  -3   5 12919.4 633.207   3
   3  -3  -5 13466.0 502.711   2
  -3  -3   5 12855.7 456.616   7
   3   3   5 13101.9 791.633   6
   3  -3  -5 13563.4 639.674   5
  -3  -3   6 23373.5 774.838   3
   3  -3  -6 23183.4 647.844   2
  -3  -3   6 22842.0 649.916   7
   3   3   6 23276.2 1057.98   6
   3  -3  -6 22732.5 858.933   5
  -3  -3   7 20125.1 675.387   3
   3  -3  -7 20274.2 619.249   4
   3  -3  -7 20084.9 609.811   2
   3   3   7 21798.5 1092.50   6
  -3  -3   7 20578.8 665.938   7
   3  -3  -7 20749.3 868.994   5
   3  -3  -8 5080.55 341.712   4
  -3  -3   8 5224.61 338.446   3
   3  -3  -8 5057.86 327.231   2
   3   3   8 5369.85 709.188   6
  -3  -3   8 4932.69 385.473   7
   3  -3  -8 5966.84 558.926   5
  -3  -3   9 3045.15 262.585   3
   3  -3  -9 2914.70 287.382   4
   3   3   9 3263.11 662.119   6
  -3  -3   9 3058.17 358.195   7
   3  -3  -9 4013.33 552.266   5
   3  -3 -10 33792.7 910.717   4
  -3  -3  10 33782.4 1054.23   7
   3   3  10 34800.1 1511.13   6
   3  -3 -11 5848.68 416.842   4
  -3  -3  11 6042.00 519.410   7
   3   3  11 7151.49 851.914   6
  -3   3 -11 6786.16 499.610   1
  -3  -3  12 8278.75 617.386   7
   3   3  12 10529.6 1035.50   6
  -3   3 -12 9428.28 607.604   1
  -3  -3  13 3693.35 483.231   7
   3   3  13 3764.29 753.474   6
  -3  -3  14 2705.71 464.882   7
   3   3  14 3590.15 772.485   6
  -3  -3  15 3777.24 532.097   7
   3   3  15 3971.19 776.305   6
   3  -3 -15 2996.15 578.520   1
   3   3  16 13375.4 1206.42   6
  -3  -3  16 14153.5 917.905   7
   3  -3 -16 14455.6 1088.55   1
   3   3  17 5730.59 936.681   6
  -3  -3  17 4311.58 570.226   7
   3  -3 -17 3991.80 673.057   1
   3   3  18 422.827 604.597   6
   3  -3 -18-129.420 511.992   1
   3   4 -19 2938.87 743.904   4
   3   4 -18 1494.94 626.879   4
   3  -4  18 1292.61 548.595   7
   3   4 -17 623.992 546.130   4
   3  -4  17 1665.60 559.531   7
  -3   4  17 1257.52 686.266   6
   3   4 -16 3706.27 751.313   4
   3  -4  16 5890.82 783.448   7
  -3   4  16 3997.01 872.741   6
   3   4 -15 982.057 544.494   4
   3  -4  15 1756.89 558.641   7
  -3   4  15 254.992 803.870   6
   3   4 -14 9443.48 998.845   4
   3  -4  14 10072.9 887.375   7
  -3   4  14 9182.21 1188.39   6
   3   4 -13 24488.1 1447.58   4
  -3   4  13 26252.2 1881.63   6
   3  -4  13 25731.4 1287.45   7
   3   4 -12 3799.13 673.435   4
   3  -4  12 4735.45 616.382   7
  -3   4  12 5328.56 1057.48   6
   3   4 -11 2234.55 548.909   4
   3  -4  11 2227.56 464.737   7
  -3   4  11 2426.60 904.651   6
   3   4 -10 3750.00 622.429   4
  -3  -4 -10 4276.94 434.400   3
   3  -4  10 4320.87 537.987   7
  -3   4  10 5193.06 908.545   6
   3   4  -9 13793.6 969.503   4
  -3  -4  -9 14601.3 743.908   3
  -3   4   9 14918.9 1157.97   6
   3  -4   9 14057.9 812.743   7
   3  -4   9 14745.1 569.712   2
  -3  -4  -8 19141.3 863.111   3
   3   4  -8 18218.8 1047.14   4
   3  -4   8 18879.7 895.908   7
  -3   4   8 21101.2 1204.35   6
   3  -4   8 19620.8 653.642   2
  -3  -4  -7 16907.1 813.936   3
   3   4  -7 16195.5 960.089   4
   3  -4   7 16685.9 813.282   7
   3  -4   7 17259.3 613.414   2
  -3  -4  -6 31241.0 1099.26   3
   3   4  -6 30095.4 1213.44   4
   3  -4   6 31790.3 1058.45   7
   3  -4   6 30787.7 804.833   2
   3   4  -5 26475.9 1104.83   4
  -3  -4  -5 28246.2 1052.87   3
   3  -4   5 28758.3 967.143   7
   3  -4   5 28135.7 768.336   2
   3   4  -4 13049.5 774.965   4
  -3  -4  -4 12878.6 742.864   3
   3  -4   4 12961.9 539.098   2
   3  -4   4 13294.2 656.852   7
   3   4  -3 20396.3 901.766   4
  -3  -4  -3 21005.3 928.543   3
   3  -4   3 21326.2 679.664   2
   3  -4   3 19911.9 773.221   7
   3   4  -3 21218.4 429.997   6
   3   4  -3 18679.7 558.799   5
   3   4  -2 20058.5 837.906   4
  -3  -4  -2 21270.4 933.409   3
   3  -4   2 21488.6 691.500   2
   3  -4   2 21004.5 795.412   7
   3   4  -2 21412.5 567.566   6
   3  -4   2 22305.7 1110.50   5
   3   4  -2 19365.4 512.774   5
   3   4  -1 80647.3 1522.99   4
  -3  -4  -1 81698.1 1741.46   3
   3  -4   1 80134.2 1312.26   2
   3  -4   1 84071.0 557.054   1
   3  -4   1 81596.8 1606.29   7
   3   4  -1 81098.7 1254.26   6
   3  -4   1 86718.4 1935.94   5
   3   4  -1 81582.6 918.316   5
   3   4   0 18424.0 700.948   4
  -3  -4   0 18126.5 882.078   3
   3  -4   0 18863.2 659.364   2
   3   4   0 19722.8 719.922   6
   3   4   0 17887.9 444.822   5
   3  -4   0 18788.3 779.321   5
  -3  -4   1 79833.8 1679.93   3
   3   4   1 79532.9 1314.97   4
   3  -4  -1 80064.1 1315.52   2
   3   4   1 78756.5 1522.17   6
   3   4   1 74829.0 1146.59   5
   3  -4  -1 79486.9 1440.90   5
  -3  -4   2 19866.4 854.007   3
   3   4   2 19228.3 618.193   4
   3  -4  -2 20235.8 677.293   2
   3   4   2 19963.7 864.459   6
   3  -4  -2 18639.2 692.638   5
  -3  -4   3 17422.5 786.261   3
   3   4   3 17777.3 539.432   4
   3  -4  -3 18647.4 654.265   2
  -3  -4   3 17403.3 559.221   7
   3   4   3 17740.4 878.840   6
   3  -4  -3 17007.1 676.092   5
  -3  -4   4 10667.3 619.941   3
   3  -4  -4 11191.1 514.924   2
  -3  -4   4 11591.4 468.756   7
   3   4   4 10562.2 742.783   6
   3  -4  -4 11006.9 563.744   5
  -3  -4   5 23346.3 839.799   3
   3  -4  -5 25737.7 750.606   2
  -3  -4   5 23412.9 677.610   7
   3   4   5 23589.3 1110.59   6
   3  -4  -5 23137.0 836.804   5
  -3  -4   6 31880.9 934.389   3
   3  -4  -6 30642.1 809.009   2
  -3  -4   6 32701.1 831.746   7
   3   4   6 30604.9 1310.37   6
   3  -4  -6 30651.3 1006.50   5
  -3  -4   7 18818.6 698.479   3
   3  -4  -7 18988.1 647.991   2
  -3   4  -7 19393.1 456.694   1
  -3  -4   7 18655.7 677.060   7
   3   4   7 19057.4 1090.67   6
   3  -4  -7 18651.4 828.078   5
  -3  -4   8 22797.6 732.769   3
   3  -4  -8 23221.2 714.836   2
  -3   4  -8 22477.7 560.941   1
  -3  -4   8 22172.8 782.701   7
   3   4   8 21708.0 1215.35   6
   3  -4  -8 21927.0 935.585   5
  -3  -4   9 12111.0 521.542   3
   3  -4  -9 12880.1 544.061   2
  -3   4  -9 12259.8 475.550   1
  -3  -4   9 12072.3 629.599   7
   3   4   9 14486.6 1085.15   6
   3  -4  -9 13068.0 795.838   5
   3   4  10 4951.84 803.448   6
  -3  -4  10 4298.25 434.746   7
   3  -4 -10 4648.33 349.902   2
  -3  -4  11 3435.92 423.419   7
   3   4  11 4477.05 801.105   6
  -3  -4  12 4842.09 521.473   7
   3   4  12 5522.89 873.591   6
  -3  -4  13 27214.4 1152.14   7
   3   4  13 29597.8 1629.13   6
   3   4  14 13027.6 1202.98   6
  -3  -4  14 11336.6 803.315   7
  -3  -4  15 2285.04 455.064   7
   3   4  15 2427.78 764.314   6
   3   4  16 5525.44 946.149   6
  -3  -4  16 4258.87 574.829   7
   3   4  17 2450.56 797.277   6
   3  -4 -17 746.293 487.497   1
   3   4  18 2995.31 901.145   6
   3  -4 -18 1381.45 555.313   1
   3   5 -18 394.744 600.996   4
  -3   5  18 1882.17 826.944   6
   3   5 -17 2337.33 678.628   4
  -3   5  17 3162.56 936.205   6
   3  -5  17 3813.59 714.748   7
   3   5 -16 6196.04 924.920   4
  -3   5  16 6768.74 1193.21   6
   3  -5  16 7293.88 844.465   7
   3   5 -15 755.449 544.108   4
   3  -5  15 1011.47 458.268   7
  -3   5  15 4.85786 991.379   6
   3   5 -14 2076.35 640.660   4
   3  -5  14 2497.46 538.194   7
  -3   5  14 2703.77 931.073   6
   3   5 -13 2762.35 659.016   4
   3  -5  13 2415.77 517.776   7
  -3   5  13 2695.30 885.337   6
   3   5 -12 8967.91 938.304   4
   3  -5  12 9094.55 791.195   7
  -3   5  12 10102.6 1304.78   6
   3   5 -11 6728.52 817.005   4
   3  -5  11 7837.95 704.816   7
  -3   5  11 7730.26 1144.45   6
  -3  -5 -10 24754.4 975.850   3
   3   5 -10 22799.4 1287.63   4
  -3   5  10 25313.8 1574.73   6
   3  -5  10 24228.3 1126.94   7
   3  -5  10 23738.7 782.200   2
   3   5  -9 15822.0 1053.14   4
  -3  -5  -9 16545.7 820.750   3
  -3   5   9 16189.3 1209.90   6
   3  -5   9 14308.6 851.545   7
   3  -5   9 15901.4 649.910   2
  -3  -5  -8 5845.49 513.996   3
   3   5  -8 5842.62 698.298   4
  -3   5   8 6567.57 802.715   6
   3  -5   8 7242.67 630.518   7
   3  -5   8 6657.41 440.477   2
   3   5  -7 448.734 387.049   4
   3  -5   7 1157.27 380.563   7
   3  -5   7 574.938 208.575   2
  -3  -5  -6 14821.5 799.885   3
   3   5  -6 14614.7 911.004   4
   3  -5   6 15716.4 823.153   7
   3  -5   6 14682.5 624.719   2
  -3  -5  -5 44576.3 1334.30   3
   3   5  -5 44426.5 1445.47   4
   3  -5   5 43837.5 1045.40   2
   3   5  -5 42756.1 510.885   6
   3  -5   5 43879.5 1275.15   7
  -3  -5  -4 15198.8 840.800   3
   3   5  -4 14466.9 832.126   4
   3  -5   4 14146.2 614.668   2
   3  -5   4 14162.5 741.362   7
   3   5  -4 14226.4 394.127   6
   3  -5   4 13417.0 864.496   5
  -3  -5  -3 41151.7 1297.43   3
   3   5  -3 40481.7 1299.36   4
   3  -5   3 41061.5 1019.87   2
   3   5  -3 38802.5 774.068   6
   3  -5   3 40480.5 1203.02   7
   3  -5   3 39648.8 1468.72   5
  -3  -5  -2 34667.3 1187.43   3
   3   5  -2 33420.0 1144.19   4
   3  -5   2 35714.1 959.387   2
   3   5  -2 34042.2 843.916   6
   3  -5   2 36643.4 1157.38   7
   3  -5   2 37112.1 1325.88   5
  -3  -5  -1 10811.2 711.512   3
   3   5  -1 9530.12 608.018   4
   3  -5   1 11209.8 567.296   2
   3   5  -1 11309.3 576.342   6
   3  -5   1 12116.2 675.400   5
   3   5  -1 8236.58 223.053   5
  -3  -5   0 34204.0 1159.28   3
   3   5   0 35304.4 1012.86   4
   3  -5   0 35982.6 967.432   2
   3   5   0 33710.5 1028.71   6
   3  -5   0 33938.6 989.925   5
   3   5   0 34309.1 430.907   5
  -3  -5   1 9902.45 662.219   3
   3   5   1 10397.3 526.208   4
   3  -5  -1 10327.7 555.065   2
   3   5   1 10241.1 653.133   6
   3   5   1 10327.5 334.399   5
   3  -5  -1 11078.5 546.050   5
  -3  -5   2 35263.6 1143.53   3
   3   5   2 35623.4 873.476   4
   3  -5  -2 35049.2 961.628   2
   3   5   2 35762.4 1216.45   6
   3  -5  -2 34622.8 946.590   5
  -3  -5   3 46114.5 1281.30   3
   3   5   3 44967.9 920.854   4
   3  -5  -3 47527.0 1114.24   2
   3   5   3 47807.6 1470.27   6
   3  -5  -3 46776.3 1113.77   5
  -3  -5   4 15780.9 751.519   3
   3  -5  -4 16198.1 672.418   2
  -3  -5   4 16447.1 644.922   7
   3   5   4 16864.2 964.332   6
   3  -5  -4 16180.8 689.981   5
  -3  -5   5 47261.3 1238.44   3
   3  -5  -5 47394.6 1106.76   2
  -3  -5   5 48265.1 1104.98   7
   3   5   5 46097.4 1606.18   6
   3  -5  -5 47165.1 1187.08   5
  -3  -5   6 13453.7 662.455   3
   3  -5  -6 13536.1 610.983   2
  -3  -5   6 13430.2 603.488   7
   3   5   6 12743.4 952.344   6
   3  -5  -6 13334.6 691.778   5
  -3  -5   7 175.484 222.348   3
   3  -5  -7 178.788 192.481   2
   3   5   7 203.839 568.759   6
  -3  -5   7 597.594 221.649   7
   3  -5  -7 749.284 322.118   5
  -3  -5   8 6638.47 464.258   3
   3  -5  -8 6092.99 425.691   2
   3   5   8 5027.99 751.628   6
  -3  -5   8 6040.77 463.865   7
   3  -5  -8 6930.10 588.254   5
  -3  -5   9 15452.7 652.699   3
   3  -5  -9 16089.5 670.097   2
  -3  -5   9 14841.8 726.703   7
   3   5   9 13607.2 1097.41   6
   3  -5  -9 17342.8 895.743   5
  -3  -5  10 25994.2 996.798   7
   3   5  10 26125.2 1469.12   6
   3  -5 -10 27301.4 861.739   2
  -3  -5  11 8269.60 626.010   7
   3   5  11 7750.43 939.365   6
  -3  -5  12 9483.79 696.587   7
   3   5  12 10164.1 1052.72   6
   3   5  13 4039.33 845.873   6
  -3  -5  13 2414.73 434.434   7
   3   5  14 4804.95 938.285   6
  -3  -5  14 2654.10 472.918   7
   3   5  15 3616.32 905.475   6
  -3  -5  15 774.074 343.212   7
   3   5  16 10217.0 1201.30   6
   3   5  17 6797.12 1068.94   6
   3   6 -17 3353.72 800.981   4
  -3   6  17 2792.35 959.365   6
   3  -6  17 4576.80 768.460   7
   3   6 -16 1972.46 667.110   4
   3  -6  16 3819.62 710.884   7
  -3   6  16 1282.89 973.677   6
   3   6 -15 188.333 589.529   4
   3  -6  15 706.108 487.666   7
  -3   6  15-552.140 1098.61   6
   3   6 -14 7759.68 1000.04   4
   3  -6  14 9480.06 912.022   7
  -3   6  14 10464.8 1437.19   6
   3   6 -13 5567.18 865.006   4
   3  -6  13 7039.10 800.298   7
  -3   6  13 6343.54 1174.76   6
   3   6 -12 8638.24 971.567   4
   3  -6  12 11388.7 902.733   7
  -3   6  12 10974.7 1398.38   6
   3   6 -11 3653.57 702.564   4
   3  -6  11 4761.62 629.503   7
  -3   6  11 3816.34 907.758   6
   3   6 -10 1690.42 578.125   4
   3  -6  10 1520.88 291.281   2
  -3  -6 -10 1383.40 343.453   3
   3  -6  10 1834.09 467.743   7
  -3   6  10 2014.25 745.728   6
   3   6  -9 9650.64 915.734   4
  -3  -6  -9 8313.31 649.775   3
  -3   6   9 8646.28 962.530   6
   3  -6   9 8518.99 748.690   7
   3  -6   9 8158.55 523.983   2
   3   6  -8 21628.2 1230.73   4
  -3  -6  -8 23350.6 1006.04   3
   3  -6   8 22646.5 1089.25   7
   3  -6   8 23309.1 850.963   2
   3   6  -7 9532.35 863.586   4
  -3  -6  -7 9372.17 686.294   3
   3  -6   7 10712.5 761.675   7
   3  -6   7 9957.21 574.882   2
   3   6  -6 14319.6 950.244   4
  -3  -6  -6 14114.3 814.435   3
   3  -6   6 14269.8 673.594   2
   3  -6   6 14497.1 840.102   7
   3   6  -5 17026.1 987.831   4
  -3  -6  -5 16540.5 874.296   3
   3  -6   5 16608.2 715.838   2
   3  -6   5 17597.0 898.695   7
   3  -6   5 19643.3 1095.42   5
   3   6  -4 213.879 352.565   4
  -3  -6  -4 424.484 314.517   3
   3  -6   4 464.468 245.950   2
   3  -6   4 243.473 311.770   7
   3  -6   4 602.502 386.158   5
   3   6  -4 730.380 177.933   6
  -3  -6  -3 32051.4 1178.23   3
   3   6  -3 32738.4 1216.96   4
   3  -6   3 31005.5 978.624   2
   3   6  -3 32158.9 801.272   6
   3  -6   3 32564.8 1194.11   7
   3  -6   3 32270.9 1289.59   5
   3   6  -2 24406.7 1043.42   4
  -3  -6  -2 24536.6 1046.95   3
   3  -6   2 24034.7 865.573   2
   3   6  -2 23633.0 780.395   6
   3  -6   2 24192.0 979.085   5
   3   6  -1 14851.7 788.152   4
  -3  -6  -1 15952.2 860.912   3
   3  -6   1 16783.0 737.820   2
   3   6  -1 16181.3 727.196   6
   3  -6   1 15919.3 714.247   5
  -3  -6   0 30032.5 1137.48   3
   3   6   0 30094.0 1002.24   4
   3  -6   0 30848.0 978.796   2
   3   6   0 29908.3 1054.38   6
   3  -6   0 29079.8 902.220   5
  -3  -6   1 16753.0 858.334   3
   3   6   1 16646.4 689.237   4
   3  -6  -1 16761.8 739.160   2
   3   6   1 16147.2 866.970   6
   3  -6  -1 16161.1 672.761   5
  -3  -6   2 24937.1 1022.80   3
   3   6   2 25317.2 760.699   4
   3  -6  -2 24835.0 887.857   2
   3   6   2 24806.5 1104.03   6
   3   6   2 23382.6 529.264   5
   3  -6  -2 24261.9 820.158   5
   3   6   3 31332.9 799.464   4
  -3  -6   3 30510.7 1100.78   3
   3  -6  -3 31994.2 996.178   2
   3   6   3 31178.7 1294.82   6
   3  -6  -3 32384.1 952.219   5
   3  -6  -4 219.726 236.903   2
  -3  -6   4 390.749 277.176   3
   3   6   4 253.219 126.191   4
   3  -6  -4 813.320 235.346   5
   3   6   4-102.231 493.758   6
  -3  -6   5 16508.0 803.310   3
   3  -6  -5 16257.1 728.369   2
  -3  -6   5 16711.1 744.089   7
   3   6   5 14981.5 1024.09   6
   3  -6  -5 15691.4 723.342   5
  -3  -6   6 14871.4 752.945   3
   3  -6  -6 15803.8 715.757   2
  -3  -6   6 15844.4 732.289   7
   3   6   6 15074.4 1071.01   6
   3  -6  -6 15200.3 749.005   5
  -3  -6   7 9926.11 613.169   3
   3  -6  -7 10442.5 597.883   2
  -3  -6   7 10472.5 614.101   7
   3   6   7 9684.04 934.348   6
   3  -6  -7 11519.1 689.909   5
  -3  -6   8 22461.2 878.786   3
   3  -6  -8 22834.1 854.353   2
  -3  -6   8 22942.6 905.358   7
   3   6   8 21583.0 1332.86   6
   3  -6  -8 23200.4 988.721   5
  -3  -6   9 9008.25 560.881   3
   3  -6  -9 9719.63 577.448   2
  -3  -6   9 9116.80 608.750   7
   3   6   9 7909.58 932.872   6
   3  -6 -10 1647.42 297.061   2
   3   6  10 617.414 592.714   6
  -3  -6  10 1878.58 368.239   7
  -3  -6  11 3262.75 451.631   7
   3   6  11 3188.26 756.300   6
  -3  -6  12 11367.1 778.519   7
   3   6  12 11160.0 1133.81   6
  -3  -6  13 8206.75 716.806   7
   3   6  13 9389.08 1104.45   6
   3   6  14 11884.2 1208.42   6
   3   6  15 1792.21 819.891   6
   3   6  16 7844.08 1240.63   6
   3   6  17 6501.79 1113.29   6
   3   7 -16 1139.02 639.025   4
  -3   7  16-221.103 1130.47   6
   3   7 -15-476.724 665.176   4
   3  -7  15 911.926 531.703   7
  -3   7  15-367.017 1066.63   6
   3   7 -14 1666.92 679.217   4
   3  -7  14 2016.35 581.851   7
  -3   7  14 1700.61 997.307   6
   3   7 -13 1006.80 604.337   4
   3  -7  13 1864.74 539.565   7
  -3   7  13 668.320 880.629   6
   3   7 -12 7057.91 941.341   4
   3  -7  12 7132.94 778.061   7
  -3   7  12 6597.16 1196.79   6
   3   7 -11 15422.6 1237.36   4
  -3   7  11 14139.5 1357.22   6
   3  -7  11 18059.7 1106.08   7
   3   7 -10 4383.32 776.101   4
  -3  -7 -10 4871.06 544.181   3
   3  -7  10 4466.98 441.772   2
   3  -7  10 4578.94 621.939   7
  -3   7  10 4861.00 916.638   6
   3   7  -9 4567.65 729.112   4
  -3  -7  -9 4360.30 533.537   3
   3  -7   9 4435.71 449.150   2
   3  -7   9 3676.05 560.228   7
  -3   7   9 4111.75 750.487   6
  -3  -7  -8 11848.3 793.126   3
   3   7  -8 11318.8 980.276   4
   3  -7   8 11017.1 823.765   7
   3  -7   8 11237.5 665.519   2
   3   7  -7 644.983 464.194   4
  -3  -7  -7 676.726 381.855   3
   3  -7   7 813.526 282.982   2
   3  -7   7 818.278 359.907   7
  -3  -7  -6 17789.3 941.545   3
   3   7  -6 17072.6 1050.95   4
   3  -7   6 17724.8 811.019   2
   3  -7   6 18525.5 1015.35   7
   3  -7   6 17623.1 1044.06   5
  -3  -7  -5 12194.9 806.948   3
   3   7  -5 12665.6 905.384   4
   3  -7   5 11672.8 676.274   2
   3  -7   5 11800.0 809.265   7
   3  -7   5 12501.1 879.435   5
   3   7  -4 2428.80 487.166   4
  -3  -7  -4 2349.02 461.318   3
   3  -7   4 2827.78 401.818   2
   3  -7   4 2257.44 433.483   7
   3  -7   4 2478.02 454.758   5
   3   7  -3 34656.1 1311.15   4
  -3  -7  -3 35577.7 1302.40   3
   3  -7   3 33470.2 1089.70   2
   3   7  -3 35222.0 949.521   6
   3  -7   3 34938.2 1337.13   7
   3  -7   3 33883.7 1197.71   5
  -3  -7  -2 18964.1 981.810   3
   3   7  -2 19567.7 971.434   4
   3  -7   2 19724.7 857.570   2
   3   7  -2 20038.5 800.435   6
   3  -7   2 19075.2 808.432   5
   3   7  -1 3291.17 435.893   4
  -3  -7  -1 3568.43 518.482   3
   3  -7   1 4600.89 486.627   2
   3   7  -1 3814.36 451.523   6
   3  -7   1 3800.88 364.527   5
   3  -7   0 806.655 323.893   2
  -3  -7   0 708.534 388.859   3
   3   7   0 459.480 258.100   4
   3  -7   0 531.894 186.883   5
   3   7   0 753.360 361.405   6
  -3  -7   1 3447.43 509.318   3
   3  -7  -1 3522.42 449.554   2
   3   7   1 3667.69 389.435   4
   3  -7  -1 3302.46 333.122   5
   3   7   1 3813.93 545.875   6
  -3  -7   2 20137.9 980.080   3
   3   7   2 20452.8 732.779   4
   3  -7  -2 20787.7 887.899   2
   3   7   2 19234.4 1064.87   6
   3  -7  -2 20829.2 782.879   5
   3   7   3 34553.7 852.256   4
  -3  -7   3 32857.4 1209.14   3
   3  -7  -3 34405.4 1107.63   2
   3   7   3 33861.7 1427.71   6
   3  -7  -3 34875.3 1021.73   5
  -3  -7   4 1061.30 364.212   3
   3  -7  -4 1332.86 326.158   2
   3  -7  -4 1516.47 301.126   5
   3   7   4 1095.32 506.968   6
  -3  -7   5 11903.6 751.865   3
   3  -7  -5 12177.1 690.662   2
   3   7   5 12664.4 1036.86   6
   3  -7  -5 12403.7 673.578   5
  -3  -7   6 17722.4 882.467   3
   3  -7  -6 18686.0 841.245   2
  -3  -7   6 20042.9 914.704   7
   3   7   6 18562.7 1225.98   6
   3  -7  -6 19642.0 858.646   5
   3  -7  -7 784.037 273.218   2
  -3  -7   7 964.190 350.757   3
  -3  -7   7 831.038 267.777   7
   3   7   7 49.0525 622.395   6
   3  -7  -7 1610.29 365.241   5
  -3  -7   8 10976.8 690.035   3
   3  -7  -8 11852.6 684.242   2
  -3  -7   8 11266.8 708.638   7
   3   7   8 9886.59 1020.47   6
   3  -7  -8 11710.1 757.404   5
  -3  -7   9 4627.22 460.765   3
   3  -7  -9 5100.57 482.060   2
  -3  -7   9 5022.19 519.246   7
   3   7   9 4184.85 769.073   6
   3  -7 -10 5587.73 489.166   2
  -3  -7  10 5298.48 537.254   7
   3   7  10 4422.20 814.118   6
  -3  -7  11 17104.8 936.941   7
   3   7  11 15006.3 1277.89   6
  -3  -7  12 5976.68 621.289   7
   3   7  12 5842.47 953.466   6
   3   7  13 2749.01 836.849   6
   3   7  14 2537.99 849.508   6
   3   7  15 1659.84 815.504   6
   3   7  16 3628.34 926.272   6
   3   8 -15 2173.00 719.982   4
   3  -8  15 3841.77 729.357   7
  -3   8  15 3352.16 1058.05   6
   3   8 -14 11928.2 1261.69   4
   3  -8  14 11990.4 1068.68   7
  -3   8  14 13293.9 1588.71   6
   3   8 -13 1906.01 655.863   4
   3  -8  13 3178.96 622.689   7
  -3   8  13 1922.69 857.265   6
   3   8 -12-112.274 553.472   4
   3  -8  12 669.266 421.445   7
  -3   8  12 869.026 825.863   6
   3   8 -11 657.308 576.402   4
   3  -8  11 864.560 441.586   7
  -3   8  11 1417.50 742.642   6
   3   8 -10 1735.74 637.091   4
  -3  -8 -10 2469.68 484.418   3
   3  -8  10 1826.29 356.246   2
   3  -8  10 1900.80 510.982   7
  -3   8  10 1497.43 667.274   6
   3   8  -9 11952.8 1067.49   4
  -3  -8  -9 12762.9 861.417   3
   3  -8   9 12428.1 748.464   2
  -3   8   9 12214.0 1066.82   6
   3  -8   9 12396.5 950.570   7
  -3  -8  -8 18014.2 991.655   3
   3   8  -8 18561.0 1232.41   4
   3  -8   8 18680.9 900.499   2
   3  -8   8 18504.7 1123.66   7
  -3   8   8 17284.7 1151.46   6
   3  -8   8 18387.3 1120.28   5
   3  -8   7 1832.68 463.519   5
   3   8  -7 2193.19 596.036   4
   3  -8   7 1560.09 347.275   2
  -3  -8  -7 1985.83 461.159   3
   3  -8   7 1545.05 444.013   7
  -3  -8  -6 10929.6 797.021   3
   3   8  -6 11877.2 971.529   4
   3  -8   6 11332.5 715.180   2
   3  -8   6 10812.4 867.306   7
   3  -8   6 10360.6 816.890   5
  -3  -8  -5 8658.20 745.317   3
   3   8  -5 8498.39 793.380   4
   3  -8   5 8231.27 634.645   2
   3  -8   5 8754.23 780.106   7
   3  -8   5 7723.75 686.272   5
  -3  -8  -4 4816.25 639.515   3
   3  -8   4 4163.50 495.866   2
   3   8  -4 3934.70 599.461   4
   3  -8   4 3591.80 443.728   5
   3  -8   3 5912.47 553.604   2
  -3  -8  -3 5769.01 661.712   3
   3   8  -3 6602.31 686.060   4
   3  -8   3 5841.40 486.179   5
  -3  -8  -2 317.328 396.996   3
   3  -8   2 152.255 302.487   2
   3   8  -2-255.883 372.743   4
   3  -8   2 78.9422 171.628   5
   3   8  -2 207.200 296.528   6
  -3  -8  -1 20616.6 1057.74   3
   3   8  -1 19343.0 991.618   4
   3  -8   1 19925.6 922.679   2
   3   8  -1 20993.0 956.125   6
   3  -8   1 19996.1 775.182   5
  -3  -8   0 37086.1 1389.41   3
   3   8   0 36993.3 1258.53   4
   3  -8   0 37693.4 1242.84   2
   3   8   0 39026.7 1375.93   6
   3  -8   0 38909.8 1067.96   5
   3   8   1 19179.9 834.155   4
  -3  -8   1 17848.1 987.055   3
   3  -8  -1 19342.4 912.889   2
   3   8   1 18177.1 1035.93   6
   3  -8  -1 19543.2 769.499   5
  -3  -8   2 740.786 381.194   3
   3  -8  -2 499.778 323.344   2
   3   8   2 503.689 202.485   4
   3  -8  -2 291.446 182.535   5
   3   8   2 626.795 476.986   6
   3  -8  -3 7768.55 629.479   2
  -3  -8   3 7284.75 673.352   3
   3   8   3 6867.09 781.461   6
   3  -8  -3 7183.10 502.410   5
   3  -8  -4 3264.78 463.860   2
  -3  -8   4 4167.33 574.013   3
   3  -8  -4 3366.60 378.329   5
   3   8   4 3269.77 686.040   6
  -3  -8   5 8600.55 708.137   3
   3  -8  -5 8802.54 648.222   2
   3   8   5 8929.53 961.591   6
   3  -8  -5 9053.36 593.643   5
  -3  -8   6 13863.4 844.263   3
   3  -8  -6 14253.0 788.066   2
   3   8   6 13024.2 1125.14   6
   3  -8  -6 14408.8 766.279   5
   3  -8  -7 1228.57 348.316   2
  -3  -8   7 958.556 341.719   3
  -3  -8   7 940.845 305.991   7
   3  -8  -7 2064.50 407.315   5
   3   8   7 1049.09 587.153   6
  -3  -8   8 15812.4 872.142   3
   3   8   8 14988.8 1229.88   6
  -3  -8   8 17160.9 948.380   7
   3  -8  -8 16598.3 852.619   2
  -3  -8   9 12362.4 772.173   3
   3  -8  -9 12491.9 749.115   2
  -3  -8   9 12681.4 834.713   7
   3   8   9 10839.1 1106.56   6
   3   8  10 1012.12 621.845   6
  -3  -8  10 2539.24 445.045   7
   3   8  11-340.485 705.891   6
   3   8  12 806.153 675.136   6
   3   8  13 2427.37 786.394   6
   3   8  14 15326.6 1382.86   6
   3   8  15 5242.91 999.836   6
   3   9 -14 779.460 617.505   4
   3  -9  14 1761.75 573.754   7
  -3   9  14 1695.27 924.199   6
   3   9 -13 3181.19 840.589   4
   3  -9  13 3194.69 653.810   7
  -3   9  13 2373.67 889.949   6
   3   9 -12 9525.81 1141.22   4
   3  -9  12 10144.5 977.053   7
  -3   9  12 9205.80 1232.08   6
   3   9 -11 11201.9 1177.33   4
  -3   9  11 8995.05 1151.85   6
   3  -9  11 9810.37 937.798   7
   3   9 -10 6602.01 920.605   4
  -3  -9 -10 6838.63 733.073   3
   3  -9  10 5722.85 743.461   7
  -3   9  10 6288.28 976.016   6
   3   9  -9 1877.40 637.009   4
  -3  -9  -9 984.644 417.602   3
   3  -9   9 923.750 338.831   2
   3  -9   9 627.870 405.964   7
  -3   9   9 2031.89 657.441   6
   3   9  -8 779.495 554.072   4
  -3  -9  -8 1589.70 452.479   3
   3  -9   8 997.469 347.550   2
   3  -9   8 555.958 406.556   7
  -3   9   8 1730.80 603.115   6
   3   9  -7 1717.11 588.578   4
   3  -9   7 1750.35 488.970   7
  -3  -9  -7 1616.59 468.548   3
   3  -9   7 1396.03 370.237   2
   3   9  -6 3368.00 658.761   4
   3  -9   6 2732.11 528.653   7
  -3  -9  -6 3477.73 561.668   3
   3  -9   6 3140.73 474.124   2
   3  -9   5 9521.65 725.816   2
   3   9  -5 9882.57 921.786   4
  -3  -9  -5 8838.92 796.000   3
  -3  -9  -4 4849.69 640.888   3
   3  -9   4 4537.38 547.557   2
   3   9  -4 3872.58 605.786   4
   3  -9   3 22563.2 1046.30   2
   3   9  -3 23290.2 1210.51   4
  -3  -9  -3 22120.4 1159.93   3
   3  -9   2 12315.1 808.304   2
   3   9  -2 12393.0 886.213   4
  -3  -9  -2 12453.5 902.604   3
   3  -9   1 775.565 366.336   2
  -3  -9  -1 1239.51 467.228   3
   3   9  -1 645.580 329.407   4
   3   9  -1 903.352 401.768   6
   3  -9   0 1224.44 403.202   2
  -3  -9   0 1272.01 495.556   3
   3   9   0 1332.71 351.732   4
   3   9   0 1351.10 470.565   6
  -3  -9   1 448.432 404.968   3
   3  -9  -1 670.532 357.208   2
   3   9   1 1108.89 497.851   6
  -3  -9   2 12563.4 903.621   3
   3   9   2 12858.4 1001.24   6
   3  -9  -2 12847.2 819.320   2
  -3  -9   3 21053.3 1117.58   3
   3  -9  -3 21747.6 1026.75   2
   3   9   3 20710.0 1298.53   6
   3  -9  -4 4821.84 551.583   2
  -3  -9   4 5133.88 636.926   3
   3   9   4 5470.12 820.718   6
   3  -9  -5 7243.76 631.577   2
  -3  -9   5 8196.66 743.687   3
   3   9   5 6784.12 904.824   6
   3  -9  -6 3045.69 457.733   2
  -3  -9   6 2332.72 471.331   3
   3   9   6 1841.84 662.668   6
   3  -9  -7 1572.26 398.168   2
  -3  -9   7 1503.59 419.107   3
   3   9   7 629.079 630.318   6
  -3  -9   8 1122.45 390.965   3
   3  -9  -8 1669.05 383.728   2
   3  -9  -9 1938.94 394.486   2
  -3  -9   9 1472.82 396.077   3
  -3  -9   9 1422.33 368.604   7
   3   9   9 400.974 739.276   6
   3   9  10 4649.56 850.634   6
   3   9  11 10668.7 1207.22   6
   3   9  12 9155.33 1152.58   6
   3   9  13 3557.24 865.085   6
   3   9  14 3462.75 892.349   6
   3 -10  13 4180.21 722.858   7
   3  10 -12-48.7260 588.655   4
   3 -10  12-533.207 540.352   7
  -3  10  12 457.132 702.457   6
   3  10 -11 3217.03 793.193   4
   3 -10  11 2816.27 610.404   7
  -3  10  11 2887.69 789.175   6
   3  10 -10 1535.80 682.110   4
  -3 -10 -10 1800.47 513.890   3
   3 -10  10 867.384 441.259   7
  -3  10  10 1316.90 661.247   6
   3  10  -9 7909.41 986.847   4
  -3 -10  -9 8866.33 841.057   3
  -3  10   9 7318.35 935.432   6
   3 -10   9 9111.03 939.336   7
   3 -10   9 8269.01 715.601   2
   3  10  -8 7871.21 963.877   4
  -3 -10  -8 8377.99 823.231   3
   3 -10   8 8748.70 907.266   7
  -3  10   8 6614.42 877.314   6
   3 -10   8 7579.43 700.012   2
   3  10  -7 879.909 557.735   4
   3 -10   7 1084.33 397.848   2
  -3 -10  -7 1367.12 482.828   3
   3  10  -6 11480.5 1034.19   4
  -3 -10  -6 10857.7 914.039   3
   3 -10   6 12746.6 869.632   2
   3  10  -5 2042.72 539.916   4
   3 -10   5 1978.47 454.362   2
  -3 -10  -5 1494.19 499.018   3
   3  10  -4 322.950 407.612   4
   3 -10   4-69.5367 330.623   2
  -3 -10  -4-128.917 413.773   3
   3  10  -3 1055.23 442.804   4
   3 -10   3 1418.58 433.301   2
  -3 -10  -3 1601.52 509.189   3
   3  10  -2 5342.01 662.442   4
  -3 -10  -2 5156.25 685.782   3
   3 -10   2 5968.70 649.065   2
  -3 -10  -1 14766.6 1026.47   3
   3  10  -1 15821.4 990.940   4
   3 -10   1 14922.5 924.367   2
  -3 -10   0 7059.61 770.919   3
   3  10   0 7057.66 773.073   6
   3 -10   0 6694.40 672.347   2
  -3 -10   1 14814.5 1022.88   3
   3 -10  -1 15765.1 950.938   2
   3  10   1 14385.9 1070.04   6
  -3 -10   2 4549.94 642.466   3
   3 -10  -2 4946.70 611.685   2
   3  10   2 4407.98 754.256   6
   3 -10  -3 767.609 371.613   2
  -3 -10   3 285.278 402.420   3
   3  10   3 437.535 573.294   6
  -3 -10   4 182.874 405.178   3
   3 -10  -4 212.261 335.356   2
   3  10   4 667.255 583.549   6
   3 -10  -5 2117.29 458.146   2
  -3 -10   5 2103.82 519.312   3
   3  10   5 2376.16 730.144   6
  -3 -10   6 11468.8 904.273   3
   3 -10  -6 12404.8 846.288   2
   3  10   6 11418.3 1169.20   6
  -3 -10   7 1776.62 485.895   3
   3 -10  -7 1931.30 422.970   2
   3  10   7 1247.27 669.950   6
   3 -10  -8 8373.60 718.178   2
  -3 -10   8 8202.30 788.886   3
   3  10   8 7279.21 998.970   6
   3 -10  -9 7387.10 670.864   2
  -3 -10   9 6846.75 707.710   3
   3  10   9 6031.49 962.313   6
   3  10  10 256.136 770.668   6
   3  10  11 3625.79 881.364   6
   3  10  12-711.639 769.181   6
   3  10  13 4255.72 945.133   6
   3  11 -11 4404.00 911.706   4
   3 -11  11 4052.48 750.385   7
  -3  11  11 4218.35 879.998   6
   3  11 -10 3624.53 825.830   4
  -3 -11 -10 4403.75 684.634   3
   3 -11  10 3662.91 712.356   7
  -3  11  10 2987.78 758.647   6
  -3 -11  -9 1975.51 536.743   3
   3 -11   9 1461.40 432.856   2
   3  11  -9 1967.96 702.759   4
  -3  11   9 2433.90 708.248   6
   3 -11   8-181.067 367.983   2
  -3 -11  -8 559.337 472.539   3
   3  11  -8 207.804 514.985   4
  -3  11   8 903.825 590.592   6
   3 -11   7 1079.27 409.584   2
  -3 -11  -7 796.446 456.223   3
   3  11  -7 1307.47 594.018   4
  -3  11   7 2078.38 624.722   6
   3 -11   6 1158.59 436.620   2
  -3 -11  -6 1548.94 532.163   3
   3  11  -6 1061.96 550.971   4
   3 -11   5 12152.7 905.474   2
   3  11  -5 11293.2 1042.91   4
  -3 -11  -5 13294.2 1093.62   3
   3 -11   4 3248.15 555.705   2
  -3 -11  -4 3908.59 723.075   3
   3  11  -4 3551.02 641.713   4
   3 -11   3 6778.14 717.935   2
  -3 -11  -3 7014.06 822.406   3
   3  11  -3 6475.04 765.115   4
   3 -11   2 4466.24 617.727   2
  -3 -11  -2 4705.96 717.917   3
   3 -11   1 1482.05 457.732   2
  -3 -11  -1 653.959 442.076   3
   3 -11   0 4022.94 582.826   2
  -3 -11   0 3746.65 670.348   3
   3 -11  -1 957.179 423.299   2
  -3 -11   1 947.269 493.388   3
   3 -11  -2 3930.17 589.014   2
  -3 -11   2 2695.40 579.590   3
   3  11   2 3672.31 754.527   6
  -3 -11   3 5333.49 716.015   3
   3 -11  -3 6423.72 701.255   2
   3  11   3 6083.03 910.276   6
   3 -11  -4 3862.76 592.603   2
  -3 -11   4 3841.00 659.329   3
   3  11   4 3269.59 786.271   6
  -3 -11   5 12379.4 1005.33   3
   3 -11  -5 12960.1 938.963   2
   3  11   5 14398.9 1326.97   6
   3 -11  -6 808.242 388.434   2
  -3 -11   6 1202.29 511.150   3
   3  11   6 468.282 631.282   6
   3 -11  -7 1170.34 428.785   2
  -3 -11   7 1075.30 469.870   3
  -3 -11   8 350.546 407.451   3
   3 -11  -8-6.18973 341.260   2
   3 -11  -9 1668.49 413.071   2
  -3 -11   9 2189.60 532.723   3
   3  11  10 2761.61 815.438   6
   3  11  11 2912.47 838.389   6
  -3 -12  -9 3018.34 649.282   3
   3 -12   9 2743.56 539.343   2
   3  12  -9 2551.74 764.994   4
  -3  12   9 3001.36 789.851   6
  -3 -12  -8 7146.57 877.638   3
   3  12  -8 6402.49 967.395   4
   3 -12   8 7252.00 763.701   2
  -3  12   8 7103.73 961.506   6
  -3 -12  -7 1802.15 586.798   3
   3 -12   7 1756.60 479.837   2
   3  12  -7 1071.85 578.170   4
  -3  12   7 1931.74 659.261   6
   3 -12   6 2020.02 491.917   2
  -3 -12  -6 2422.19 601.069   3
   3  12  -6 2442.25 681.486   4
   3 -12   5 790.871 422.884   2
  -3 -12  -5 1030.74 542.751   3
   3  12  -5 564.557 435.315   4
   3 -12   4 786.017 425.999   2
  -3 -12  -4 702.776 524.880   3
   3 -12   3 1190.11 467.468   2
  -3 -12  -3 851.684 517.808   3
   3 -12   2 3758.29 616.313   2
  -3 -12  -2 3721.80 722.729   3
  -3 -12  -1 1399.20 593.043   3
   3 -12   1 1090.01 455.203   2
   3 -12   0 4839.58 676.959   2
  -3 -12   0 4993.40 776.922   3
   3 -12  -1 1609.67 493.981   2
  -3 -12   1 2048.72 626.181   3
  -3 -12   2 4031.05 728.919   3
   3 -12  -2 3604.17 600.680   2
  -3 -12   3 1438.57 568.831   3
   3 -12  -3 1278.39 476.006   2
   3  12   3 981.582 669.817   6
   3 -12  -4 679.987 399.803   2
  -3 -12   4 642.023 506.737   3
   3  12   4 882.167 680.994   6
  -3 -12   5 494.476 485.174   3
   3 -12  -5 847.987 424.251   2
   3  12   5 616.572 658.386   6
   3 -12  -6 2024.02 513.156   2
  -3 -12   6 1887.50 590.167   3
   3  12   6 2217.17 772.301   6
   3 -12  -7 1842.07 474.535   2
  -3 -12   7 2117.89 586.431   3
   3 -12  -8 8070.32 797.049   2
  -3 -12   8 8555.77 919.598   3
   3  12   8 5607.09 984.923   6
   3 -12  -9 2206.32 485.050   2
   3  12   9 1347.32 739.828   6
   3 -13   8 542.842 410.912   2
   3  13  -8 357.310 532.146   4
   3 -13   7 1598.01 506.778   2
  -3 -13  -7 1469.64 579.849   3
   3  13  -7 32.4810 573.716   4
  -3 -13  -6 2999.30 694.041   3
   3 -13   6 3492.60 617.450   2
  -3  13   6 3935.30 846.227   6
  -3 -13  -5 3305.22 710.012   3
   3 -13   5 3249.36 624.530   2
  -3 -13  -4 506.206 567.259   3
   3 -13   4 165.752 409.336   2
  -3 -13  -3 3404.34 727.193   3
   3 -13   3 2605.00 571.420   2
  -3 -13  -2 922.856 568.361   3
   3 -13   2 847.749 457.716   2
  -3 -13  -1 107.980 533.667   3
   3 -13   1-176.784 440.842   2
   3 -13   0 577.091 471.443   2
  -3 -13   0 811.353 543.012   3
   3 -13  -1 27.1803 403.773   2
  -3 -13   1 787.313 575.365   3
   3 -13  -2 774.079 455.934   2
  -3 -13   2 419.713 509.497   3
   3 -13  -3 3153.24 626.952   2
  -3 -13   3 3203.78 726.579   3
   3 -13  -4-64.4751 395.132   2
  -3 -13   4-359.170 512.007   3
   3 -13  -5 3766.89 648.055   2
  -3 -13   5 3282.80 706.933   3
   3  13   5 2524.67 788.881   6
  -3 -13   6 2562.58 655.700   3
   3 -13  -6 2661.11 564.134   2
   3  13   6 2366.71 778.644   6
   3 -13  -7 1039.31 438.541   2
  -3 -13   7 1609.97 584.499   3
   3 -13  -8 599.920 411.122   2
  -3 -13   8 895.412 546.939   3
   4   0   0 237.227 101.010   7
   4   0   0 163.777 348.799   5
   4   0  -1 2341.07 267.081   4
   4   0   1 2496.23 184.283   7
   4   0   1 2959.64 542.667   5
   4   0  -1 1853.14 365.256   5
   4   0  -2 1271.20 238.148   4
   4   0   2 1245.13 349.541   5
   4   0   2 1310.63 181.196   7
   4   0  -2 1100.85 275.485   5
   4   0  -3 71.6612 186.684   4
   4   0   3 590.683 206.817   7
   4   0   3 33.6881 215.230   6
   4   0  -3-217.060 240.595   5
   4   0  -4 88007.6 1545.25   4
   4   0  -4 89499.3 1368.61   1
   4   0   4 87643.7 1492.27   6
   4   0  -4 86169.2 1632.08   5
   4   0  -5 1195.73 286.021   4
   4   0  -5 1315.35 281.902   1
   4   0   5 1166.52 311.009   6
   4   0  -5 1690.21 333.729   5
   4   0  -6 199.197 240.373   4
   4   0  -6 203.682 239.276   1
   4   0   6 187.476 270.593   6
   4   0  -6 362.174 256.960   5
   4   0  -7 67876.8 1585.89   4
   4   0  -7 67977.7 1413.04   1
  -4   0   7 68991.9 1494.42   6
   4   0   7 67032.1 1574.40   6
   4   0  -7 69353.8 1651.32   5
   4   0  -8 1767.15 364.811   4
   4   0  -8 2057.83 369.615   1
   4   0   8 1814.34 411.529   6
  -4   0   8 1571.59 377.479   6
   4   0  -8 2393.71 474.653   5
   4   0  -9 6901.96 611.008   4
   4   0  -9 7401.25 593.329   1
  -4   0   9 6687.20 579.601   6
   4   0   9 6695.72 623.860   6
   4   0  -9 8076.01 722.798   5
   4   0 -10 2108.17 412.845   4
   4   0 -10 2442.28 446.142   1
   4   0  10 1786.30 442.714   6
  -4   0  10 1709.75 369.925   6
   4   0 -11 726.034 357.725   4
  -4   0  11 650.857 291.316   6
   4   0  11 871.754 417.943   6
   4   0 -11 862.066 387.381   1
   4   0 -12 12530.2 893.995   4
   4   0  12 12642.4 916.981   6
   4   0 -12 13050.2 865.625   1
   4   0 -13 6083.06 654.657   4
   4   0  13 6868.52 744.208   6
   4   0 -13 5636.58 644.515   1
   4   0 -14 522.000 353.028   4
   4   0  14 547.170 451.424   6
   4   0 -14 470.722 404.520   1
   4   0 -15 16285.5 1085.93   4
   4   0  15 16820.9 1140.10   6
   4   0 -15 16093.2 1066.47   1
   4   0  16 1781.46 553.701   6
   4   0 -16 1409.12 501.693   1
   4   0  17-163.466 556.080   6
   4   0 -17-25.3638 415.046   1
   4   0  18 9615.77 965.716   6
   4   0  18 11262.9 1078.08   7
   4   0 -18 10175.9 989.039   1
   4   0  19 545.542 533.172   6
   4  -1  18 8161.35 940.984   7
   4   1 -18 7985.34 923.557   1
   4  -1  17 321.454 508.432   7
   4   1 -17 808.328 552.236   1
   4   1 -16 4489.41 688.142   4
   4  -1  16 5284.67 778.040   7
   4  -1  16 4176.34 669.453   6
   4   1 -16 5369.47 714.361   1
   4   1 -15 23572.6 1367.28   4
   4  -1  15 23103.3 1310.28   7
   4  -1  15 23562.7 1282.30   6
   4   1 -15 23329.2 1264.74   1
   4   1 -14 253.027 383.532   4
   4  -1  14 655.762 502.004   7
   4  -1  14-261.842 443.952   6
   4   1 -14 24.2193 377.182   1
   4   1 -13 1739.19 479.661   4
   4  -1  13 889.043 403.283   6
   4   1 -13 1522.25 437.189   1
   4   1 -12 6866.61 731.110   4
   4   1 -12 7019.66 681.458   1
   4  -1  12 6178.91 656.222   6
  -4   1  12 6744.66 698.710   6
   4   1 -11 1086.01 434.549   4
   4   1 -11 1107.42 397.700   1
   4  -1  11 688.049 375.658   6
  -4   1  11 539.960 407.983   6
   4   1 -10 9937.48 791.144   4
   4  -1  10 9335.10 729.978   6
  -4   1  10 10178.3 869.929   6
   4   1 -10 10184.8 712.101   1
   4   1  -9 13108.6 860.500   4
   4   1  -9 13865.0 765.974   1
  -4   1   9 14282.6 962.276   6
   4  -1   9 14789.0 839.902   6
   4   1  -8 1015.66 361.315   4
   4   1  -8 949.351 329.986   1
   4  -1   8 830.498 335.271   6
   4   1  -8 1829.02 449.582   5
  -4   1   8 708.440 405.653   6
   4   1  -7 62082.4 1627.95   4
   4   1  -7 59189.6 1343.81   1
   4  -1   7 62726.5 1475.45   6
  -4   1   7 63998.5 1606.38   6
   4  -1   7 60996.2 1365.01   7
   4   1  -7 62333.2 1577.20   5
   4   1  -6 20861.5 924.956   4
   4   1  -6 19877.0 763.250   1
   4  -1   6 20498.7 770.486   7
   4   1  -6 19086.7 880.745   5
   4   1  -5 22462.8 903.714   4
   4   1  -5 20900.7 774.980   1
   4  -1   5 22536.1 749.633   7
   4   1  -5 22812.2 870.220   5
   4   1  -4 93745.2 1712.14   4
   4  -1   4 90738.8 1386.50   7
   4   1  -4 93918.9 1646.52   5
   4   1  -3 6013.61 462.616   4
   4  -1   3 6755.33 398.306   7
   4   1  -3 5893.58 441.813   5
   4   1  -2 3974.26 369.425   4
   4  -1   2 4220.30 287.111   7
   4  -1   2 5002.07 591.106   5
   4   1  -2 4453.78 394.476   5
   4   1  -1 5865.34 408.903   4
   4  -1   1 5763.43 321.336   7
   4   1  -1 4934.38 450.845   5
   4  -1   1 6345.15 749.709   5
   4   1   0-15.4305 162.995   4
   4  -1   0-30.0989 167.684   7
   4   1   0 137.526 55.1111   7
   4  -1   0-104.378 388.232   5
   4   1   0-201.298 336.139   5
   4   1   1 10462.9 453.800   6
   4  -1  -1 9602.26 667.814   5
   4   1   1 12339.6 794.167   5
   4  -1  -2 3840.50 269.220   1
   4   1   2 3964.31 321.270   6
   4   1   2 4123.98 457.060   5
   4  -1  -2 3712.61 414.781   5
   4  -1  -3 5816.03 381.540   4
   4  -1  -3 6140.09 369.512   1
   4   1   3 6209.77 431.891   6
   4  -1  -3 5634.99 461.310   5
   4  -1  -4 95937.2 1468.95   4
   4  -1  -4 95200.5 1387.69   1
   4   1   4 93890.5 1590.63   6
   4  -1  -4 95370.3 1736.47   5
   4  -1  -5 22489.5 771.504   4
   4  -1  -5 23089.0 753.855   1
   4   1   5 21910.2 851.700   6
   4  -1  -5 22801.9 894.961   5
   4  -1  -6 21940.9 793.975   4
   4  -1  -6 21379.7 765.728   1
  -4  -1   6 20209.5 644.343   6
   4   1   6 23048.5 922.332   6
   4  -1  -6 22541.0 933.662   5
   4  -1  -7 60468.5 1370.43   4
   4  -1  -7 61149.1 1350.22   1
   4   1   7 61523.8 1550.03   6
  -4  -1   7 61603.8 1139.33   6
   4  -1  -7 62527.9 1584.00   5
  -4  -1   8 747.090 293.287   3
   4  -1  -8 518.354 249.789   4
   4  -1  -8 404.464 272.346   1
   4   1   8 819.840 413.903   6
  -4  -1   8 564.978 202.455   6
   4  -1  -8 1050.27 399.435   5
   4  -1  -9 12685.8 717.936   4
  -4  -1   9 12787.8 574.601   3
   4  -1  -9 12396.5 731.565   1
   4   1   9 13014.2 860.900   6
  -4  -1   9 11937.8 543.495   6
   4  -1  -9 13440.8 866.542   5
   4  -1 -10 10450.7 688.337   4
   4  -1 -10 9962.90 709.473   1
   4   1  10 10508.4 825.030   6
  -4  -1  10 9800.47 501.557   6
   4  -1 -10 12858.6 895.653   5
   4  -1 -11 1019.65 326.173   4
   4   1  11 1134.83 478.822   6
   4  -1 -11 714.770 358.482   1
   4  -1 -12 6743.46 605.691   4
   4   1  12 6952.33 777.462   6
   4  -1 -12 6816.32 660.506   1
   4  -1 -13 986.314 347.829   4
   4   1  13 824.953 504.632   6
   4  -1 -13 1071.54 414.013   1
   4  -1 -14 398.802 293.620   4
   4   1  14 623.392 538.173   6
   4  -1 -14 155.203 384.409   1
   4   1  15 22100.8 1361.39   6
   4  -1 -15 22122.9 1232.39   1
   4   1  16 5320.90 791.614   6
   4  -1 -16 4885.08 691.880   1
   4   1  17 357.788 510.279   6
   4  -1 -17 280.635 435.887   1
   4   1  18 5153.21 807.631   6
   4  -1 -18 6469.22 821.235   1
   4   1  19-220.584 618.743   6
   4  -2  18 8785.75 974.446   7
   4   2 -18 8428.17 907.490   1
   4   2 -17 3787.20 722.131   4
   4  -2  17 4438.81 763.830   7
   4   2 -17 3720.96 685.391   1
   4   2 -16 635.017 497.966   4
   4  -2  16 1392.61 568.010   7
   4   2 -16 903.081 479.521   1
   4   2 -15 11349.6 1050.72   4
   4  -2  15 11808.3 1003.78   7
   4   2 -15 12020.0 966.565   1
   4   2 -14 476.053 489.498   4
   4  -2  14 952.612 503.114   7
  -4   2  14 229.295 463.104   6
   4   2 -14 285.295 396.052   1
   4   2 -13 9366.84 887.246   4
  -4   2  13 10619.4 984.720   6
   4  -2  13 10304.8 857.502   7
   4   2 -13 10314.0 825.705   1
   4   2 -12 14464.4 1045.76   4
   4   2 -12 14957.9 911.701   1
   4  -2  12 13836.1 941.115   7
  -4   2  12 16457.4 1233.19   6
   4   2 -11 1016.69 458.076   4
   4   2 -11 810.530 379.363   1
   4  -2  11 666.417 417.286   7
  -4   2  11 644.609 553.177   6
   4   2 -10 24052.9 1229.04   4
  -4  -2 -10 24742.6 1080.00   3
  -4   2  10 25194.4 1458.87   6
   4  -2  10 23744.1 1076.45   7
   4   2 -10 23567.7 1019.70   1
   4   2  -9 11022.6 856.275   4
  -4  -2  -9 11601.6 815.177   3
   4   2  -9 11459.4 703.436   1
  -4   2   9 12630.1 998.397   6
   4  -2   9 11662.7 743.851   7
   4   2  -8 3530.31 539.674   4
  -4  -2  -8 4852.14 603.281   3
   4   2  -8 4281.42 466.319   1
   4  -2   8 3678.46 453.079   7
   4   2  -8 5150.24 590.892   5
  -4   2   8 4346.24 635.152   6
   4   2  -7 58129.4 1656.47   4
   4  -2   7 57840.3 1380.56   7
   4   2  -7 57207.8 1491.51   5
   4   2  -6 7539.94 638.690   4
   4  -2   6 8008.19 529.933   7
   4   2  -6 8864.32 601.454   5
   4   2  -5 25054.0 1027.90   4
   4  -2   5 25614.2 840.878   7
   4   2  -5 25686.3 910.893   5
   4   2  -4 103294. 1904.77   4
   4  -2   4 103118. 1571.15   7
   4   2  -4 102816. 1676.60   5
   4   2  -3 4772.38 453.797   4
   4  -2   3 5375.61 389.729   7
   4   2  -3 5035.25 384.741   5
   4  -2   3 5189.25 606.951   5
   4   2  -2 21998.7 817.688   4
   4  -2   2 22676.4 663.992   2
   4  -2   2 23230.1 704.555   7
   4  -2   2 21847.7 1201.18   5
   4   2  -2 22128.6 744.674   5
   4   2  -1 7380.52 470.952   4
   4  -2   1 8282.66 426.692   2
   4  -2   1 8211.22 438.939   7
   4   2  -1 7953.10 478.346   5
   4  -2   1 7650.77 801.036   5
   4   2   0 113.336 189.790   4
   4  -2   0 106.784 182.382   2
   4   2   0-31.0260 140.847   6
   4  -2   0-264.215 248.863   7
   4  -2   0 55.0452 361.917   5
   4   2   0 208.220 226.751   5
   4   2   1 10058.1 483.873   4
   4  -2  -1 9100.76 346.355   1
   4  -2  -1 10818.0 486.421   2
   4   2   1 10028.5 456.491   6
   4  -2  -1 10041.8 686.469   5
   4   2   1 11039.8 683.206   5
   4  -2  -2 20287.6 566.940   1
   4   2   2 20492.0 705.839   6
   4   2   2 22028.8 826.882   5
   4  -2  -2 20162.9 855.125   5
   4  -2  -3 4399.93 308.456   1
  -4  -2   3 4391.04 139.811   7
   4   2   3 4847.07 416.756   6
   4  -2  -3 4475.72 429.706   5
   4  -2  -4 100184. 1421.97   1
  -4  -2   4 101994. 876.191   7
   4   2   4 100944. 1712.53   6
   4  -2  -4 101460. 1802.49   5
   4  -2  -5 26085.0 769.394   4
  -4  -2   5 24184.7 980.150   3
   4  -2  -5 25120.8 779.864   1
   4   2   5 25790.1 963.781   6
  -4  -2   5 25915.0 534.168   7
   4  -2  -5 26703.5 957.655   5
   4  -2  -6 6984.67 437.201   4
  -4  -2   6 7192.47 565.563   3
   4  -2  -6 4840.46 423.907   1
   4   2   6 7699.36 632.512   6
  -4  -2   6 6868.32 332.684   7
   4  -2  -6 7763.31 585.124   5
  -4  -2   7 60927.3 1366.33   3
   4  -2  -7 60806.8 1255.53   4
   4  -2  -7 61370.1 1396.96   1
   4   2   7 59735.8 1602.77   6
  -4  -2   7 60744.5 631.566   6
   4  -2  -7 61380.8 1559.04   5
   4  -2  -8 3685.35 360.969   4
  -4  -2   8 3711.22 373.717   3
   4  -2  -8 3390.34 426.655   1
   4   2   8 3801.65 587.736   6
  -4  -2   8 3770.87 204.318   6
   4  -2  -8 4049.78 536.593   5
  -4  -2   9 10905.5 536.576   3
   4  -2  -9 11736.4 624.880   4
   4  -2  -9 10103.2 712.807   1
   4   2   9 11238.1 850.303   6
   4  -2  -9 12897.6 841.393   5
   4  -2 -10 24333.6 920.383   4
   4  -2 -10 24054.9 1051.34   1
   4   2  10 23669.3 1226.20   6
   4  -2 -10 25971.2 1194.39   5
   4  -2 -11 370.166 220.452   4
   4  -2 -11-21.0489 371.327   1
   4  -2 -12 13908.6 770.407   4
   4   2  12 12605.5 997.888   6
   4  -2 -12 11946.0 837.127   1
   4   2  13 11360.0 984.269   6
   4  -2 -13 10356.7 827.957   1
   4   2  14 372.973 546.508   6
   4  -2 -14 279.527 394.673   1
   4   2  15 11197.9 1069.69   6
  -4  -2  15 11097.9 738.182   7
   4  -2 -15 10840.4 922.536   1
   4   2  16 199.466 566.801   6
   4  -2 -16 485.553 433.681   1
   4   2  17 4635.60 828.812   6
   4  -2 -17 3490.98 652.328   1
   4   2  18 7277.35 992.583   6
   4  -2 -18 8330.19 907.066   1
   4   3 -18 6435.58 915.110   4
   4  -3  18 7189.80 906.552   7
   4   3 -17 2900.24 678.488   4
   4  -3  17 3092.09 687.665   7
   4   3 -17 3044.49 665.786   1
   4   3 -16 1391.67 579.493   4
   4  -3  16 914.423 517.035   7
   4   3 -16 1830.72 546.241   1
   4   3 -15 6644.26 867.709   4
   4   3 -15 7783.70 810.875   1
   4  -3  15 7086.77 823.243   7
  -4   3  15 5968.96 881.539   6
   4   3 -14 3443.83 687.558   4
   4   3 -14 3658.57 607.908   1
   4  -3  14 2905.84 609.999   7
  -4   3  14 2126.70 657.994   6
   4   3 -13 9387.89 956.321   4
   4   3 -13 9479.11 792.925   1
   4  -3  13 8969.28 829.430   7
  -4   3  13 10509.2 1185.79   6
   4   3 -12 5113.91 733.044   4
   4   3 -12 5722.32 628.422   1
   4  -3  12 4663.64 625.589   7
  -4   3  12 5903.51 1013.70   6
   4   3 -11 819.586 515.325   4
   4  -3  11 1957.78 484.642   7
  -4   3  11 1411.37 776.490   6
   4   3 -10 13080.9 971.536   4
  -4  -3 -10 15356.6 853.257   3
  -4   3  10 16249.7 1274.50   6
   4  -3  10 15210.6 888.293   7
   4   3  -9 7826.51 740.205   4
  -4  -3  -9 9937.86 710.062   3
  -4   3   9 10541.8 997.197   6
   4  -3   9 10225.4 713.555   7
   4   3  -8 583.585 395.667   4
  -4  -3  -8 1000.51 408.880   3
   4  -3   8 515.898 306.547   7
   4   3  -7 84401.3 2073.39   4
  -4  -3  -7 85646.4 1959.59   3
   4  -3   7 83801.1 1720.65   7
   4   3  -7 80693.9 1728.42   5
   4   3  -6 24276.2 1104.56   4
  -4  -3  -6 24333.7 1096.14   3
   4  -3   6 24140.3 711.663   2
   4  -3   6 23804.5 900.151   7
   4   3  -6 24049.3 921.832   5
   4   3  -5 16675.1 885.616   4
  -4  -3  -5 15253.1 915.167   3
   4  -3   5 15480.0 577.775   2
   4  -3   5 14928.0 694.590   7
   4   3  -5 15826.0 712.581   5
   4   3  -4 56665.0 1496.99   4
  -4  -3  -4 54653.3 1624.37   3
   4  -3   4 56514.6 1083.71   2
   4  -3   4 60308.0 1301.99   7
   4   3  -4 56977.2 1262.59   5
   4   3  -3 2622.33 397.591   4
  -4  -3  -3 3182.35 568.397   3
   4  -3   3 2820.50 556.181   5
   4  -3   3 2506.34 290.195   2
   4  -3   3 2460.20 322.029   7
   4   3  -3 2973.88 299.455   5
   4   3  -2 29735.8 988.383   4
  -4  -3  -2 31334.9 1257.25   3
   4  -3   2 30829.1 822.304   2
   4  -3   2 30339.9 904.389   7
   4  -3   2 29831.5 1493.00   5
   4   3  -2 29838.1 800.988   5
   4   3  -1 74530.4 1471.65   4
  -4  -3  -1 77273.5 1899.46   3
   4  -3   1 76963.3 1286.98   2
   4   3  -1 72662.4 955.931   6
   4  -3   1 77570.2 1493.43   7
   4   3  -1 72408.6 1241.54   5
   4  -3   1 70656.8 2113.62   5
  -4  -3   0 3358.68 594.412   3
   4   3   0 2440.34 310.083   4
   4   3   0 3045.18 270.461   6
   4   3   0 2900.68 312.484   5
   4  -3   0 3012.19 480.991   5
   4   3   1 75126.2 1355.31   4
  -4  -3   1 72564.0 1796.19   3
   4  -3  -1 79973.1 1323.38   2
   4  -3  -1 79425.6 970.252   1
   4   3   1 76854.0 1248.42   6
   4   3   1 78549.1 1542.34   5
   4  -3  -1 79790.4 1749.30   5
   4   3   2 33834.5 867.268   4
  -4  -3   2 33717.9 1226.84   3
   4  -3  -2 34600.9 878.217   2
   4  -3  -2 34409.4 726.639   1
   4   3   2 33013.6 916.518   6
   4   3   2 33782.5 943.779   5
   4  -3  -2 34154.3 1082.66   5
  -4  -3   3 2985.66 460.360   3
   4  -3  -3 3242.31 279.570   1
   4  -3  -3 2900.59 310.846   2
   4   3   3 3217.19 407.984   6
   4  -3  -3 2608.42 340.477   5
  -4  -3   4 61177.8 1517.90   3
   4  -3  -4 63763.4 1178.11   1
   4  -3  -4 59793.6 1132.98   2
  -4  -3   4 62303.3 814.927   7
   4   3   4 60488.0 1430.98   6
   4  -3  -4 60655.6 1427.44   5
  -4  -3   5 17594.7 816.735   3
   4  -3  -5 16767.8 677.442   1
   4  -3  -5 16588.1 610.590   2
  -4  -3   5 17218.8 480.135   7
   4   3   5 17459.0 869.118   6
   4  -3  -5 17019.6 792.397   5
  -4  -3   6 23594.1 919.882   3
   4  -3  -6 24766.1 881.253   1
   4  -3  -6 24618.5 731.540   2
  -4  -3   6 24085.2 617.797   7
   4   3   6 24523.3 1055.68   6
   4  -3  -6 22262.0 943.904   5
  -4  -3   7 85345.9 1653.81   3
   4   3   7 87687.0 2031.78   6
  -4  -3   7 85914.8 1272.38   7
   4  -3  -7 88740.0 1874.01   5
   4  -3  -8 727.039 203.760   4
  -4  -3   8 802.021 247.505   3
  -4  -3   8 727.127 196.070   7
   4  -3  -8 1050.53 388.017   5
  -4  -3   9 8603.79 487.981   3
   4  -3  -9 9682.23 529.867   4
   4  -3  -9 8738.08 706.750   1
  -4  -3   9 10125.4 539.330   7
   4   3   9 9615.70 852.922   6
   4  -3  -9 10524.0 761.142   5
   4  -3 -10 16881.8 707.001   4
   4  -3 -10 14622.3 914.895   1
   4   3  10 18684.5 1151.54   6
  -4  -3  10 17519.2 745.511   7
   4  -3 -10 19827.7 1041.20   5
   4  -3 -11 2203.64 306.709   4
  -4  -3  11 2227.95 350.654   7
   4   3  11 2652.49 677.555   6
   4  -3 -11 1406.40 412.840   1
   4   3  12 4562.55 736.801   6
  -4  -3  12 4974.05 482.455   7
   4  -3 -12 4198.53 605.706   1
   4   3  13 10190.7 1008.41   6
  -4  -3  13 9473.32 659.106   7
   4  -3 -13 8427.86 809.862   1
  -4  -3  14 2411.91 404.334   7
   4  -3 -14 1560.09 487.289   1
   4   3  15 6828.22 928.448   6
   4  -3 -15 4395.36 688.945   1
   4   3  16 1150.27 673.921   6
   4  -3 -16 1442.65 513.310   1
   4   3  17 3713.68 840.348   6
   4  -3 -17 3152.49 635.864   1
   4   3  18 6539.23 999.971   6
   4  -3 -18 6272.64 835.734   1
   4   4 -18 4037.19 816.617   4
   4   4 -17 2600.57 682.318   4
   4  -4  17 1764.53 585.317   7
   4   4 -16 412.925 547.582   4
   4  -4  16 99.8482 448.903   7
  -4   4  16-1294.52 929.537   6
   4   4 -15 12102.8 1149.64   4
   4  -4  15 12435.9 1036.77   7
  -4   4  15 12296.8 1347.24   6
   4   4 -14 501.793 499.250   4
   4  -4  14 1234.80 494.734   7
  -4   4  14 1057.79 741.742   6
   4   4 -13 1235.30 475.399   4
   4  -4  13 2310.99 532.364   7
  -4   4  13 1423.45 857.375   6
   4   4 -12 7333.72 854.100   4
  -4   4  12 10760.1 1357.07   6
   4  -4  12 8918.25 801.785   7
   4   4 -11 969.098 492.133   4
   4  -4  11 1030.79 405.753   7
  -4   4  11 1215.46 772.740   6
  -4  -4 -10 23679.6 1059.57   3
   4   4 -10 21201.3 1272.12   4
  -4   4  10 24848.6 1591.72   6
   4  -4  10 22613.2 1085.70   7
   4   4  -9 2114.60 499.703   4
   4  -4   9 3547.17 335.605   2
  -4  -4  -9 3809.54 489.422   3
   4  -4   9 3528.61 482.380   7
  -4   4   9 4201.05 742.542   6
   4   4  -8 448.756 481.733   4
   4  -4   8 1114.24 327.238   7
   4  -4   8 1581.44 262.570   2
  -4  -4  -8 1600.57 390.684   3
   4   4  -7 32135.4 1379.36   4
  -4  -4  -7 34004.7 1272.41   3
   4  -4   7 35851.9 1200.01   7
   4  -4   7 35505.6 924.697   2
  -4  -4  -6 1182.36 394.242   3
   4  -4   6 1247.44 244.016   2
   4  -4   6 2065.04 387.988   7
   4   4  -5 4716.06 595.684   4
   4  -4   5 3884.07 347.208   2
  -4  -4  -5 4404.72 551.530   3
   4  -4   5 4202.69 466.632   7
   4   4  -5 4592.96 407.106   5
   4   4  -4 74021.4 1763.31   4
  -4  -4  -4 76031.5 1854.61   3
   4  -4   4 73881.5 1327.70   2
   4  -4   4 73353.2 1548.33   7
   4  -4   4 72407.1 2096.87   5
   4   4  -4 74806.6 1337.11   5
   4   4  -3 4070.62 481.440   4
   4  -4   3 3607.27 350.223   2
  -4  -4  -3 3698.08 525.315   3
   4  -4   3 3276.96 372.835   7
   4   4  -3 3439.49 308.861   5
   4  -4   3 3203.51 592.004   5
   4   4  -2 11343.1 670.821   4
  -4  -4  -2 11500.6 800.831   3
   4  -4   2 10535.4 543.719   2
   4  -4   2 10595.1 620.263   7
   4   4  -2 11452.1 350.720   6
   4  -4   2 10354.6 923.953   5
   4   4  -2 11531.1 462.316   5
   4   4  -1 15870.1 724.176   4
  -4  -4  -1 15969.3 894.678   3
   4  -4   1 14337.8 629.021   2
   4  -4   1 15172.6 767.527   7
   4   4  -1 15060.9 489.528   6
   4  -4   1 16841.9 986.793   5
   4   4  -1 15344.7 511.158   5
   4   4   0 6814.71 473.270   4
  -4  -4   0 7716.84 682.547   3
   4  -4   0 6827.06 456.462   2
   4  -4   0 6620.60 244.561   1
   4   4   0 6634.54 404.708   6
   4   4   0 6792.37 366.198   5
   4  -4   0 7251.96 588.385   5
   4   4   1 16673.6 681.023   4
  -4  -4   1 17456.1 910.023   3
   4  -4  -1 16999.6 679.759   2
   4  -4  -1 17925.1 476.159   1
   4   4   1 16828.4 672.118   6
   4  -4  -1 17862.6 812.796   5
   4   4   1 18049.5 665.810   5
   4   4   2 11790.0 553.416   4
  -4  -4   2 12559.2 769.456   3
   4  -4  -2 12019.1 574.965   2
   4  -4  -2 12596.5 461.672   1
   4   4   2 12290.1 636.990   6
   4   4   2 11331.3 545.777   5
   4  -4  -2 12802.2 669.130   5
   4  -4  -3 3145.54 343.970   2
  -4  -4   3 2963.98 456.527   3
   4   4   3 2676.26 407.221   6
   4  -4  -3 2771.25 347.419   5
  -4  -4   4 73755.3 1685.90   3
   4  -4  -4 72821.1 1340.28   2
  -4  -4   4 72667.8 1073.71   7
   4   4   4 76090.3 1704.18   6
   4  -4  -4 71370.4 1546.07   5
  -4  -4   5 4892.35 517.384   3
   4  -4  -5 4872.56 390.975   2
  -4  -4   5 4745.74 303.820   7
   4   4   5 5207.99 582.295   6
   4  -4  -5 4909.56 458.533   5
   4  -4  -6 1033.20 236.862   2
  -4  -4   6 784.025 282.639   3
   4   4   6 1054.18 446.815   6
  -4  -4   6 965.684 187.805   7
   4  -4  -6 1850.43 367.209   5
  -4  -4   7 36597.1 1123.10   3
   4  -4  -7 37590.7 960.628   2
  -4  -4   7 35548.2 874.094   7
   4   4   7 38210.2 1442.51   6
   4  -4  -7 34735.4 1199.26   5
   4  -4  -8 2083.25 281.161   2
  -4  -4   8 2115.90 332.983   3
   4   4   8 2641.77 592.414   6
  -4  -4   8 2042.05 271.003   7
   4  -4  -8 2386.35 440.122   5
  -4  -4   9 3053.01 338.801   3
  -4  -4   9 2858.29 326.632   7
   4   4   9 3525.27 704.695   6
   4  -4  -9 4683.46 579.155   5
  -4  -4  10 25304.5 912.413   7
   4   4  10 26094.5 1384.49   6
   4  -4 -10 24489.0 1120.88   5
  -4  -4  11 1464.88 309.256   7
   4   4  11 3250.21 737.680   6
  -4  -4  12 10373.7 675.230   7
   4   4  12 11237.4 1046.35   6
   4   4  13 3751.32 769.422   6
   4  -4 -13 2358.09 516.326   1
   4   4  14 2665.74 761.174   6
   4  -4 -14 1656.84 512.470   1
   4   4  15 13657.5 1256.24   6
   4  -4 -15 12587.5 1021.40   1
   4   4  16 823.535 701.956   6
   4  -4 -16-191.633 479.576   1
   4   4  17 2861.06 862.766   6
   4  -4 -17 1003.57 488.414   1
   4   5 -17 2018.11 673.495   4
   4  -5  17 1171.57 502.902   7
   4  -5  16-46.0553 529.052   7
  -4   5  16-1240.87 1063.00   6
   4   5 -15 6431.45 895.320   4
   4  -5  15 7004.46 820.507   7
  -4   5  15 6805.79 1198.50   6
   4   5 -14 1077.79 528.860   4
   4  -5  14 2050.38 524.716   7
  -4   5  14 1949.92 972.630   6
   4   5 -13 580.430 542.112   4
   4  -5  13 991.424 415.903   7
  -4   5  13 786.256 865.897   6
   4   5 -12 8057.11 920.390   4
   4  -5  12 8346.94 789.882   7
  -4   5  12 8783.46 1255.88   6
   4   5 -11 2013.40 577.094   4
   4  -5  11 1588.90 416.082   7
   4   5 -10 2993.21 621.478   4
   4  -5  10 3937.31 372.048   2
  -4  -5 -10 3722.75 503.607   3
   4  -5  10 2504.34 455.012   7
  -4   5  10 4751.30 853.828   6
   4   5  -9 269.629 511.785   4
   4  -5   9 522.963 224.542   2
  -4  -5  -9 970.647 402.307   3
   4  -5   9 1669.50 462.677   7
  -4   5   9 903.768 574.845   6
   4   5  -8 3161.16 581.419   4
   4  -5   8 5221.83 579.805   7
   4  -5   8 4506.96 400.027   2
  -4  -5  -8 3820.30 515.275   3
  -4  -5  -7 17256.4 941.560   3
   4   5  -7 15906.4 1047.74   4
   4  -5   7 17120.2 899.779   7
   4  -5   7 16240.6 694.169   2
   4   5  -6 397.755 476.194   4
   4  -5   6 1811.55 390.204   7
   4  -5   6 1567.49 286.924   2
   4   5  -5 797.220 405.444   4
   4  -5   5 1693.93 522.336   5
  -4  -5  -5 1355.75 403.285   3
   4  -5   5 1538.32 278.204   2
   4  -5   5 1962.44 384.133   7
  -4  -5  -4 46328.0 1494.13   3
   4   5  -4 44876.3 1461.75   4
   4  -5   4 43368.2 1094.40   2
   4  -5   4 44281.8 1323.23   7
   4  -5   4 42469.2 1742.51   5
   4   5  -3 1960.30 423.458   4
  -4  -5  -3 1760.45 458.214   3
   4  -5   3 1631.03 302.832   2
   4   5  -3 2009.52 166.647   6
   4  -5   3 1310.41 304.146   7
   4   5  -3 1854.71 231.336   5
   4  -5   3 1805.68 515.727   5
   4   5  -2 7927.50 610.561   4
  -4  -5  -2 7728.85 716.027   3
   4  -5   2 7268.18 490.892   2
   4   5  -2 7688.86 364.386   6
   4  -5   2 6724.54 569.816   7
   4   5  -2 6274.99 341.180   5
   4  -5   2 7013.55 704.673   5
   4   5  -1 56105.6 1384.64   4
  -4  -5  -1 57278.9 1628.19   3
   4  -5   1 56566.9 1265.61   2
   4   5  -1 56615.5 1107.36   6
   4  -5   1 58247.9 1633.17   5
   4   5  -1 56806.0 851.640   5
   4   5   0 232.002 209.901   4
  -4  -5   0 109.272 355.333   3
   4  -5   0 160.225 87.5821   1
   4  -5   0 111.743 243.444   2
   4   5   0 209.174 217.561   6
   4   5   0 119.686 90.9836   5
   4  -5   0 373.119 236.967   5
  -4  -5   1 53566.3 1556.79   3
   4   5   1 55122.9 1237.74   4
   4  -5  -1 54478.0 1256.45   2
   4   5   1 54082.7 1314.59   6
   4  -5  -1 53882.2 1366.99   5
   4   5   1 53418.4 942.341   5
  -4  -5   2 5325.86 585.490   3
   4   5   2 5966.24 414.531   4
   4  -5  -2 5593.10 460.431   2
   4   5   2 5628.79 522.217   6
   4  -5  -2 5945.96 487.910   5
   4   5   2 5858.89 397.246   5
   4   5   3 1007.10 217.766   4
  -4  -5   3 833.957 348.167   3
   4  -5  -3 836.747 256.773   2
   4   5   3 771.554 361.832   6
   4  -5  -3 809.362 229.970   5
  -4  -5   4 49382.1 1431.68   3
   4  -5  -4 51662.0 1218.19   2
   4   5   4 48957.7 1494.12   6
   4  -5  -4 48926.3 1296.93   5
  -4  -5   5 1660.26 362.308   3
   4  -5  -5 1825.45 298.669   2
   4   5   5 1195.79 415.546   6
  -4  -5   5 1937.37 242.004   7
   4  -5  -5 1700.50 326.906   5
  -4  -5   6 487.132 277.329   3
   4  -5  -6 627.591 224.874   2
  -4  -5   6 581.209 172.053   7
   4   5   6 1136.42 512.714   6
  -4  -5   7 19023.9 862.405   3
   4  -5  -7 19961.6 768.629   2
  -4  -5   7 19432.4 708.199   7
   4   5   7 20504.7 1145.90   6
   4  -5  -7 19151.8 904.995   5
  -4  -5   8 4579.67 445.976   3
   4  -5  -8 4497.02 413.172   2
   4   5   8 4611.57 722.780   6
  -4  -5   8 4606.88 387.915   7
   4  -5  -8 4505.57 525.562   5
   4  -5  -9 665.638 255.203   2
  -4  -5   9 491.962 253.730   3
   4   5   9 1213.19 639.359   6
  -4  -5   9 928.297 255.072   7
   4  -5  -9 1906.15 459.720   5
   4  -5 -10 3214.23 360.592   2
   4   5  10 3789.57 770.068   6
  -4  -5  10 3437.77 399.405   7
   4  -5 -10 4047.54 570.146   5
  -4  -5  11 4226.71 458.393   7
   4   5  11 4763.71 789.923   6
   4   5  12 10459.7 1049.72   6
   4   5  13 3481.16 832.664   6
   4   5  14 4223.96 875.623   6
   4  -5 -15 7184.82 818.649   1
   4   5  15 9136.28 1100.58   6
   4  -5 -16 355.293 460.470   1
   4   5  16 2191.72 816.218   6
   4  -5 -17 1228.37 551.523   1
   4   5  17 2427.35 850.779   6
  -4   6  17-580.120 1072.15   6
   4   6 -16-521.706 653.561   4
   4  -6  16 1536.74 614.799   7
  -4   6  16-1492.19 1162.51   6
   4   6 -15 3146.03 738.786   4
   4  -6  15 6137.18 828.837   7
  -4   6  15 4879.80 1228.55   6
   4   6 -14 3835.76 769.824   4
   4  -6  14 5246.58 764.408   7
  -4   6  14 4660.00 1197.28   6
   4   6 -13-355.303 634.472   4
   4  -6  13 1755.30 520.878   7
  -4   6  13 784.458 891.047   6
   4   6 -12 11150.0 1104.30   4
  -4   6  12 12245.4 1453.44   6
   4  -6  12 13284.2 994.318   7
   4   6 -11 3099.99 674.450   4
   4  -6  11 3580.71 606.565   7
  -4   6  11 4460.72 931.229   6
   4   6 -10 854.212 550.981   4
  -4  -6 -10 1054.63 357.611   3
   4  -6  10 1171.07 277.533   2
   4  -6  10 1471.11 451.569   7
  -4   6  10 1658.36 687.712   6
   4   6  -9 2390.52 564.284   4
  -4  -6  -9 2266.02 446.559   3
   4  -6   9 2373.60 342.687   2
   4  -6   9 2658.46 521.140   7
  -4   6   9 2179.45 650.853   6
   4   6  -8 2171.46 577.271   4
   4  -6   8 2863.16 495.914   7
  -4  -6  -8 2543.60 463.734   3
   4  -6   8 2584.00 362.929   2
   4   6  -7 1453.24 511.243   4
   4  -6   7 1840.85 414.550   7
  -4  -6  -7 1699.56 417.987   3
   4  -6   7 1788.51 329.518   2
   4   6  -6 1719.18 500.658   4
   4  -6   6 2905.11 582.517   5
   4  -6   6 2380.19 432.249   7
  -4  -6  -6 1985.25 478.198   3
   4  -6   6 2479.09 361.697   2
   4  -6   5 3529.16 619.533   5
   4   6  -5 2388.15 509.230   4
   4  -6   5 3255.88 384.916   2
  -4  -6  -5 3061.91 510.195   3
   4  -6   5 2753.09 433.457   7
  -4  -6  -4 13354.1 876.735   3
   4   6  -4 12365.1 863.421   4
   4  -6   4 12697.4 667.751   2
   4  -6   4 12468.3 790.497   7
   4  -6   4 12166.3 1009.91   5
   4   6  -3 2298.34 462.201   4
  -4  -6  -3 1598.81 450.812   3
   4  -6   3 1411.84 315.361   2
   4   6  -3 1226.59 194.276   6
   4  -6   3 895.399 300.687   7
   4  -6   3 1863.63 455.505   5
  -4  -6  -2 8624.92 732.869   3
   4   6  -2 8169.50 651.631   4
   4  -6   2 8029.66 556.211   2
   4   6  -2 7271.78 431.402   6
   4  -6   2 8161.61 666.776   5
  -4  -6  -1 18637.2 1005.15   3
   4   6  -1 19590.2 879.538   4
   4  -6   1 18480.4 806.852   2
   4   6  -1 18277.2 738.588   6
   4  -6   1 18263.7 869.549   5
  -4  -6   0 19820.9 1027.06   3
   4   6   0 19787.5 826.373   4
   4  -6   0 18954.5 821.614   2
   4   6   0 18475.1 814.970   6
   4  -6   0 19090.1 834.528   5
  -4  -6   1 22075.7 1051.86   3
   4   6   1 21042.3 794.675   4
   4  -6  -1 21692.6 872.495   2
   4   6   1 21013.0 922.918   6
   4   6   1 20854.1 444.833   5
   4  -6  -1 20652.8 849.263   5
  -4  -6   2 7221.85 661.481   3
   4   6   2 7291.22 459.289   4
   4  -6  -2 7267.21 540.304   2
   4   6   2 7060.31 608.887   6
   4   6   2 6938.70 360.489   5
   4  -6  -2 6763.32 503.785   5
  -4  -6   3 1967.20 430.722   3
   4  -6  -3 1916.77 348.190   2
   4   6   3 1810.74 242.469   5
   4   6   3 1784.70 256.306   4
   4   6   3 1169.32 413.061   6
   4  -6  -3 1720.15 300.362   5
  -4  -6   4 13317.7 817.876   3
   4  -6  -4 13691.3 702.739   2
   4   6   4 13591.8 895.715   6
   4  -6  -4 13673.0 713.934   5
  -4  -6   5 2773.44 436.707   3
   4  -6  -5 3035.13 390.470   2
   4   6   5 2130.71 523.428   6
   4  -6  -5 3596.26 420.506   5
  -4  -6   6 1537.63 368.326   3
   4  -6  -6 1718.18 332.550   2
  -4  -6   6 1923.41 283.945   7
   4   6   6 1876.51 533.780   6
   4  -6  -6 966.760 278.215   5
  -4  -6   7 1610.07 355.654   3
   4  -6  -7 1406.70 310.220   2
   4   6   7 1529.19 543.925   6
  -4  -6   7 1518.33 258.973   7
   4  -6  -7 1709.71 376.289   5
  -4  -6   8 3880.10 458.582   3
   4  -6  -8 4358.35 437.299   2
  -4  -6   8 4144.24 403.278   7
   4   6   8 3947.90 720.459   6
   4  -6  -8 5064.92 547.511   5
  -4  -6   9 2192.66 364.682   3
   4  -6  -9 2096.80 344.292   2
   4   6   9 2191.63 647.509   6
  -4  -6   9 2205.24 337.327   7
   4  -6  -9 2628.88 465.304   5
   4  -6 -10 959.880 272.744   2
   4   6  10 1609.48 643.873   6
   4  -6 -10 2417.16 532.377   5
   4   6  11 4467.09 809.052   6
   4   6  12 14133.0 1199.18   6
   4   6  13 2172.73 786.181   6
   4   6  14 6906.63 1009.01   6
   4   6  15 7657.20 1064.85   6
   4  -6 -16-40.8901 461.550   1
   4   6  16 1596.21 806.631   6
  -4   7  16-2344.14 1340.10   6
   4   7 -15 7494.36 1043.33   4
   4  -7  15 9870.08 1020.49   7
  -4   7  15 8624.57 1505.28   6
   4   7 -14 1480.15 631.622   4
   4  -7  14 3755.69 714.250   7
  -4   7  14 3265.91 1161.10   6
   4   7 -13 216.688 634.175   4
   4  -7  13 1369.91 510.844   7
  -4   7  13 805.381 880.702   6
   4   7 -12 2214.49 662.181   4
   4  -7  12 4419.41 681.578   7
  -4   7  12 4275.25 958.232   6
   4   7 -11 6608.22 900.206   4
   4  -7  11 7800.40 794.336   7
  -4   7  11 8236.04 1113.70   6
   4   7 -10-324.125 564.414   4
  -4  -7 -10 495.502 345.298   3
   4  -7  10 265.724 244.544   2
   4  -7  10 331.992 371.085   7
  -4   7  10 532.363 581.533   6
   4   7  -9 3142.60 654.068   4
   4  -7   9 3486.30 420.783   2
  -4  -7  -9 3716.87 531.196   3
   4  -7   9 3526.11 571.513   7
  -4   7   9 4080.82 753.528   6
   4   7  -8-102.520 533.719   4
   4  -7   8 618.402 395.354   7
  -4  -7  -8 560.773 368.802   3
   4  -7   8 485.766 265.504   2
   4  -7   7 960.414 496.353   5
   4   7  -7 283.254 498.059   4
  -4  -7  -7 679.518 397.861   3
   4  -7   7 671.878 291.183   2
   4  -7   7 529.175 339.184   7
   4   7  -6 1146.68 475.848   4
  -4  -7  -6 2884.75 557.506   3
   4  -7   6 2123.58 366.202   2
   4  -7   6 1871.01 411.468   7
   4  -7   6 2701.75 608.396   5
   4   7  -5 3718.56 591.538   4
   4  -7   5 4753.40 478.149   2
  -4  -7  -5 4870.77 618.211   3
   4  -7   5 4697.60 583.642   7
   4  -7   5 5244.30 857.761   5
   4   7  -4 3388.68 523.700   4
   4  -7   4 3869.27 458.802   2
  -4  -7  -4 3723.34 560.836   3
   4  -7   4 3728.82 528.820   7
   4  -7   4 4553.96 613.915   5
   4  -7   3 18829.3 863.780   2
  -4  -7  -3 20513.6 1088.36   3
   4   7  -3 17773.8 1015.06   4
   4  -7   3 20191.2 1029.03   5
   4   7  -2 9349.40 707.729   4
  -4  -7  -2 8423.72 757.022   3
   4  -7   2 7858.59 594.650   2
   4   7  -2 7867.17 527.353   6
   4  -7   2 7724.52 597.621   5
   4   7  -1 7844.78 630.617   4
  -4  -7  -1 7242.33 697.665   3
   4  -7   1 6151.70 548.812   2
   4   7  -1 6847.28 541.935   6
   4  -7   1 6536.82 516.658   5
  -4  -7   0 7132.93 688.836   3
   4   7   0 7701.17 569.633   4
   4  -7   0 7044.86 570.305   2
   4   7   0 7409.84 606.573   6
   4  -7   0 7388.57 538.290   5
   4   7   1 8671.16 543.427   4
  -4  -7   1 7999.54 717.742   3
   4  -7  -1 8862.04 634.615   2
   4   7   1 8227.15 676.699   6
   4  -7  -1 8703.91 568.849   5
  -4  -7   2 9212.71 756.934   3
   4   7   2 8557.29 506.254   4
   4  -7  -2 8452.13 625.481   2
   4   7   2 8068.51 711.755   6
   4  -7  -2 8511.16 565.358   5
  -4  -7   3 19479.3 1026.76   3
   4   7   3 20264.9 730.801   4
   4  -7  -3 19196.8 876.443   2
   4   7   3 19368.4 1053.06   6
   4  -7  -3 19993.9 856.906   5
   4  -7  -4 4964.46 500.099   2
  -4  -7   4 4869.63 582.382   3
   4   7   4 4400.07 611.908   6
   4  -7  -4 5796.36 497.853   5
   4  -7  -5 4422.64 482.719   2
  -4  -7   5 3915.97 520.301   3
   4   7   5 2961.87 560.946   6
   4  -7  -5 4976.60 496.526   5
  -4  -7   6 2126.06 443.770   3
   4  -7  -6 2348.08 382.648   2
   4   7   6 1866.39 558.318   6
   4  -7  -6 1961.36 375.079   5
  -4  -7   7 1190.92 369.827   3
   4  -7  -7 1278.95 328.400   2
   4   7   7 688.643 534.379   6
  -4  -7   7 1200.45 276.881   7
   4  -7  -7 1356.86 359.793   5
  -4  -7   8 454.479 306.749   3
   4  -7  -8 503.405 280.628   2
   4   7   8 497.110 539.419   6
   4  -7  -8 979.429 381.821   5
  -4  -7   9 4287.84 505.173   3
   4  -7  -9 4991.51 497.260   2
   4   7   9 4346.03 739.717   6
   4  -7  -9 4963.52 592.743   5
   4  -7 -10 942.159 326.083   2
   4   7  10 694.112 569.402   6
   4   7  11 9158.40 1042.79   6
   4   7  12 4362.80 840.038   6
   4   7  13 2577.38 814.260   6
   4   7  14 6004.97 1015.98   6
   4   7  15 13187.0 1289.44   6
  -4   8  15 690.460 914.896   6
   4   8 -14 912.924 654.120   4
   4  -8  14 2375.04 600.092   7
  -4   8  14 2963.83 1038.12   6
   4   8 -13-520.323 730.382   4
   4  -8  13 345.481 425.176   7
  -4   8  13 713.614 806.570   6
   4   8 -12 3954.68 802.842   4
   4  -8  12 4966.53 726.558   7
  -4   8  12 5445.16 1071.20   6
   4   8 -11 456.546 593.891   4
   4  -8  11 586.539 414.947   7
  -4   8  11 1118.80 723.105   6
   4   8 -10-690.601 677.962   4
  -4  -8 -10-207.799 368.920   3
   4  -8  10 9.36998 367.730   7
  -4   8  10-7.38513 538.066   6
   4  -8   9 3398.51 636.515   5
   4   8  -9 2127.94 626.524   4
  -4  -8  -9 3297.15 546.109   3
   4  -8   9 3416.96 459.731   2
   4  -8   9 3248.00 583.414   7
  -4   8   9 2946.69 647.457   6
   4   8  -8 2947.87 632.896   4
   4  -8   8 4292.41 696.276   5
   4  -8   8 3872.51 482.450   2
  -4  -8  -8 3632.63 572.836   3
   4  -8   8 3104.85 547.680   7
   4   8  -7-267.319 530.239   4
  -4  -8  -7 517.739 388.879   3
   4  -8   7 288.240 274.311   2
   4  -8   7-183.968 438.373   7
   4  -8   7 847.663 454.921   5
   4   8  -6 7624.35 837.344   4
  -4  -8  -6 7644.32 741.286   3
   4  -8   6 7739.62 617.607   2
   4  -8   6 7232.18 745.456   7
   4  -8   6 7207.70 783.684   5
   4   8  -5 3489.25 606.166   4
  -4  -8  -5 3948.22 594.176   3
   4  -8   5 3763.40 474.243   2
   4  -8   5 3618.70 568.080   7
   4  -8   5 3847.34 565.349   5
   4  -8   4 4540.99 510.810   2
  -4  -8  -4 5588.57 690.578   3
   4   8  -4 4379.93 629.032   4
   4  -8   4 5018.63 562.975   5
   4  -8   3 5894.95 560.518   2
  -4  -8  -3 6816.18 746.319   3
   4   8  -3 4842.53 587.445   4
   4  -8   3 5378.77 523.837   5
  -4  -8  -2-224.587 450.097   3
   4  -8   2 206.384 313.763   2
   4   8  -2 356.469 338.873   4
   4  -8   2-45.2216 215.082   5
  -4  -8  -1 3885.14 608.104   3
   4  -8   1 3908.52 500.959   2
   4   8  -1 4311.46 517.784   4
   4  -8   1 3732.57 409.439   5
   4   8  -1 3978.66 529.500   6
  -4  -8   0 17087.4 1032.15   3
   4   8   0 17447.4 853.020   4
   4  -8   0 15951.7 866.900   2
   4   8   0 16718.1 938.226   6
   4  -8   0 16941.9 790.061   5
  -4  -8   1 2303.33 548.381   3
   4  -8  -1 3034.68 461.939   2
   4   8   1 2990.71 368.697   4
   4   8   1 2941.19 538.634   6
   4  -8  -1 2700.90 348.203   5
   4  -8  -2 374.622 326.960   2
  -4  -8   2 491.315 464.350   3
   4   8   2 138.246 179.349   4
   4   8   2-26.6608 462.875   6
   4  -8  -2 80.9513 204.263   5
   4  -8  -3 5673.93 559.201   2
  -4  -8   3 5974.51 686.300   3
   4   8   3 4587.44 639.667   6
   4  -8  -3 5835.33 504.368   5
   4  -8  -4 6215.91 576.451   2
  -4  -8   4 6254.20 665.895   3
   4   8   4 4124.34 642.587   6
   4  -8  -4 6777.76 560.093   5
   4  -8  -5 5033.88 544.490   2
  -4  -8   5 4575.34 580.461   3
   4  -8  -5 4469.26 480.264   5
   4   8   5 3525.87 636.715   6
  -4  -8   6 8285.87 728.235   3
   4  -8  -6 9123.73 672.677   2
   4   8   6 7928.44 866.583   6
   4  -8  -6 9135.68 672.212   5
  -4  -8   7 872.275 369.252   3
   4  -8  -7 528.712 296.131   2
   4   8   7 125.536 557.903   6
   4  -8  -7 1136.82 362.761   5
  -4  -8   8 3629.95 525.266   3
   4  -8  -8 3176.18 450.061   2
   4   8   8 1973.74 609.148   6
   4  -8  -8 4350.97 555.932   5
   4  -8  -9 4200.94 507.938   2
  -4  -8   9 2651.61 450.906   3
   4   8   9 2964.34 715.021   6
   4  -8  -9 4314.99 556.463   5
   4   8  10 157.927 549.481   6
   4   8  11 2006.35 750.604   6
   4   8  12 7088.09 1023.50   6
   4   8  13 1555.42 783.902   6
   4   8  14 3895.08 917.469   6
  -4   9  14-2.68191 830.409   6
   4   9 -13 134.437 622.098   4
   4  -9  13 853.114 487.398   7
  -4   9  13 1177.85 826.012   6
   4   9 -12 1396.49 657.326   4
   4  -9  12 1731.25 534.478   7
  -4   9  12 1680.31 799.323   6
   4   9 -11 4618.25 872.850   4
   4  -9  11 4797.37 730.338   7
  -4   9  11 4667.74 884.075   6
   4   9 -10-202.043 590.022   4
  -4  -9 -10 285.706 397.515   3
   4  -9  10-163.324 470.795   7
  -4   9  10 770.809 598.963   6
   4   9  -9 4779.92 802.315   4
  -4  -9  -9 5593.12 712.141   3
   4  -9   9 6517.12 620.216   2
   4  -9   9 5407.42 727.611   7
  -4   9   9 5403.44 812.797   6
   4   9  -8 3653.98 736.053   4
   4  -9   8 3156.11 576.891   7
  -4  -9  -8 3481.03 583.561   3
   4  -9   8 3433.27 501.537   2
   4   9  -7 2439.84 613.584   4
   4  -9   7 2608.32 557.634   7
  -4  -9  -7 2708.92 540.181   3
   4  -9   7 1966.32 407.255   2
  -4  -9  -6 11042.3 895.563   3
   4   9  -6 11170.4 1003.76   4
   4  -9   6 10490.4 943.001   7
   4  -9   6 10779.1 765.469   2
  -4  -9  -5 3592.32 604.169   3
   4  -9   5 3381.84 492.485   2
   4   9  -5 2953.45 595.259   4
  -4  -9  -4 789.267 477.706   3
   4  -9   4 251.478 313.322   2
   4   9  -4 253.663 421.140   4
  -4  -9  -3 4247.36 663.701   3
   4  -9   3 4201.30 542.310   2
   4   9  -3 4248.84 606.273   4
   4  -9   2 672.049 361.569   2
  -4  -9  -2 435.702 444.097   3
   4   9  -2 1241.18 411.105   4
  -4  -9  -1 732.823 451.002   3
   4  -9   1 538.853 360.468   2
   4   9  -1 735.042 362.915   4
  -4  -9   0 3431.78 609.371   3
   4  -9   0 2944.11 484.460   2
   4   9   0 4147.33 492.104   4
  -4  -9   1-45.3226 405.411   3
   4  -9  -1-178.656 350.450   2
   4   9   1-196.765 437.402   6
  -4  -9   2 622.082 436.378   3
   4  -9  -2 770.184 379.235   2
   4   9   2-65.3112 459.142   6
   4  -9  -3 4597.53 563.193   2
  -4  -9   3 4982.14 657.563   3
   4   9   3 4390.47 692.698   6
  -4  -9   4 516.301 410.601   3
   4  -9  -4 249.514 320.572   2
   4   9   4-356.920 523.976   6
   4  -9  -4 944.753 300.583   5
  -4  -9   5 2978.53 545.142   3
   4  -9  -5 2849.20 476.252   2
   4   9   5 2178.93 588.086   6
   4  -9  -5 2904.56 400.109   5
  -4  -9   6 11893.2 891.958   3
   4  -9  -6 11200.7 786.114   2
   4   9   6 9323.52 967.512   6
   4  -9  -6 12299.3 777.642   5
  -4  -9   7 2790.87 542.354   3
   4  -9  -7 3217.76 496.430   2
   4   9   7 1527.60 587.371   6
   4  -9  -7 3859.91 512.634   5
   4  -9  -8 4339.45 541.572   2
  -4  -9   8 4135.67 592.065   3
   4   9   8 3448.76 733.451   6
   4  -9  -8 5781.39 612.180   5
  -4  -9   9 5604.19 656.853   3
   4  -9  -9 5629.63 576.115   2
   4   9   9 5364.57 856.933   6
   4   9  10 186.725 609.083   6
   4   9  11 5358.78 931.981   6
   4   9  12 2838.14 797.813   6
   4   9  13 2476.04 810.631   6
   4  10 -12 1584.54 680.614   4
   4 -10  12 2089.20 582.968   7
  -4  10  12 2171.50 790.953   6
   4  10 -11 1167.13 625.769   4
   4 -10  11 1735.79 517.768   7
  -4  10  11 3148.05 796.292   6
   4  10 -10 53.5559 639.533   4
  -4 -10 -10 123.595 413.262   3
   4 -10  10-185.462 504.848   7
  -4  10  10 753.274 593.874   6
   4  10  -9 4812.00 871.315   4
   4 -10   9 5550.87 626.619   2
  -4 -10  -9 5347.65 716.805   3
   4 -10   9 4568.48 736.766   7
  -4  10   9 4720.83 796.501   6
   4  10  -8 6141.96 898.805   4
  -4 -10  -8 7071.62 799.894   3
   4 -10   8 7439.18 893.236   7
   4 -10   8 6866.11 681.214   2
  -4 -10  -7-39.1756 472.772   3
   4 -10   7 129.065 319.942   2
   4  10  -7 45.4902 534.093   4
   4 -10   6 5037.31 601.937   2
  -4 -10  -6 5060.84 695.576   3
   4  10  -6 4629.26 747.666   4
   4 -10   5 5969.39 640.309   2
  -4 -10  -5 6266.08 757.970   3
   4  10  -5 5448.83 753.895   4
  -4 -10  -4 1552.38 524.461   3
   4 -10   4 1314.61 422.061   2
   4  10  -4 968.525 402.861   4
  -4 -10  -3 4185.12 670.553   3
   4 -10   3 4265.46 577.762   2
   4  10  -3 4348.40 652.100   4
   4 -10   2 6135.46 659.451   2
   4  10  -2 5505.78 658.142   4
  -4 -10  -2 6331.80 779.788   3
  -4 -10  -1 2682.36 582.060   3
   4 -10   1 2490.58 492.492   2
   4  10  -1 2802.75 478.204   4
  -4 -10   0 2176.76 564.192   3
   4 -10   0 1921.30 471.534   2
   4 -10  -1 2398.26 483.740   2
  -4 -10   1 2945.07 603.805   3
   4 -10  -2 6804.87 688.798   2
  -4 -10   2 7146.83 786.963   3
   4  10   2 6462.53 789.855   6
   4 -10  -3 4916.00 617.023   2
  -4 -10   3 4716.92 672.109   3
   4  10   3 5141.50 780.178   6
  -4 -10   4 1244.33 467.006   3
   4 -10  -4 1473.67 429.564   2
   4  10   4 632.090 525.802   6
   4 -10  -5 5298.55 612.467   2
  -4 -10   5 4919.67 676.272   3
   4  10   5 3984.59 710.355   6
   4 -10  -6 4992.09 608.625   2
  -4 -10   6 4530.83 671.734   3
   4  10   6 4059.91 746.479   6
  -4 -10   7 172.868 407.699   3
   4 -10  -7 440.020 371.868   2
  -4 -10   8 6516.31 738.333   3
   4 -10  -8 6203.89 645.772   2
   4  10   8 5632.28 907.220   6
   4 -10  -9 4998.34 591.852   2
  -4 -10   9 5038.81 665.129   3
   4  10   9 4338.95 821.615   6
   4  10  10 313.514 614.214   6
   4  10  11 2806.78 806.499   6
   4  10  12 3208.11 856.082   6
   4  11 -10 766.659 599.626   4
  -4 -11 -10 1037.26 489.002   3
   4 -11  10 579.523 461.440   7
  -4  11  10 600.740 551.541   6
  -4 -11  -9 4413.64 748.671   3
   4 -11   9 3598.22 564.627   2
   4  11  -9 2157.65 667.933   4
  -4  11   9 4057.29 776.096   6
   4 -11   8 5568.95 663.349   2
  -4 -11  -8 5621.15 745.599   3
   4  11  -8 5732.40 898.199   4
  -4  11   8 5533.02 798.157   6
  -4 -11  -7 200.847 464.230   3
   4 -11   7-156.875 361.688   2
   4  11  -7-534.026 583.060   4
   4 -11   6 6642.02 719.784   2
   4  11  -6 6029.25 821.989   4
  -4 -11  -6 6795.60 826.940   3
   4 -11   5 8492.90 785.527   2
   4  11  -5 8143.89 895.845   4
  -4 -11  -5 8440.83 891.799   3
   4 -11   4 2451.60 524.957   2
  -4 -11  -4 2390.34 665.838   3
   4  11  -4 2468.45 558.553   4
   4 -11   3 3878.55 586.897   2
  -4 -11  -3 4761.86 777.335   3
   4  11  -3 3697.33 627.272   4
   4 -11   2 7168.94 740.851   2
  -4 -11  -2 7774.89 873.233   3
  -4 -11  -1 2353.31 608.688   3
   4 -11   1 3201.33 567.968   2
  -4 -11   0 2498.40 628.528   3
   4 -11   0 2513.12 520.964   2
  -4 -11   1 2296.96 612.828   3
   4 -11  -1 2856.12 532.138   2
   4 -11  -2 6301.01 700.844   2
  -4 -11   2 6760.38 819.578   3
  -4 -11   3 3349.99 646.854   3
   4 -11  -3 3667.73 576.900   2
   4  11   3 3103.55 693.649   6
   4 -11  -4 2486.34 510.967   2
  -4 -11   4 2564.40 620.309   3
   4  11   4 1288.03 585.584   6
   4 -11  -5 9295.12 813.340   2
  -4 -11   5 8688.68 893.911   3
   4  11   5 8286.44 985.744   6
   4 -11  -6 7117.07 739.438   2
  -4 -11   6 7510.28 836.705   3
   4  11   6 5761.12 869.569   6
   4 -11  -7 154.456 335.784   2
  -4 -11   7 576.790 455.933   3
  -4 -11   8 6181.71 777.096   3
   4  11   8 4364.90 839.544   6
   4 -11  -8 6066.01 675.362   2
   4  11   9 1769.84 723.900   6
   4 -11  -9 2889.81 524.736   2
   4  11  10 1548.01 728.468   6
   4  11  11 3012.93 825.707   6
  -4 -12  -9 1871.04 590.964   3
   4 -12   9 1268.22 432.724   2
   4  12  -9 814.849 588.809   4
  -4 -12  -8 4327.74 726.403   3
   4 -12   8 3913.28 622.068   2
   4  12  -8 3216.13 737.752   4
  -4  12   8 4507.09 800.945   6
  -4 -12  -7 1584.38 565.829   3
   4 -12   7 1363.77 451.434   2
   4  12  -7 921.273 478.349   4
  -4 -12  -6 5523.05 844.220   3
   4 -12   6 5078.92 675.576   2
   4  12  -6 3266.63 681.634   4
   4 -12   5 7140.23 767.044   2
  -4 -12  -5 6018.09 829.973   3
   4  12  -5 6793.59 856.034   4
  -4 -12  -4 312.597 470.020   3
   4 -12   4 155.706 366.441   2
  -4 -12  -3 3564.37 714.754   3
   4 -12   3 3711.11 612.414   2
  -4 -12  -2 1750.38 600.667   3
   4 -12   2 2713.81 557.422   2
   4 -12   1 5808.91 721.295   2
  -4 -12  -1 6163.19 843.847   3
   4 -12   0 9155.26 858.344   2
  -4 -12   0 9519.40 997.440   3
   4 -12  -1 5727.17 729.589   2
  -4 -12   1 6516.21 856.044   3
   4 -12  -2 2539.65 546.306   2
  -4 -12   2 3023.15 692.719   3
   4 -12  -3 3817.18 619.604   2
  -4 -12   3 3891.81 717.020   3
   4 -12  -4 410.837 418.035   2
  -4 -12   4 1033.21 533.555   3
   4 -12  -5 6692.00 751.222   2
  -4 -12   5 6100.95 827.879   3
   4  12   5 4173.92 797.156   6
   4 -12  -6 4361.73 646.950   2
  -4 -12   6 5105.50 780.161   3
   4  12   6 2719.56 716.537   6
  -4 -12   7 1791.99 580.387   3
   4 -12  -7 1139.39 453.648   2
   4  12   7-35.7140 720.474   6
   4  12   8 2992.52 792.077   6
  -4 -12   8 4647.51 745.375   3
   4 -12  -8 4013.82 613.673   2
   4  12   9 877.404 674.598   6
   4 -12  -9 1602.48 447.111   2
   4  13  -7 879.398 580.412   4
   4 -13   6 2174.35 566.963   2
  -4 -13  -5 3575.90 751.491   3
   4 -13   5 2835.68 597.251   2
   4 -13   4 3554.48 639.080   2
  -4 -13  -4 4600.27 808.234   3
   4 -13   3 6036.08 771.798   2
  -4 -13  -3 6669.68 910.588   3
   4 -13   2 3951.58 664.874   2
  -4 -13  -2 5226.06 840.660   3
   4 -13   1 156.678 403.420   2
  -4 -13  -1 440.823 560.367   3
   4 -13   0 3407.35 638.259   2
  -4 -13   0 3667.39 761.784   3
   4 -13  -1 755.489 457.603   2
  -4 -13   1 941.565 572.985   3
   4 -13  -2 4174.29 678.057   2
  -4 -13   2 4074.74 769.763   3
   4 -13  -3 6104.78 773.378   2
  -4 -13   3 7839.31 962.828   3
   4 -13  -4 3984.90 673.443   2
  -4 -13   4 3805.37 745.920   3
   4 -13  -5 2819.11 588.649   2
  -4 -13   5 3614.68 730.670   3
   4 -13  -6 2474.83 563.034   2
  -4 -13   6 3481.11 723.868   3
   5   0   0-115.060 145.721   7
   5   0   0 280.249 381.312   5
   5   0   1 849.505 163.019   7
   5   0   1 892.343 428.598   5
   5   0  -1 649.637 349.587   5
   5   0  -2 10499.4 568.581   4
   5   0   2 10542.3 431.973   7
   5   0   2 11613.3 845.821   5
   5   0  -2 8688.17 647.304   5
   5   0   3 1093.64 368.417   5
   5   0  -3 735.137 255.627   4
   5   0   3 1008.26 202.579   7
   5   0  -3 167.421 285.549   5
   5   0  -4 1538.36 308.613   4
   5   0   4 2114.39 270.825   7
   5   0  -4 1684.79 346.855   5
   5   0  -5 3987.74 426.477   4
   5   0  -5 3563.29 405.893   1
   5   0   5 3432.89 409.374   6
   5   0   5 4071.73 384.873   7
   5   0  -5 3828.58 466.011   5
   5   0  -6 77240.0 1697.14   4
   5   0  -6 76954.1 1508.43   1
   5   0   6 80429.2 1718.29   6
   5   0  -6 77793.0 1831.11   5
   5   0  -7 3442.45 442.278   4
   5   0  -7 3337.97 424.964   1
   5   0   7 2946.30 446.960   6
  -5   0   7 2946.06 391.007   6
   5   0  -7 2052.85 434.336   5
   5   0  -8 30527.4 1168.55   4
   5   0  -8 29130.5 1057.00   1
  -5   0   8 32054.5 1101.97   6
   5   0   8 31510.8 1237.76   6
   5   0  -8 31166.6 1267.63   5
   5   0  -9-15.1486 315.159   4
   5   0  -9-4.13817 304.685   1
   5   0   9-460.725 428.066   6
  -5   0   9 52.8753 304.199   6
   5   0  -9 869.102 429.535   5
   5   0 -10 6356.80 615.612   4
   5   0 -10 6811.08 639.064   1
   5   0  10 6382.54 684.176   6
   5   0 -10 8170.49 838.343   5
   5   0 -11 50.8849 289.832   4
   5   0  11-495.974 485.514   6
   5   0 -11 244.212 358.821   1
   5   0 -12 4591.95 607.325   4
   5   0  12 4513.67 657.503   6
   5   0 -12 4003.12 598.921   1
   5   0 -13 36.8691 310.831   4
   5   0  13-91.5472 511.970   6
   5   0 -13 342.472 428.109   1
   5   0 -14 257.215 344.585   4
   5   0  14-64.3998 498.004   6
   5   0 -14 218.023 413.003   1
   5   0 -15 242.479 339.722   4
   5   0  15-188.735 570.919   6
   5   0 -15 187.651 406.648   1
   5   0  16 4479.98 724.961   6
   5   0 -16 5555.38 759.459   1
   5   0  17 1453.45 613.422   7
   5   0  17 49.0353 539.851   6
   5   0 -17 979.301 522.929   1
   5   0  18 8302.30 944.863   6
   5   0  18 10170.4 1056.38   7
   5   0 -18 11079.6 1039.86   1
   5  -1  18 1939.05 643.935   7
   5   1 -18 1727.70 598.851   1
   5  -1  17 2888.68 693.298   7
   5   1 -17 2014.81 603.356   1
   5   1 -16 288.063 367.592   4
   5  -1  16 1323.10 567.034   7
   5   1 -16 794.314 490.319   1
   5   1 -15 620.869 403.160   4
   5  -1  15 907.434 533.481   7
   5   1 -15 540.175 461.102   1
   5   1 -14 1957.07 490.178   4
   5  -1  14 2956.07 633.254   7
   5   1 -14 2277.20 550.449   1
   5   1 -13 9177.33 832.608   4
   5  -1  13 9486.68 849.561   6
   5  -1  13 9672.37 875.462   7
   5   1 -13 10537.5 872.840   1
   5   1 -12 134.761 328.556   4
   5   1 -12 490.197 416.331   1
   5  -1  12 698.194 451.819   7
   5  -1  12-727.483 510.354   6
   5   1 -11 2595.75 507.378   4
   5   1 -11 3163.41 535.236   1
   5  -1  11 3347.40 555.079   7
   5  -1  11 2620.13 501.754   6
  -5   1  11 3101.49 581.333   6
   5   1 -10 2988.81 498.023   4
   5   1 -10 3583.61 506.185   1
   5  -1  10 2398.19 477.712   6
   5  -1  10 3559.37 539.064   7
   5   1 -10 5085.97 713.701   5
  -5   1  10 2960.20 604.357   6
   5   1  -9 18282.4 1005.74   4
   5   1  -9 19061.1 906.797   1
  -5   1   9 21682.7 1130.23   6
   5  -1   9 19275.0 937.827   7
   5   1  -9 19193.0 1072.01   5
   5   1  -8 1005.27 350.521   4
   5   1  -8 1196.58 357.707   1
   5  -1   8 1603.24 407.970   7
   5   1  -8 1152.68 418.055   5
  -5   1   8 1273.01 436.047   6
   5   1  -7 9724.43 697.491   4
   5   1  -7 10369.7 646.825   1
   5  -1   7 10584.8 646.233   7
   5   1  -7 9755.06 715.183   5
   5   1  -6 5881.34 558.093   4
   5  -1   6 6262.61 488.261   7
   5   1  -6 7075.51 590.245   5
   5   1  -5 59929.9 1525.42   4
   5  -1   5 60438.6 1278.92   7
   5   1  -5 58198.2 1525.62   5
   5   1  -4 3448.21 420.480   4
   5  -1   4 3473.98 329.278   7
   5   1  -4 3460.08 420.261   5
   5   1  -3 10320.3 618.210   4
   5  -1   3 10030.1 484.264   7
   5  -1   3 11356.1 830.311   5
   5   1  -3 9332.30 607.018   5
   5   1  -2 115.702 223.296   4
   5  -1   2 681.839 202.947   7
   5   1  -2-78.1256 230.361   5
   5  -1   2 937.976 493.787   5
   5   1  -1 9066.25 542.772   4
   5  -1   1 8629.57 431.564   7
   5   1  -1 8768.23 647.512   5
   5  -1   1 9069.12 892.962   5
   5  -1   0-43.2573 193.492   7
   5   1   0 185.217 79.1420   7
   5  -1   0 307.802 406.713   5
   5   1   0 382.435 335.150   5
   5   1   1 5139.12 247.140   7
   5   1   1 5916.20 636.563   5
   5  -1  -1 4012.14 548.073   5
   5   1   2 427.032 158.769   7
   5  -1  -2 232.853 304.568   5
   5   1   2 400.063 367.733   5
   5   1   3 9990.46 550.615   6
   5   1   3 10979.7 700.232   5
   5  -1  -3 9599.79 684.744   5
   5  -1  -4 3424.15 363.396   4
   5  -1  -4 4045.05 365.239   1
   5   1   4 3302.71 384.066   6
   5  -1  -4 3806.88 459.767   5
   5  -1  -5 63012.3 1371.14   4
   5  -1  -5 60945.5 1276.74   1
   5   1   5 61835.8 1469.14   6
   5  -1  -5 64340.4 1624.21   5
   5  -1  -6 6893.38 509.646   4
   5  -1  -6 6151.65 483.150   1
   5   1   6 6349.38 569.078   6
   5  -1  -6 7459.01 628.931   5
   5  -1  -7 9571.50 613.149   4
   5  -1  -7 9256.55 606.101   1
  -5  -1   7 9051.96 505.234   6
   5   1   7 11054.4 779.624   6
   5  -1  -7 9562.28 718.142   5
   5  -1  -8 796.586 273.363   4
   5  -1  -8 767.858 305.873   1
   5   1   8 1370.33 486.874   6
  -5  -1   8 628.711 216.526   6
   5  -1  -8 947.613 393.260   5
  -5  -1   9 17255.1 828.575   3
   5  -1  -9 18670.0 894.356   4
   5  -1  -9 18367.2 896.722   1
   5   1   9 18736.7 1039.97   6
   5  -1  -9 19436.9 1064.94   5
   5  -1 -10 2790.18 422.885   4
   5  -1 -10 2982.72 475.569   1
   5   1  10 2942.23 566.910   6
   5  -1 -10 4441.21 676.819   5
   5  -1 -11 4584.49 533.057   4
   5  -1 -11 3825.39 553.501   1
   5   1  11 4074.29 640.059   6
   5  -1 -12-212.109 280.422   4
   5   1  12-372.204 513.271   6
   5  -1 -12-124.681 389.467   1
   5  -1 -13 9505.17 761.139   4
   5   1  13 9381.52 912.709   6
   5  -1 -13 9095.07 809.851   1
   5  -1 -14 2163.91 443.573   4
   5   1  14 1764.07 582.420   6
   5  -1 -14 1493.44 479.071   1
   5   1  15 652.674 565.334   6
   5  -1 -15 278.213 409.886   1
   5   1  16-74.6351 561.628   6
   5  -1 -16 330.100 453.968   1
   5   1  17 1466.10 600.339   6
   5  -1 -17 2126.79 595.289   1
   5   1  18 349.023 609.846   6
   5  -1 -18 1133.69 559.186   1
   5   2 -18 2003.69 645.177   1
   5   2 -17 5077.78 769.973   4
   5  -2  17 5550.61 835.901   7
   5   2 -17 6140.95 811.266   1
   5   2 -16 13153.2 1115.73   4
   5  -2  16 13593.6 1127.23   7
   5   2 -16 14091.8 1083.86   1
   5   2 -15 208.312 403.847   4
   5  -2  15 855.821 524.502   7
   5   2 -15 771.408 478.274   1
   5   2 -14 2567.47 583.827   4
   5  -2  14 2874.29 611.135   7
   5   2 -14 2624.53 583.058   1
   5   2 -13 1464.56 504.063   4
   5   2 -13 1320.50 467.909   1
   5  -2  13 1242.88 474.461   7
   5   2 -12 1208.98 456.161   4
   5   2 -12 1891.95 480.919   1
   5  -2  12 1360.03 480.886   7
  -5   2  12 1088.27 585.713   6
   5   2 -11 4783.91 636.781   4
  -5  -2 -11 4519.77 614.161   3
   5   2 -11 5540.35 614.676   1
   5  -2  11 4721.19 617.540   7
  -5   2  11 4966.37 799.088   6
   5   2 -10 7333.53 746.910   4
  -5  -2 -10 7031.14 749.179   3
   5   2 -10 6851.96 638.111   1
  -5   2  10 8006.12 919.758   6
   5  -2  10 7300.92 691.247   7
   5   2  -9 279.081 354.225   4
  -5  -2  -9 774.505 470.673   3
   5  -2   9 112.186 320.410   7
   5   2  -9 1087.21 492.671   5
  -5   2   9-52.2661 427.286   6
   5   2  -8 9949.99 778.418   4
   5  -2   8 9943.59 678.255   7
   5   2  -8 10635.7 779.195   5
   5   2  -7 18200.4 984.431   4
   5  -2   7 17908.4 833.087   7
   5   2  -7 17661.9 917.563   5
   5   2  -6 21320.0 1003.77   4
   5  -2   6 21553.3 853.090   7
   5   2  -6 20009.0 965.048   5
   5   2  -5 352.139 299.489   4
   5  -2   5 50.3369 234.930   7
   5   2  -5 727.347 272.746   5
   5   2  -4 1917.23 377.468   4
   5  -2   4 2488.12 506.184   5
   5  -2   4 1919.47 282.252   7
   5   2  -4 1962.96 327.951   5
   5   2  -3 40653.4 1224.38   4
   5  -2   3 41558.4 1037.10   7
   5  -2   3 41976.8 1650.78   5
   5   2  -3 40507.6 1151.23   5
   5   2  -2 16966.3 777.570   4
   5  -2   2 17977.9 678.344   7
   5  -2   2 16882.1 1223.97   5
   5   2  -2 16972.4 746.364   5
   5   2  -1 7878.49 537.722   4
   5  -2   1 7312.55 466.601   7
   5   2  -1 8094.09 558.522   5
   5  -2   1 7029.41 818.224   5
   5   2   0 1824.68 298.208   4
   5   2   0 2140.14 115.582   7
   5  -2   0 1327.48 492.174   5
   5   2   0 1904.20 361.306   5
   5   2   1 5528.94 378.000   6
   5   2   1 7324.05 603.314   5
   5  -2  -1 5697.25 628.003   5
   5   2   2 19778.6 727.769   6
   5   2   2 19610.0 915.894   5
   5  -2  -2 20219.1 1007.48   5
   5  -2  -3 42015.0 938.216   1
   5   2   3 40650.0 1090.89   6
   5   2   3 40878.4 1215.59   5
   5  -2  -3 39659.1 1326.08   5
   5  -2  -4 1816.96 287.652   1
   5   2   4 1970.58 371.277   6
   5  -2  -4 1627.76 359.038   5
   5  -2  -5 290.130 227.752   1
  -5  -2   5 455.423 93.0937   7
   5   2   5 826.718 345.503   6
  -5  -2   5 396.034 99.4682   6
   5  -2  -5 514.032 295.548   5
   5  -2  -6 23422.7 837.544   4
  -5  -2   6 22892.0 1040.97   3
   5  -2  -6 22847.4 830.161   1
   5   2   6 22651.5 994.704   6
  -5  -2   6 22318.4 522.127   7
   5  -2  -6 23083.3 1034.40   5
   5  -2  -7 18533.2 774.445   4
  -5  -2   7 17591.0 905.343   3
   5  -2  -7 18033.0 795.159   1
   5   2   7 19263.1 979.595   6
  -5  -2   7 19138.5 554.120   7
   5  -2  -7 19151.1 1011.51   5
   5  -2  -8 12887.8 667.199   4
  -5  -2   8 12003.5 712.274   3
   5  -2  -8 12014.9 709.135   1
   5   2   8 13243.6 904.198   6
  -5  -2   8 13264.2 517.839   7
   5  -2  -8 12713.5 842.173   5
   5  -2  -9 22.1100 199.377   4
  -5  -2   9-29.5705 230.050   3
   5  -2  -9 129.823 318.060   1
   5   2   9 133.053 460.141   6
   5  -2  -9 898.189 448.176   5
   5  -2 -10 6555.00 542.429   4
   5  -2 -10 5405.61 578.251   1
   5   2  10 6457.51 743.049   6
   5  -2 -10 7623.29 753.930   5
   5  -2 -11 4216.66 459.480   4
   5  -2 -11 3811.85 541.177   1
   5   2  11 3934.40 668.975   6
   5  -2 -11 6169.12 737.962   5
   5  -2 -12 814.510 299.420   4
   5   2  12 1010.65 564.767   6
   5  -2 -12 1016.08 412.623   1
   5   2  13 1826.33 615.751   6
   5  -2 -13 624.399 389.751   1
   5   2  14 1923.16 628.105   6
   5  -2 -14 1965.86 521.737   1
   5   2  15-96.4382 536.024   6
   5  -2 -15-206.728 453.978   1
   5   2  16 14541.4 1220.93   6
   5  -2 -16 12666.5 1028.79   1
   5   2  17 5498.33 909.016   6
   5  -2 -17 5673.60 790.209   1
   5   2  18 531.748 638.576   6
   5   3 -18 1079.79 552.909   4
   5   3 -17 1740.64 579.486   4
   5  -3  17 1521.74 579.284   7
   5   3 -16 1976.83 585.811   4
   5  -3  16 2722.91 643.323   7
   5   3 -15 805.405 483.241   4
   5  -3  15 683.885 508.012   7
   5   3 -14 6774.38 846.041   4
   5  -3  14 6835.01 800.838   7
   5   3 -13 17485.6 1207.52   4
   5  -3  13 17659.9 1114.35   7
  -5   3  13 18533.9 1543.20   6
   5   3 -12 1135.83 497.429   4
   5  -3  12 1015.76 417.004   7
  -5   3  12 785.376 690.152   6
   5   3 -11 1525.26 499.186   4
  -5  -3 -11 1165.38 396.676   3
   5  -3  11 959.616 390.939   7
  -5   3  11 1619.05 739.503   6
   5   3 -10 8273.58 815.104   4
  -5  -3 -10 8467.85 734.194   3
  -5   3  10 8837.15 1030.16   6
   5  -3  10 7683.87 688.049   7
   5   3  -9 1264.65 469.114   4
  -5  -3  -9 1309.51 448.627   3
   5  -3   9 326.831 326.953   7
  -5   3   9 466.698 522.044   6
   5   3  -8 17687.3 1042.41   4
  -5  -3  -8 16604.6 1027.88   3
   5  -3   8 16639.4 878.325   7
   5   3  -8 17538.4 938.234   5
   5   3  -7 9162.64 752.178   4
  -5  -3  -7 7038.20 738.568   3
   5  -3   7 8547.40 623.359   7
   5   3  -7 9802.03 699.315   5
   5   3  -6 17075.9 946.419   4
  -5  -3  -6 15249.9 1014.78   3
   5  -3   6 15199.6 769.394   7
   5   3  -6 16268.4 814.832   5
   5   3  -5 37063.1 1301.33   4
  -5  -3  -5 39836.3 1508.98   3
   5  -3   5 38740.5 1154.91   7
   5   3  -5 37302.3 1148.51   5
   5   3  -4 9229.70 666.695   4
   5  -3   4 9356.64 585.428   7
   5  -3   4 8839.60 870.684   5
   5   3  -4 9598.77 567.131   5
   5   3  -3 14935.4 785.416   4
   5  -3   3 15588.4 643.961   2
   5  -3   3 15855.3 718.197   7
   5  -3   3 15167.6 1157.07   5
   5   3  -3 15473.7 677.377   5
   5   3  -2 2852.53 383.827   4
   5  -3   2 3162.87 354.654   2
   5  -3   2 2697.47 330.866   7
   5   3  -2 2402.77 291.967   5
   5  -3   2 2781.45 695.468   5
   5   3  -1 13060.2 692.849   4
   5  -3   1 12992.2 608.936   2
   5  -3   1 13309.3 705.146   7
   5   3  -1 13840.7 627.347   5
   5  -3   1 12489.7 1025.75   5
   5   3   0 48461.3 1254.92   4
   5  -3   0 51164.0 1137.82   2
   5   3   0 49382.6 994.078   6
   5   3   0 54784.7 1296.96   5
   5  -3   0 45723.1 1679.72   5
   5   3   1 11117.8 604.312   4
  -5  -3   1 13587.6 949.741   3
   5  -3  -1 11613.3 581.190   2
   5   3   1 11635.0 544.019   6
   5  -3  -1 11104.6 809.096   5
   5   3   1 12543.3 702.470   5
  -5  -3   2 6113.40 714.409   3
   5  -3  -2 4305.07 394.442   2
   5  -3  -2 4782.91 324.954   1
   5   3   2 4620.36 393.945   6
   5   3   2 5030.29 492.100   5
   5  -3  -2 4326.79 516.793   5
  -5  -3   3 17283.1 1011.56   3
   5  -3  -3 17070.6 686.378   2
   5  -3  -3 17056.7 603.176   1
   5   3   3 16198.7 739.526   6
   5   3   3 16321.2 759.747   5
   5  -3  -3 16501.5 870.909   5
  -5  -3   4 7629.99 724.989   3
   5  -3  -4 7960.58 461.229   1
   5   3   4 8536.43 611.063   6
   5  -3  -4 8765.95 652.972   5
  -5  -3   5 38490.8 1343.55   3
   5  -3  -5 38195.8 1006.11   1
  -5  -3   5 37751.1 612.534   7
   5   3   5 39316.7 1240.90   6
   5  -3  -5 38267.5 1276.15   5
  -5  -3   6 16702.1 864.957   3
   5  -3  -6 15248.8 697.488   1
  -5  -3   6 16801.0 471.190   7
   5   3   6 17949.0 936.855   6
   5  -3  -6 16755.3 899.360   5
  -5  -3   7 7700.06 597.539   3
   5  -3  -7 7089.12 534.890   1
  -5  -3   7 7382.63 364.214   7
   5   3   7 8568.34 799.953   6
   5  -3  -7 8988.63 706.496   5
  -5  -3   8 18314.7 857.670   3
   5  -3  -8 18172.3 857.891   1
   5   3   8 19467.9 1063.79   6
  -5  -3   8 19596.6 633.254   7
   5  -3  -8 17919.3 984.102   5
   5  -3  -9 982.664 262.284   4
  -5  -3   9 1017.70 294.270   3
   5  -3  -9 533.440 323.120   1
  -5  -3   9 874.108 204.243   7
   5   3   9 1395.94 535.097   6
   5  -3 -10 8284.70 563.267   4
   5  -3 -10 7310.14 648.570   1
   5   3  10 8828.29 876.598   6
   5  -3 -10 9703.41 814.693   5
   5  -3 -11 736.904 250.597   4
   5  -3 -11 552.575 367.418   1
   5   3  11 1055.61 548.423   6
   5   3  12 2490.61 685.056   6
   5  -3 -12 1204.21 433.982   1
   5   3  13 20002.8 1313.73   6
   5  -3 -13 17595.4 1080.36   1
   5   3  14 6931.10 925.329   6
   5  -3 -14 5404.91 694.964   1
   5   3  15 1191.21 728.541   6
   5  -3 -15 511.511 413.169   1
   5   3  16 2527.62 715.914   6
   5  -3 -16 1684.79 534.123   1
   5   3  17 1666.45 702.509   6
   5  -3 -17 1794.55 576.377   1
   5   4 -18 880.552 545.702   4
   5   4 -17 795.449 507.377   4
   5  -4  17 1273.71 559.433   7
   5   4 -16 13624.9 1222.36   4
   5  -4  16 14804.9 1187.85   7
   5   4 -15 1306.94 566.865   4
   5  -4  15 358.411 449.656   7
   5   4 -14 3938.97 722.109   4
   5  -4  14 3338.12 615.447   7
  -5   4  14 3833.80 999.915   6
   5   4 -13 3980.03 699.643   4
   5  -4  13 4068.54 636.796   7
  -5   4  13 4811.24 1077.74   6
   5   4 -12 4372.83 703.964   4
   5  -4  12 3195.09 554.392   7
  -5   4  12 3263.23 955.308   6
  -5  -4 -11 13773.8 893.588   3
   5   4 -11 13404.4 1057.62   4
  -5   4  11 15794.0 1432.73   6
   5  -4  11 13301.1 919.617   7
   5   4 -10 15143.6 1087.80   4
  -5  -4 -10 16092.6 966.976   3
  -5   4  10 16458.6 1324.82   6
   5  -4  10 15394.8 938.907   7
   5   4  -9 7832.59 800.099   4
  -5  -4  -9 7052.69 693.560   3
   5  -4   9 5597.26 595.906   7
   5   4  -8 11414.3 898.326   4
  -5  -4  -8 11398.2 852.894   3
   5  -4   8 9778.82 706.812   7
   5   4  -7 5214.28 653.391   4
  -5  -4  -7 5052.93 617.189   3
   5  -4   7 5164.52 420.097   2
   5  -4   7 5252.16 549.332   7
   5   4  -7 5467.45 552.879   5
   5   4  -6 2578.57 500.602   4
   5  -4   6 2092.35 315.832   2
  -5  -4  -6 1403.94 438.233   3
   5  -4   6 2991.65 457.093   7
   5   4  -6 2275.58 405.554   5
   5   4  -5 17677.0 955.683   4
  -5  -4  -5 18111.1 1050.24   3
   5  -4   5 16738.0 700.611   2
   5  -4   5 17288.6 837.106   7
   5  -4   5 17643.0 1206.09   5
   5   4  -5 17418.7 771.177   5
   5   4  -4 17866.8 922.814   4
  -5  -4  -4 16753.8 1013.01   3
   5  -4   4 17170.6 713.860   2
   5  -4   4 17123.3 819.295   7
   5  -4   4 18119.0 1264.52   5
   5   4  -4 17757.1 747.180   5
   5   4  -3 50062.4 1420.25   4
  -5  -4  -3 48537.0 1659.30   3
   5  -4   3 48550.5 1161.29   2
   5  -4   3 47787.5 1331.73   7
   5  -4   3 44933.4 1972.05   5
   5   4  -3 48759.4 1120.97   5
   5   4  -2 49854.9 1371.54   4
  -5  -4  -2 50759.5 1698.83   3
   5  -4   2 50770.7 1207.16   2
   5   4  -2 48891.5 788.557   6
   5  -4   2 51027.0 1405.33   7
   5  -4   2 48822.2 1980.24   5
   5   4  -2 51086.5 1102.95   5
   5   4  -1 23530.7 922.983   4
  -5  -4  -1 23789.4 1196.90   3
   5  -4   1 22669.2 833.059   2
   5  -4   1 24143.2 1036.82   7
   5   4  -1 23179.6 635.599   6
   5  -4   1 23470.2 1277.41   5
   5   4  -1 24267.3 743.173   5
   5   4   0 13546.1 699.685   4
  -5  -4   0 13267.6 929.023   3
   5  -4   0 13429.8 655.942   2
   5   4   0 12713.2 530.692   6
   5   4   0 13068.2 575.652   5
   5  -4   0 13522.4 891.112   5
   5   4   1 21919.5 862.974   4
  -5  -4   1 22141.7 1111.53   3
   5  -4  -1 23910.2 858.755   2
   5  -4  -1 23537.3 571.566   1
   5   4   1 23002.8 768.550   6
   5  -4  -1 24420.2 1097.19   5
   5   4   1 23634.7 842.902   5
   5   4   2 50941.1 1252.60   4
  -5  -4   2 52486.7 1624.93   3
   5  -4  -2 52224.9 1229.88   2
   5  -4  -2 54144.3 983.914   1
   5   4   2 51154.0 1214.98   6
   5   4   2 47997.4 1311.69   5
   5  -4  -2 53150.1 1523.03   5
  -5  -4   3 49188.1 1535.91   3
   5  -4  -3 49867.1 1199.26   2
   5  -4  -3 47446.1 995.507   1
   5   4   3 48642.5 1268.82   6
   5   4   3 46460.9 1258.26   5
   5  -4  -3 48090.9 1427.09   5
  -5  -4   4 17718.9 929.776   3
   5  -4  -4 17282.5 650.098   1
   5  -4  -4 17577.4 732.983   2
   5   4   4 16680.2 837.092   6
   5  -4  -4 17936.8 890.476   5
  -5  -4   5 18889.8 945.610   3
   5  -4  -5 20001.0 752.847   1
   5  -4  -5 19842.6 768.826   2
  -5  -4   5 18632.4 518.390   7
   5   4   5 20979.1 970.437   6
   5  -4  -5 19319.2 928.089   5
   5  -4  -6 1931.38 333.108   1
   5  -4  -6 2868.17 347.937   2
  -5  -4   6 2374.11 422.067   3
  -5  -4   6 2281.49 215.940   7
   5   4   6 2662.03 523.156   6
   5  -4  -6 3073.75 454.868   5
  -5  -4   7 4224.81 503.347   3
   5  -4  -7 3751.17 429.998   1
  -5  -4   7 4156.47 301.159   7
   5   4   7 4607.66 624.267   6
   5  -4  -7 5039.99 569.710   5
  -5  -4   8 8610.02 625.335   3
   5  -4  -8 7958.33 633.267   1
   5   4   8 8608.32 813.123   6
   5  -4  -8 8895.36 733.442   5
  -5  -4   9 6781.35 544.740   3
   5  -4  -9 7716.69 657.488   1
   5   4   9 8323.83 854.637   6
   5  -4  -9 8027.92 707.992   5
   5  -4 -10 15677.6 953.180   1
   5   4  10 18074.0 1175.80   6
   5  -4 -10 17133.6 1000.61   5
   5  -4 -11 11936.8 887.232   1
   5   4  11 16082.3 1144.33   6
   5  -4 -11 15239.0 999.810   5
   5   4  12 5843.23 837.679   6
   5  -4 -12 3444.30 573.660   1
   5   4  13 5216.47 863.618   6
   5  -4 -13 2953.94 547.066   1
   5   4  14 4852.56 881.810   6
   5  -4 -14 3453.48 606.986   1
   5   4  15 1952.42 743.531   6
   5  -4 -15 951.078 480.877   1
   5   4  16 16249.9 1384.60   6
   5  -4 -16 13309.9 1084.95   1
   5   4  17 2199.33 777.900   6
   5  -4 -17 859.616 488.488   1
   5   5 -17 2573.69 670.869   4
   5   5 -16 2923.47 713.850   4
   5  -5  16 2612.08 612.679   7
   5   5 -15 1619.45 599.349   4
   5  -5  15 261.291 529.816   7
  -5   5  15 559.418 806.166   6
   5   5 -14 5382.23 817.571   4
   5  -5  14 5205.99 720.479   7
  -5   5  14 6809.50 1305.47   6
   5   5 -13 12084.9 1109.22   4
   5  -5  13 11811.1 974.514   7
  -5   5  13 11769.9 1573.67   6
   5   5 -12 10973.7 1033.10   4
  -5   5  12 12579.7 1489.31   6
   5  -5  12 10994.5 904.363   7
  -5  -5 -11 6186.29 645.400   3
   5   5 -11 6364.40 836.981   4
   5  -5  11 6067.78 691.707   7
  -5   5  11 5696.91 1014.66   6
  -5  -5 -10 8083.44 729.085   3
   5   5 -10 8096.22 876.987   4
  -5   5  10 8777.66 1057.82   6
   5  -5  10 8501.68 775.414   7
  -5  -5  -9 5761.66 636.496   3
   5   5  -9 7436.94 846.557   4
   5  -5   9 6353.69 668.090   7
   5  -5   9 6193.89 478.379   2
  -5  -5  -8 17563.5 1052.63   3
   5   5  -8 17186.8 1113.41   4
   5  -5   8 17728.3 982.641   7
   5  -5   8 17602.1 763.183   2
   5   5  -7 4472.39 654.051   4
   5  -5   7 4370.85 423.036   2
  -5  -5  -7 4456.55 591.670   3
   5  -5   7 4759.00 558.255   7
   5   5  -6 9244.09 799.653   4
  -5  -5  -6 8623.69 766.430   3
   5  -5   6 7917.08 543.772   2
   5  -5   6 8839.70 687.095   7
   5  -5   6 8892.60 927.162   5
   5   5  -5 18566.0 1020.66   4
  -5  -5  -5 19263.2 1072.56   3
   5  -5   5 18957.4 783.303   2
   5  -5   5 18712.4 939.702   7
   5   5  -5 19662.2 782.479   5
   5  -5   5 19091.9 1338.44   5
   5   5  -4 290.553 330.680   4
  -5  -5  -4 580.794 447.653   3
   5  -5   4 200.610 245.632   2
   5  -5   4 75.9137 277.185   7
   5  -5   4 406.466 512.730   5
   5   5  -4 149.512 197.105   5
   5   5  -3 12301.5 772.284   4
  -5  -5  -3 13032.1 911.404   3
   5  -5   3 13387.9 678.015   2
   5  -5   3 12210.1 764.471   7
   5  -5   3 12393.3 1095.12   5
   5   5  -3 12146.4 551.637   5
   5   5  -2 29731.2 1099.12   4
  -5  -5  -2 29517.7 1285.14   3
   5  -5   2 26847.6 945.653   2
   5  -5   2 29795.8 1189.63   7
   5   5  -2 29550.0 641.630   6
   5  -5   2 29320.7 1459.13   5
   5   5  -2 29399.3 770.537   5
   5   5  -1 44539.7 1278.25   4
  -5  -5  -1 42938.2 1531.86   3
   5  -5   1 43990.2 1204.30   2
   5   5  -1 45049.0 908.856   6
   5  -5   1 45145.7 1612.69   5
   5   5  -1 44053.1 914.664   5
   5   5   0 42673.5 1210.84   4
  -5  -5   0 41630.3 1499.92   3
   5  -5   0 41653.8 1176.02   2
   5   5   0 43265.4 998.962   6
   5  -5   0 42953.0 1458.71   5
   5   5   0 41817.8 887.958   5
   5   5   1 47439.9 1249.52   4
  -5  -5   1 46606.0 1558.84   3
   5  -5  -1 47087.5 1243.19   2
   5  -5  -1 47299.1 819.258   1
   5   5   1 47718.6 1143.24   6
   5  -5  -1 48510.2 1477.76   5
   5   5   1 46730.7 1018.08   5
   5   5   2 28607.9 963.095   4
  -5  -5   2 28375.1 1228.00   3
   5  -5  -2 29301.6 992.605   2
   5  -5  -2 30306.9 744.606   1
   5   5   2 29911.6 997.311   6
   5   5   2 28152.8 924.962   5
   5  -5  -2 29633.1 1133.61   5
   5   5   3 10900.6 602.040   4
  -5  -5   3 10690.9 790.660   3
   5  -5  -3 12363.3 677.860   2
   5  -5  -3 12006.6 520.728   1
   5   5   3 13010.3 735.937   6
   5   5   3 10936.5 634.466   5
   5  -5  -3 11044.9 701.607   5
  -5  -5   4 393.617 343.967   3
   5  -5  -4 192.343 185.283   1
   5  -5  -4 752.805 285.214   2
   5   5   4 755.680 398.626   6
   5  -5  -4 384.700 268.056   5
  -5  -5   5 20923.1 1024.82   3
   5  -5  -5 20160.1 801.695   1
   5  -5  -5 21117.1 840.463   2
   5   5   5 21479.6 1016.00   6
   5  -5  -5 19501.2 922.011   5
  -5  -5   6 8397.36 679.800   3
   5  -5  -6 7979.52 545.591   2
   5  -5  -6 7065.45 546.098   1
   5   5   6 9447.44 771.571   6
   5  -5  -6 8404.71 655.327   5
  -5  -5   7 5679.07 572.932   3
   5  -5  -7 5444.56 519.201   1
   5  -5  -7 5779.88 471.986   2
   5   5   7 6442.40 725.879   6
   5  -5  -7 4240.22 492.280   5
  -5  -5   8 18048.2 907.785   3
   5  -5  -8 18700.8 793.689   2
   5  -5  -8 17704.4 926.885   1
   5   5   8 20484.8 1160.89   6
   5  -5  -8 18316.3 983.411   5
  -5  -5   9 6735.01 571.010   3
   5  -5  -9 5954.07 609.348   1
   5   5   9 7275.59 817.357   6
   5  -5  -9 7152.62 672.942   5
   5  -5 -10 6692.46 672.454   1
   5   5  10 8322.06 885.843   6
   5  -5 -10 8596.78 756.768   5
   5   5  11 6887.64 887.070   6
   5  -5 -11 7982.04 787.629   5
   5  -5 -12 11476.4 903.880   1
   5   5  12 12348.0 1089.59   6
   5  -5 -13 12067.1 962.252   1
   5   5  13 14086.8 1184.14   6
   5  -5 -14 6015.58 749.346   1
   5   5  14 7258.93 983.562   6
   5  -5 -15 640.876 430.827   1
   5   5  15 2762.58 796.144   6
   5  -5 -16 3319.07 629.640   1
   5   5  16 3942.37 860.651   6
   5   6 -16 3473.53 780.842   4
   5  -6  16 4134.35 766.192   7
   5   6 -15 1144.56 581.991   4
   5  -6  15 1547.00 568.447   7
  -5   6  15 941.541 1016.91   6
   5   6 -14 1852.72 673.751   4
   5  -6  14 1967.28 589.948   7
  -5   6  14 1838.07 1068.29   6
   5   6 -13 2401.74 668.335   4
   5  -6  13 2615.53 613.078   7
  -5   6  13 1625.20 916.118   6
   5   6 -12 3944.03 750.509   4
   5  -6  12 3984.47 649.697   7
  -5   6  12 3747.98 1041.76   6
  -5  -6 -11 13605.0 913.603   3
   5   6 -11 13670.1 1150.71   4
  -5   6  11 14046.9 1399.18   6
   5  -6  11 13639.6 1009.06   7
  -5  -6 -10 8795.61 759.884   3
   5   6 -10 9487.93 971.628   4
  -5   6  10 9795.70 1081.09   6
   5  -6  10 8953.67 799.980   7
   5  -6  10 9666.68 613.733   2
  -5  -6  -9 14586.8 955.202   3
   5   6  -9 14524.9 1106.13   4
   5  -6   9 13850.2 937.172   7
   5  -6   9 14371.9 739.622   2
  -5  -6  -8 10663.3 833.952   3
   5   6  -8 12307.1 991.949   4
   5  -6   8 11420.2 839.890   7
   5  -6   8 10667.8 649.400   2
   5   6  -7 1056.13 471.190   4
   5  -6   7 940.772 560.027   5
  -5  -6  -7 451.598 406.371   3
   5  -6   7 840.357 302.189   2
   5  -6   7 538.969 341.065   7
  -5  -6  -6 16170.1 1017.54   3
   5   6  -6 16519.5 1044.71   4
   5  -6   6 14221.0 735.149   2
   5  -6   6 14268.1 894.734   7
   5  -6   6 14443.1 1228.63   5
  -5  -6  -5 14775.0 981.136   3
   5   6  -5 14409.1 953.054   4
   5  -6   5 13636.1 727.179   2
   5  -6   5 13758.6 877.210   7
   5  -6   5 13213.5 1168.59   5
   5   6  -4 2023.62 441.302   4
  -5  -6  -4 2328.37 540.354   3
   5  -6   4 1957.44 361.854   2
   5  -6   4 1800.35 393.565   7
   5  -6   4 1715.92 558.084   5
  -5  -6  -3 11493.7 897.124   3
   5   6  -3 11099.6 779.495   4
   5  -6   3 10441.7 652.326   2
   5  -6   3 10105.8 769.271   7
   5  -6   3 10536.4 942.449   5
   5  -6   2 18779.4 844.519   2
  -5  -6  -2 19533.6 1113.92   3
   5   6  -2 19699.5 935.863   4
   5  -6   2 21022.0 1139.34   5
  -5  -6  -1 24293.0 1197.99   3
   5   6  -1 24977.8 993.217   4
   5  -6   1 24243.2 954.331   2
   5   6  -1 26651.1 775.683   6
   5  -6   1 24420.6 1120.19   5
   5   6   0 791.848 257.575   4
  -5  -6   0 709.571 463.398   3
   5  -6   0 488.285 297.952   2
   5   6   0 898.158 273.104   6
   5  -6   0 659.026 268.106   5
  -5  -6   1 24809.5 1206.35   3
   5   6   1 26100.5 938.189   4
   5  -6  -1 25342.8 982.277   2
   5  -6  -1 25979.6 628.752   1
   5   6   1 25100.1 912.495   6
   5  -6  -1 25557.5 1052.31   5
  -5  -6   2 17185.7 1009.55   3
   5   6   2 19025.6 795.614   4
   5  -6  -2 19688.4 881.641   2
   5  -6  -2 17115.1 578.574   1
   5   6   2 19720.6 874.848   6
   5   6   2 17429.7 624.874   5
   5  -6  -2 17508.2 863.358   5
  -5  -6   3 10647.0 816.424   3
   5   6   3 10954.1 601.430   4
   5  -6  -3 11527.5 684.865   2
   5  -6  -3 10805.0 531.684   1
   5   6   3 11847.9 751.862   6
   5   6   3 10501.0 599.825   5
   5  -6  -3 11694.8 726.864   5
   5  -6  -4 3223.69 344.195   1
  -5  -6   4 2604.54 489.531   3
   5  -6  -4 2940.69 422.601   2
   5   6   4 3574.18 534.352   6
   5   6   4 3377.96 382.609   5
   5  -6  -4 2887.95 426.601   5
  -5  -6   5 13224.5 854.043   3
   5  -6  -5 13117.6 723.273   2
   5   6   5 14059.4 901.243   6
   5  -6  -5 13504.9 794.000   5
  -5  -6   6 12780.9 823.254   3
   5  -6  -6 13700.8 745.397   2
   5   6   6 14578.4 955.200   6
   5  -6  -6 15189.0 855.963   5
  -5  -6   7 464.670 328.910   3
   5  -6  -7 533.349 280.850   2
   5   6   7 1433.73 535.506   6
   5  -6  -7 660.785 307.263   5
  -5  -6   8 13103.3 817.530   3
   5  -6  -8 13850.9 741.942   2
   5   6   8 13987.4 1007.11   6
   5  -6  -8 12976.7 851.026   5
  -5  -6   9 13845.2 815.453   3
   5  -6  -9 13740.0 751.747   2
   5   6   9 14183.8 1082.45   6
   5  -6  -9 14266.1 913.459   5
   5  -6 -10 8596.66 605.245   2
   5   6  10 9059.65 950.594   6
   5  -6 -10 8449.09 762.967   5
   5   6  11 16614.1 1234.99   6
   5  -6 -11 15877.3 1019.91   5
   5  -6 -12 2938.58 576.440   1
   5   6  12 6014.63 923.161   6
   5  -6 -13 872.927 442.891   1
   5   6  13 3587.32 817.652   6
   5  -6 -14 938.945 467.882   1
   5   6  14 1895.14 741.343   6
   5  -6 -15 507.782 431.279   1
   5   6  15 1910.45 771.302   6
   5  -6 -16 1515.48 533.867   1
   5   6  16 4205.55 902.944   6
  -5   7  16 977.043 1020.24   6
   5   7 -15 547.647 587.833   4
   5  -7  15 553.244 489.011   7
  -5   7  15-643.234 1076.22   6
   5   7 -14 11014.3 1189.21   4
   5  -7  14 10371.4 1003.71   7
  -5   7  14 11553.4 1665.91   6
   5   7 -13 3634.06 781.617   4
   5  -7  13 4509.85 720.273   7
  -5   7  13 3705.76 1074.81   6
   5   7 -12 3905.37 805.596   4
   5  -7  12 2903.02 587.148   7
  -5   7  12 4564.11 1044.56   6
   5   7 -11 3314.90 758.208   4
   5  -7  11 2517.05 581.645   7
  -5   7  11 2467.02 823.673   6
   5   7 -10 3936.00 751.314   4
   5  -7  10 3678.55 450.915   2
  -5  -7 -10 4187.17 596.306   3
   5  -7  10 4218.61 624.272   7
  -5   7  10 4489.13 846.842   6
  -5  -7  -9 6850.61 715.190   3
   5   7  -9 7314.37 877.068   4
   5  -7   9 6737.95 567.213   2
   5  -7   9 6667.11 727.998   7
   5  -7   9 8062.01 964.593   5
   5   7  -8 12497.4 1060.06   4
  -5  -7  -8 12676.5 914.506   3
   5  -7   8 13374.1 775.179   2
   5  -7   8 12455.3 921.526   7
   5  -7   8 12377.2 1126.89   5
   5   7  -7 1711.68 585.723   4
  -5  -7  -7 1138.50 431.839   3
   5  -7   7 789.644 302.395   2
   5  -7   7 578.311 341.196   7
   5  -7   7 1523.49 599.695   5
   5   7  -6 2338.24 582.452   4
  -5  -7  -6 2202.24 531.811   3
   5  -7   6 1699.06 354.852   2
   5  -7   6 1474.54 412.977   7
   5  -7   6 2114.45 619.387   5
  -5  -7  -5 8858.78 816.170   3
   5   7  -5 9142.92 806.454   4
   5  -7   5 7919.62 609.207   2
   5  -7   5 6895.08 699.579   7
   5  -7   5 8590.81 927.481   5
   5   7  -4 1856.72 484.299   4
  -5  -7  -4 2613.68 637.959   3
   5  -7   4 934.676 327.220   2
   5  -7   4 174.467 386.430   7
   5  -7   4 752.533 388.604   5
   5  -7   3 12858.2 754.273   2
  -5  -7  -3 14782.1 1008.20   3
   5   7  -3 13939.8 887.115   4
   5  -7   3 12459.2 896.250   5
  -5  -7  -2 2621.51 559.282   3
   5  -7   2 2778.19 441.065   2
   5   7  -2 3024.09 461.401   4
   5  -7   2 2666.51 440.897   5
   5  -7   1 9030.73 655.070   2
  -5  -7  -1 9538.91 835.767   3
   5   7  -1 9164.17 654.682   4
   5  -7   1 9109.59 676.730   5
  -5  -7   0 46376.8 1640.85   3
   5   7   0 46418.1 1317.00   4
   5  -7   0 45284.5 1361.08   2
   5   7   0 47339.3 1251.26   6
   5  -7   0 44259.9 1379.26   5
  -5  -7   1 12479.3 917.825   3
   5   7   1 11378.2 646.540   4
   5  -7  -1 11498.0 733.204   2
   5   7   1 11612.6 720.525   6
   5  -7  -1 11004.6 703.123   5
   5   7   2 3555.90 372.803   4
  -5  -7   2 3533.70 580.876   3
   5  -7  -2 3694.02 494.766   2
   5   7   2 3187.15 461.110   6
   5  -7  -2 3091.93 393.581   5
  -5  -7   3 11195.6 843.303   3
   5   7   3 10957.1 601.853   4
   5  -7  -3 11010.2 719.296   2
   5   7   3 11208.9 800.800   6
   5  -7  -3 12094.6 736.036   5
  -5  -7   4 220.927 414.292   3
   5  -7  -4 997.000 321.985   2
   5   7   4 1520.64 462.267   6
   5  -7  -4 1605.86 350.558   5
  -5  -7   5 10604.9 805.423   3
   5  -7  -5 10191.5 692.659   2
   5   7   5 12004.7 890.056   6
   5  -7  -5 11073.9 732.865   5
   5  -7  -6 1982.80 384.197   2
  -5  -7   6 2386.85 494.862   3
   5   7   6 2174.62 542.977   6
   5  -7  -6 2664.73 430.279   5
  -5  -7   7 900.990 368.539   3
   5  -7  -7 1002.56 318.472   2
   5   7   7 1154.81 496.151   6
   5  -7  -7 1296.53 381.163   5
  -5  -7   8 11226.6 797.979   3
   5  -7  -8 12835.5 773.677   2
   5   7   8 13490.0 1058.16   6
   5  -7  -8 12248.8 852.353   5
  -5  -7   9 6155.55 608.274   3
   5  -7  -9 7294.55 610.459   2
   5   7   9 7719.86 880.204   6
   5  -7  -9 7234.39 705.623   5
   5   7  10 5333.74 844.118   6
   5  -7 -10 5046.70 659.162   5
   5   7  11 4928.19 860.153   6
   5   7  12 5923.40 933.407   6
   5  -7 -13 2729.60 574.843   1
   5   7  13 4317.05 887.015   6
   5  -7 -14 8947.95 915.323   1
   5   7  14 12271.3 1203.70   6
   5  -7 -15-110.396 490.351   1
   5   7  15 1086.77 694.720   6
  -5   8  15-176.948 931.917   6
   5   8 -14 2070.88 727.615   4
   5  -8  14 1373.09 512.531   7
  -5   8  14 2167.42 1037.53   6
   5   8 -13 1988.16 692.010   4
   5  -8  13 1271.62 523.692   7
  -5   8  13 512.336 781.776   6
   5   8 -12 4006.17 816.144   4
   5  -8  12 2266.60 562.397   7
  -5   8  12 3754.03 998.897   6
   5   8 -11 19803.1 1473.05   4
  -5   8  11 17649.7 1491.22   6
   5  -8  11 18649.6 1230.30   7
   5  -8  11 17652.0 1380.52   5
   5   8 -10 5689.71 876.968   4
  -5  -8 -10 5371.13 722.463   3
   5  -8  10 4852.56 694.985   7
   5  -8  10 6789.11 943.079   5
  -5   8  10 5347.47 883.755   6
   5   8  -9 1601.45 567.053   4
   5  -8   9 2544.31 678.998   5
  -5  -8  -9 1218.43 436.662   3
   5  -8   9 1595.12 378.659   2
   5  -8   9 1388.19 467.640   7
  -5  -8  -8 6779.14 744.710   3
   5   8  -8 7523.78 878.932   4
   5  -8   8 6520.34 615.578   2
   5  -8   8 6366.43 744.953   7
   5  -8   8 7126.25 952.483   5
   5   8  -7 2362.08 592.281   4
  -5  -8  -7 1890.72 506.756   3
   5  -8   7 1660.95 386.572   2
   5  -8   7 1157.15 390.555   7
   5  -8   7 2031.44 597.749   5
  -5  -8  -6 10051.0 861.538   3
   5   8  -6 10977.5 950.852   4
   5  -8   6 10130.2 720.983   2
   5  -8   6 9893.87 883.690   7
   5  -8   6 9901.52 1006.26   5
   5   8  -5 2012.89 508.085   4
  -5  -8  -5 1460.03 486.257   3
   5  -8   5 1406.69 373.531   2
   5  -8   5 1231.76 423.356   7
   5  -8   5 1157.01 423.203   5
  -5  -8  -4 1507.26 507.829   3
   5  -8   4 1195.61 365.576   2
   5   8  -4 1693.53 475.961   4
   5  -8   4 1595.88 417.077   5
   5  -8   3 26925.0 1117.20   2
   5   8  -3 27794.1 1258.10   4
  -5  -8  -3 28148.0 1360.18   3
   5  -8   3 27771.2 1230.18   5
   5  -8   2 5200.85 561.277   2
  -5  -8  -2 6164.40 768.006   3
   5   8  -2 5387.19 578.455   4
   5  -8   2 4800.19 522.214   5
  -5  -8  -1 3252.37 621.506   3
   5  -8   1 2919.06 475.571   2
   5   8  -1 2765.25 421.549   4
   5  -8   1 3088.58 420.579   5
  -5  -8   0 4881.89 673.897   3
   5  -8   0 4399.60 536.873   2
   5   8   0 4634.26 476.120   4
   5  -8   0 4544.95 483.436   5
   5   8   1 3270.61 376.060   4
  -5  -8   1 3718.74 613.774   3
   5  -8  -1 3242.99 484.995   2
   5   8   1 2814.71 471.573   6
   5  -8  -1 3477.45 427.351   5
   5  -8  -2 4633.17 543.301   2
  -5  -8   2 4959.75 673.128   3
   5   8   2 4019.33 558.610   6
   5  -8  -2 4583.63 483.366   5
  -5  -8   3 25972.3 1264.69   3
   5  -8  -3 28443.2 1162.44   2
   5   8   3 26966.2 1240.77   6
   5  -8  -3 28163.2 1128.18   5
  -5  -8   4 1527.33 492.070   3
   5  -8  -4 1468.23 380.780   2
   5   8   4 813.326 431.238   6
   5  -8  -4 1629.43 367.708   5
  -5  -8   5 2178.21 491.727   3
   5  -8  -5 2034.06 420.785   2
   5   8   5 1759.43 508.722   6
   5  -8  -5 2440.47 417.181   5
  -5  -8   6 8784.28 775.793   3
   5  -8  -6 9711.08 715.676   2
   5   8   6 9281.37 861.632   6
   5  -8  -6 9211.33 698.232   5
  -5  -8   7 1667.59 448.954   3
   5  -8  -7 1677.60 403.789   2
   5   8   7 2423.68 634.620   6
   5  -8  -7 1796.13 410.951   5
  -5  -8   8 7239.47 701.747   3
   5  -8  -8 7729.64 672.699   2
   5   8   8 8332.93 891.446   6
   5  -8  -8 8912.70 749.729   5
  -5  -8   9 2436.48 483.427   3
   5  -8  -9 2715.97 448.608   2
   5   8   9 3215.35 718.740   6
   5  -8  -9 3555.25 563.465   5
   5   8  10 5967.39 898.883   6
   5  -8 -10 6289.11 698.056   5
   5   8  11 21635.7 1449.49   6
   5   8  12 4600.73 888.364   6
   5   8  13 3031.21 877.648   6
   5  -8 -14 1489.11 523.506   1
   5   8  14 4226.73 908.769   6
   5   9 -13 3510.46 832.261   4
   5  -9  13 2995.67 661.673   7
  -5   9  13 3606.08 1059.06   6
   5   9 -12 964.937 662.786   4
   5  -9  12 125.268 427.425   7
  -5   9  12 1024.16 744.077   6
   5   9 -11 3662.26 814.295   4
   5  -9  11 3094.96 612.596   7
  -5   9  11 3314.02 794.424   6
   5   9 -10 3674.88 780.513   4
  -5  -9 -10 3468.65 626.169   3
   5  -9  10 2386.50 542.854   7
  -5   9  10 3895.96 804.440   6
   5   9  -9 5337.20 836.556   4
   5  -9   9 4226.96 672.492   7
   5  -9   9 5119.93 582.953   2
  -5  -9  -9 4517.46 701.116   3
  -5  -9  -8 10655.5 933.912   3
   5   9  -8 11031.2 1078.12   4
   5  -9   8 9071.02 923.531   7
   5  -9   8 10345.0 790.168   2
   5   9  -7 3279.95 691.073   4
   5  -9   7 2477.96 565.922   7
  -5  -9  -7 3089.14 607.224   3
   5  -9   7 2769.72 481.006   2
  -5  -9  -6 8451.21 838.443   3
   5   9  -6 8943.79 901.035   4
   5  -9   6 8168.61 870.236   7
   5  -9   6 8250.64 704.852   2
   5  -9   5 6846.44 661.513   2
  -5  -9  -5 6279.06 756.370   3
   5   9  -5 7230.65 810.785   4
  -5  -9  -4-163.707 433.490   3
   5  -9   4 182.489 315.007   2
   5   9  -4 239.623 402.124   4
  -5  -9  -3 2988.39 619.977   3
   5  -9   3 2966.48 489.279   2
   5   9  -3 3895.64 563.719   4
  -5  -9  -2 2100.03 559.302   3
   5  -9   2 2016.07 452.336   2
   5   9  -2 2024.37 420.356   4
   5  -9   2 2290.03 382.566   5
   5  -9   1 10183.3 778.266   2
  -5  -9  -1 9836.88 879.833   3
   5   9  -1 10306.2 751.610   4
   5  -9   1 10430.2 704.092   5
   5  -9   0 32451.6 1310.72   2
  -5  -9   0 32506.4 1484.77   3
   5   9   0 32733.2 1192.59   4
   5  -9   0 34077.6 1231.79   5
   5  -9  -1 9763.59 761.422   2
  -5  -9   1 8644.35 829.923   3
   5  -9  -1 9891.14 685.830   5
  -5  -9   2 1218.16 498.528   3
   5  -9  -2 1955.38 444.829   2
   5   9   2 1152.04 416.305   6
   5  -9  -2 1359.01 324.161   5
  -5  -9   3 3530.68 597.412   3
   5  -9  -3 4010.50 543.267   2
   5   9   3 2966.86 548.517   6
   5  -9  -3 3846.04 475.287   5
  -5  -9   4-46.6542 415.419   3
   5  -9  -4-117.368 328.481   2
   5   9   4-562.874 501.602   6
   5  -9  -4 359.796 281.743   5
  -5  -9   5 5971.67 716.076   3
   5  -9  -5 6843.62 669.056   2
   5   9   5 5963.57 774.807   6
   5  -9  -5 6597.52 615.713   5
  -5  -9   6 8937.01 823.526   3
   5  -9  -6 9394.07 755.403   2
   5   9   6 8984.94 914.400   6
   5  -9  -6 9793.24 761.525   5
  -5  -9   7 2413.87 521.606   3
   5  -9  -7 2490.89 471.523   2
   5   9   7 2309.41 621.127   6
   5  -9  -7 3509.18 524.762   5
  -5  -9   8 11031.4 902.153   3
   5  -9  -8 10780.2 803.154   2
   5   9   8 10876.1 1048.53   6
   5  -9  -8 12178.7 877.998   5
   5  -9  -9 5082.46 597.708   2
   5   9   9 5257.01 841.539   6
   5  -9  -9 6189.48 688.123   5
   5   9  10 4105.31 797.792   6
   5   9  11 4987.83 874.176   6
   5   9  12 3219.83 826.040   6
   5   9  13 6233.52 996.697   6
   5  10 -11 7638.21 1073.71   4
   5 -10  11 5833.89 829.492   7
  -5  10  11 7280.04 1013.25   6
   5  10 -10 3265.99 785.570   4
  -5 -10 -10 1853.53 557.789   3
   5 -10  10 1722.36 547.781   7
  -5  10  10 1909.56 621.160   6
   5  10  -9 3086.95 733.749   4
   5 -10   9 1848.13 539.192   7
  -5 -10  -9 2113.88 565.905   3
   5 -10   9 2564.44 496.152   2
   5  10  -8 3692.27 745.657   4
   5 -10   8 3373.72 636.325   7
  -5 -10  -8 3604.67 672.940   3
   5 -10   8 4557.22 598.501   2
   5  10  -7 1198.24 549.732   4
  -5 -10  -7 395.811 461.220   3
   5 -10   7 810.777 369.258   2
   5  10  -6 2380.59 593.997   4
  -5 -10  -6 2774.05 664.227   3
   5 -10   6 2245.49 488.140   2
   5  10  -5 5591.91 757.325   4
   5 -10   5 5334.51 633.738   2
  -5 -10  -5 4421.99 701.034   3
   5  10  -4 6322.67 772.163   4
   5 -10   4 5742.15 654.698   2
  -5 -10  -4 5126.16 737.283   3
   5  10  -3 18866.2 1148.32   4
  -5 -10  -3 17756.7 1195.24   3
   5 -10   3 16923.6 1034.30   2
   5  10  -2 11378.2 861.033   4
  -5 -10  -2 11711.1 1013.97   3
   5 -10   2 11111.1 862.583   2
  -5 -10  -1 911.766 483.299   3
   5 -10   1 883.084 425.066   2
  -5 -10   0 1335.63 542.616   3
   5 -10   0 1093.69 425.301   2
  -5 -10   1 814.534 470.942   3
   5 -10  -1 721.916 386.832   2
  -5 -10   2 10465.7 941.818   3
   5 -10  -2 11366.2 865.448   2
  -5 -10   3 17692.8 1155.75   3
   5 -10  -3 18313.3 1071.67   2
   5  10   4 4288.99 695.091   6
  -5 -10   4 5272.71 714.911   3
   5 -10  -4 4869.41 622.413   2
   5  10   5 4964.28 769.691   6
  -5 -10   5 5369.14 716.690   3
   5 -10  -5 4539.39 602.876   2
   5  10   6 1419.23 612.307   6
  -5 -10   6 1777.32 532.024   3
   5 -10  -6 2376.01 491.663   2
   5  10   7 550.980 575.924   6
  -5 -10   7 203.880 421.309   3
   5 -10  -7 444.621 355.655   2
   5  10   8 3414.39 732.781   6
  -5 -10   8 3488.16 600.863   3
   5 -10  -8 3694.02 552.732   2
   5  10   9 3262.09 741.500   6
   5 -10  -9 2432.86 485.243   2
   5  10  10 4364.54 875.841   6
   5  10  11 9372.55 1123.71   6
   5  10  12 4854.56 943.125   6
  -5 -11 -10 21.3233 473.398   3
   5  11 -10 641.802 559.826   4
  -5 -11  -9 2192.43 581.302   3
   5 -11   9 2729.17 529.299   2
   5  11  -9 2877.30 729.231   4
  -5  11   9 1858.62 586.039   6
   5  11  -8 8129.96 1007.42   4
  -5 -11  -8 7155.13 859.113   3
   5 -11   8 7288.55 760.529   2
   5  11  -7 1204.48 578.700   4
  -5 -11  -7 1248.33 552.681   3
   5 -11   7 805.709 417.948   2
   5  11  -6 6165.95 832.373   4
   5 -11   6 5454.98 675.266   2
  -5 -11  -6 6190.70 816.694   3
   5  11  -5 4499.57 714.733   4
  -5 -11  -5 4984.72 772.710   3
   5 -11   5 4374.86 618.866   2
   5  11  -4 331.157 410.629   4
  -5 -11  -4 414.900 525.473   3
   5 -11   4 21.7535 384.159   2
   5  11  -3 863.678 417.762   4
  -5 -11  -3 1241.91 572.106   3
   5 -11   3 1155.55 451.773   2
  -5 -11  -2 4042.64 724.295   3
   5 -11   2 3365.75 571.640   2
  -5 -11  -1 3924.51 722.106   3
   5 -11   1 4261.26 629.491   2
   5 -11   0 5542.05 689.652   2
  -5 -11   0 5925.11 816.202   3
  -5 -11   1 5283.17 765.308   3
   5 -11  -1 3780.35 601.129   2
  -5 -11   2 2587.90 633.810   3
   5 -11  -2 3167.18 552.255   2
  -5 -11   3 515.176 488.737   3
   5 -11  -3 723.739 421.456   2
  -5 -11   4 880.037 530.481   3
   5 -11  -4 22.4042 350.358   2
   5  11   5 3866.41 710.533   6
  -5 -11   5 3927.53 695.016   3
   5 -11  -5 3577.42 568.287   2
   5  11   6 5846.71 846.709   6
   5 -11  -6 5640.82 688.319   2
  -5 -11   6 5398.93 761.257   3
   5  11   7 335.949 555.187   6
  -5 -11   7 357.719 431.654   3
   5 -11  -7 658.982 362.602   2
  -5 -11   8 7853.31 870.821   3
   5  11   8 8438.24 1045.95   6
   5 -11  -8 7936.84 781.295   2
   5  11   9 2898.51 767.690   6
   5 -11  -9 3103.69 530.637   2
   5  11  10 1216.15 689.088   6
  -5 -12  -9 1995.80 609.201   3
   5 -12   9 1668.79 452.981   2
   5  12  -8 493.728 517.576   4
  -5 -12  -8-124.998 534.290   3
   5 -12   8 916.506 430.809   2
   5  12  -7 1599.23 572.308   4
  -5 -12  -7 1886.09 607.190   3
   5 -12   7 1616.64 492.726   2
   5  12  -6 1202.04 507.268   4
  -5 -12  -6 1080.88 546.706   3
   5 -12   6 1057.06 454.986   2
   5  12  -5 4779.46 730.602   4
  -5 -12  -5 4584.63 771.330   3
   5 -12   5 4312.60 645.494   2
  -5 -12  -4 779.222 521.048   3
   5 -12   4 629.824 417.178   2
  -5 -12  -3 3958.33 758.129   3
   5 -12   3 3170.69 594.349   2
  -5 -12  -2 2088.32 638.647   3
   5 -12   2 2766.87 576.153   2
  -5 -12  -1 72.4485 480.673   3
   5 -12   1-212.307 404.085   2
  -5 -12   0 228.104 512.277   3
   5 -12   0-356.731 444.431   2
  -5 -12   1 288.036 505.579   3
   5 -12  -1-123.638 421.034   2
  -5 -12   2 1484.14 577.499   3
   5 -12  -2 2224.99 559.380   2
  -5 -12   3 2926.90 680.797   3
   5 -12  -3 3930.11 634.358   2
  -5 -12   4 875.558 576.167   3
   5 -12  -4 651.978 426.366   2
  -5 -12   5 5177.07 781.382   3
   5 -12  -5 4988.09 685.407   2
  -5 -12   6 967.392 537.304   3
   5 -12  -6 1010.33 460.885   2
  -5 -12   7 1521.06 574.637   3
   5 -12  -7 781.310 421.200   2
   5  12   7 1047.43 641.308   6
  -5 -12   8 835.162 536.285   3
   5 -12  -8 569.712 403.822   2
   5  12   8 492.840 586.722   6
   5  12   9 1464.94 685.411   6
   5 -13   1-80.9197 438.339   2
  -5 -13   0 3413.53 784.009   3
   5 -13   0 3605.36 657.380   2
  -5 -13   1 618.404 570.099   3
   5 -13  -1 64.2561 414.947   2
  -5 -13   2 1002.29 590.407   3
  -5 -13   3 2386.38 696.887   3
   6   0   0 3058.25 266.077   7
   6   0   0 4098.65 618.441   5
   6   0   1 6368.30 356.693   7
   6   0  -1 8616.29 756.373   5
   6   0   1 8987.89 835.583   5
   6   0   2 401.684 143.070   7
   6   0  -2 604.614 335.093   5
   6   0   2 897.706 474.185   5
   6   0  -3 2712.95 393.309   4
   6   0   3 2451.64 274.540   7
   6   0  -3 2102.72 419.323   5
   6   0   3 2927.30 575.874   5
   6   0   4 300.152 357.111   5
   6   0  -4 406.401 271.342   4
   6   0   4 574.403 226.237   7
   6   0  -4 100.682 317.092   5
   6   0  -5 49319.8 1398.91   4
   6   0   5 49072.0 1180.28   7
   6   0  -5 48420.3 1548.48   5
   6   0  -6 15210.7 828.539   4
   6   0   6 16193.6 748.424   7
   6   0  -6 15540.2 946.185   5
   6   0  -7 39268.9 1338.82   4
   6   0  -7 37515.3 1172.97   1
   6   0   7 39856.4 1203.99   7
   6   0  -7 39440.0 1472.83   5
   6   0  -8 10823.9 756.129   4
   6   0  -8 11157.4 723.438   1
  -6   0   8 11885.6 700.887   6
   6   0   8 10578.2 793.164   6
   6   0   8 11008.1 732.668   7
   6   0  -8 10416.3 819.989   5
   6   0  -9 16961.4 958.962   4
   6   0  -9 17657.8 917.668   1
   6   0   9 17480.8 1031.23   6
   6   0   9 19320.4 955.607   7
   6   0  -9 18977.2 1127.88   5
   6   0 -10 1391.56 377.628   4
   6   0 -10 1980.15 477.531   1
   6   0  10 637.530 455.073   6
   6   0 -10 2468.72 603.405   5
   6   0 -11-228.301 322.221   4
   6   0 -11 126.483 374.814   1
   6   0  11-424.507 586.082   6
   6   0 -12 2857.19 487.264   4
   6   0  12 3925.81 626.835   7
   6   0  12 2081.41 507.520   6
   6   0 -12 3061.74 577.651   1
   6   0 -13 4416.55 594.077   4
   6   0  13 4358.94 685.938   6
   6   0  13 5302.54 729.541   7
   6   0 -13 4445.39 666.937   1
   6   0 -14 10714.4 906.869   4
   6   0  14 10461.0 968.170   6
   6   0  14 11869.9 991.126   7
   6   0 -14 10841.4 945.267   1
   6   0 -15 22739.2 1301.16   4
   6   0  15 22476.9 1414.83   6
   6   0  15 22779.4 1391.02   7
   6   0 -15 23491.5 1355.13   1
   6   0  16 1530.17 596.226   7
   6   0 -16 1440.47 569.368   1
   6   0  17 4085.17 765.487   7
   6   0 -17 4636.19 771.136   1
   6  -1  17 7794.10 963.754   7
   6   1 -17 8567.16 963.134   1
   6   1 -16 3587.96 642.039   4
   6  -1  16 3476.83 703.281   7
   6   1 -16 3931.52 714.411   1
   6   1 -15 2081.81 519.207   4
   6  -1  15 3300.42 672.504   7
   6   1 -15 2666.15 641.633   1
   6   1 -14 780.037 420.952   4
   6  -1  14 1008.55 509.270   7
   6   1 -14 1551.99 573.183   1
   6   1 -13 1611.07 467.693   4
   6  -1  13 2138.51 585.391   7
   6   1 -13 2748.99 587.044   1
   6   1 -12 10260.1 869.302   4
   6   1 -12 9959.38 832.720   1
   6  -1  12 10976.0 890.079   7
   6   1 -11 10395.0 844.269   4
   6   1 -11 10386.7 825.185   1
   6  -1  11 10885.2 858.321   7
   6   1 -11 11741.9 988.733   5
   6   1 -10 6538.75 681.461   4
   6   1 -10 7084.66 660.535   1
   6  -1  10 6771.95 664.374   7
   6   1 -10 7493.21 826.883   5
   6   1  -9 833.086 373.795   4
   6  -1   9 1574.78 424.859   7
   6   1  -9 1943.55 524.180   5
  -6   1   9 1455.05 446.219   6
   6   1  -8 5759.94 608.676   4
   6  -1   8 6038.25 574.080   7
   6   1  -8 6289.18 672.709   5
   6   1  -7 1636.21 385.644   4
   6  -1   7 1703.35 368.502   7
   6   1  -7 1053.51 367.986   5
   6   1  -6 45779.4 1447.47   4
   6  -1   6 43927.3 1219.31   7
   6   1  -6 41969.0 1460.13   5
   6   1  -5 12374.2 767.891   4
   6  -1   5 11997.6 633.137   7
   6   1  -5 12041.6 771.310   5
   6   1  -4 65434.7 1638.35   4
   6  -1   4 67088.9 1373.04   7
   6  -1   4 66278.4 2021.82   5
   6   1  -4 62764.6 1678.72   5
   6   1  -3 29355.8 1080.40   4
   6  -1   3 29963.6 890.344   7
   6  -1   3 29668.5 1443.59   5
   6   1  -3 25979.4 1086.40   5
   6   1  -2 32079.5 1093.91   4
   6  -1   2 30625.4 869.313   7
   6  -1   2 34111.9 1628.59   5
   6   1  -2 30768.7 1198.70   5
   6   1  -1 3787.87 431.811   4
   6  -1   1 3237.73 317.477   7
   6   1  -1 4474.53 520.782   5
   6  -1   1 4279.62 709.344   5
   6   1   0 2500.67 173.801   7
   6   1   0 2724.74 490.203   5
   6  -1   0 2441.87 567.744   5
   6   1   1 4288.56 255.159   7
   6  -1  -1 3547.18 581.152   5
   6   1   1 4409.27 584.281   5
   6   1   2 26502.6 670.163   7
   6   1   2 25994.9 1255.59   5
   6  -1  -2 23160.0 1163.74   5
   6   1   3 27710.9 739.003   7
   6   1   3 28573.1 1245.35   5
   6  -1  -3 25544.7 1196.57   5
   6   1   4 71009.0 1589.71   6
   6   1   4 68822.3 1250.81   7
   6   1   4 68807.6 1809.03   5
   6  -1  -4 65870.1 1865.16   5
   6  -1  -5 11084.9 664.355   4
   6   1   5 11250.6 712.273   6
   6  -1  -5 10689.0 801.787   5
   6  -1  -6 42104.6 1266.47   4
   6  -1  -6 40328.1 1168.27   1
   6   1   6 40484.5 1330.22   6
   6  -1  -6 42651.8 1497.38   5
   6  -1  -7 943.106 301.219   4
   6  -1  -7 1299.19 352.458   1
   6   1   7 483.488 386.280   6
   6  -1  -7 1453.44 470.698   5
   6  -1  -8 7603.31 615.128   4
   6  -1  -8 7691.78 611.384   1
   6   1   8 6744.02 682.233   6
   6  -1  -8 6310.22 702.286   5
   6  -1  -9 764.364 315.476   4
   6  -1  -9 819.968 374.265   1
   6   1   9 191.123 432.710   6
   6  -1  -9 804.984 426.208   5
   6  -1 -10 6828.86 630.207   4
   6  -1 -10 7051.08 659.235   1
   6   1  10 6684.01 752.381   6
   6  -1 -10 8262.83 822.928   5
   6  -1 -11 13160.4 865.972   4
   6  -1 -11 12305.6 863.861   1
   6   1  11 11990.8 954.493   6
   6  -1 -11 13362.1 1029.59   5
   6  -1 -12 9775.25 776.317   4
   6  -1 -12 10284.6 859.254   1
   6   1  12 10166.1 941.689   6
   6  -1 -12 11890.9 1032.73   5
   6  -1 -13 1755.70 437.076   4
   6   1  13 1015.12 499.230   6
   6  -1 -13 1636.53 515.488   1
   6  -1 -14 1276.31 389.043   4
   6   1  14 262.211 518.524   6
   6  -1 -14 1146.21 511.253   1
   6   1  15 471.882 667.402   6
   6  -1 -15 2616.49 620.940   1
   6   1  16 2062.58 640.063   6
   6  -1 -16 3157.23 657.163   1
   6   1  17 4884.15 827.071   6
   6  -1 -17 7094.71 884.389   1
   6   2 -17 4140.99 703.375   4
   6  -2  17 4519.66 789.441   7
   6   2 -16 4841.33 736.900   4
   6  -2  16 4630.20 764.246   7
   6   2 -15 11095.6 1012.99   4
   6  -2  15 11871.4 1041.02   7
   6   2 -14 6651.96 779.374   4
   6  -2  14 7202.57 851.923   7
   6   2 -13 8631.23 854.155   4
   6  -2  13 9277.47 883.663   7
   6   2 -12 851.230 434.609   4
   6  -2  12 1426.11 488.546   7
   6   2 -11 496.126 390.421   4
  -6  -2 -11 927.329 518.097   3
   6  -2  11 571.254 401.767   7
  -6   2  11 518.412 545.130   6
   6   2 -10 1979.58 468.199   4
  -6  -2 -10 2643.07 640.793   3
   6  -2  10 2013.69 453.434   7
  -6   2  10 1965.78 597.109   6
   6   2 -10 3283.88 665.955   5
   6   2  -9 18384.4 1065.88   4
  -6   2   9 20334.9 1213.70   6
   6  -2   9 19255.7 985.291   7
   6   2  -9 20029.0 1123.42   5
   6   2  -8 19041.9 1049.07   4
   6  -2   8 18668.5 927.485   7
   6   2  -8 20145.8 1079.47   5
   6   2  -7 46921.2 1561.42   4
   6  -2   7 46091.4 1360.45   7
   6   2  -7 47691.3 1542.41   5
   6   2  -6 31627.9 1259.58   4
   6  -2   6 29707.3 1062.48   7
   6   2  -6 31610.9 1218.33   5
   6   2  -5 9629.13 711.066   4
   6  -2   5 9116.93 589.530   7
   6   2  -5 9669.55 667.085   5
   6  -2   5 9545.21 900.603   5
   6  -2   4 4794.21 736.426   5
   6   2  -4 4656.52 531.640   4
   6  -2   4 4732.38 442.622   7
   6   2  -4 4578.10 469.948   5
   6   2  -3 3902.25 480.576   4
   6  -2   3 4314.53 403.392   7
   6   2  -3 3849.36 428.614   5
   6  -2   3 3924.29 751.025   5
   6   2  -2 6548.73 558.594   4
   6  -2   2 6640.12 485.924   7
   6  -2   2 7607.42 937.432   5
   6   2  -2 6597.49 546.267   5
   6   2  -1 26593.1 1023.23   4
   6  -2   1 25144.8 924.571   7
   6   2  -1 30678.8 1126.76   5
   6  -2   1 30125.8 1591.88   5
   6   2   0 17637.7 816.906   4
   6   2   0 19943.5 952.137   5
   6  -2   0 17014.6 1161.84   5
   6   2   1 30352.3 561.388   7
   6   2   1 34694.3 1323.68   5
   6   2   2 6564.36 476.082   6
   6   2   2 6645.14 658.645   5
   6  -2  -2 6347.35 684.200   5
   6   2   3 2905.96 366.375   6
   6   2   3 3906.36 540.922   5
   6  -2  -3 3495.65 555.756   5
   6  -2  -4 3969.89 395.182   1
   6   2   4 3386.46 423.007   6
   6  -2  -4 3900.97 538.143   5
   6   2   4 3791.82 501.266   5
   6  -2  -5 9959.43 582.807   1
   6   2   5 10065.4 695.598   6
   6  -2  -5 9652.43 766.028   5
   6  -2  -6 29798.7 1004.58   1
   6   2   6 31022.4 1204.70   6
   6  -2  -6 30973.1 1295.78   5
   6  -2  -7 49138.4 1349.38   4
  -6  -2   7 47103.5 1562.49   3
   6  -2  -7 45476.8 1295.92   1
   6   2   7 47457.0 1550.34   6
   6  -2  -7 50872.8 1648.31   5
   6  -2  -8 18697.6 870.598   4
  -6  -2   8 16951.0 963.180   3
   6  -2  -8 17879.0 874.141   1
   6   2   8 18469.5 1057.19   6
   6  -2  -8 18849.4 1093.56   5
   6  -2  -9 17715.7 873.875   4
  -6  -2   9 16633.2 874.836   3
   6  -2  -9 17054.7 894.769   1
   6   2   9 16635.1 1067.14   6
   6  -2  -9 16615.4 1052.01   5
   6  -2 -10 1944.24 364.709   4
   6  -2 -10 1853.90 447.828   1
   6   2  10 2084.39 558.055   6
   6  -2 -10 2681.83 600.783   5
   6  -2 -11 840.519 308.221   4
   6  -2 -11 720.735 376.272   1
   6   2  11 743.689 510.798   6
   6  -2 -11 1791.12 602.191   5
   6  -2 -12 1374.01 344.652   4
   6  -2 -12 1080.57 427.555   1
   6   2  12 852.281 560.261   6
   6  -2 -13 9021.71 728.106   4
   6   2  13 7995.11 914.082   6
   6  -2 -13 8063.12 804.602   1
   6   2  14 6940.34 935.280   6
   6  -2 -14 8337.93 844.448   1
   6   2  15 11462.7 1137.25   6
   6  -2 -15 12168.2 1016.99   1
   6   2  16 3983.84 772.300   6
   6  -2 -16 4196.96 722.633   1
   6   2  17 3548.18 774.434   6
   6  -2 -17 4911.66 754.434   1
   6   3 -18 2867.04 666.743   4
   6   3 -17 3605.06 714.656   4
   6  -3  17 3558.82 731.639   7
   6   3 -16 867.973 470.924   4
   6  -3  16 363.821 491.379   7
   6   3 -15 1152.55 508.462   4
   6  -3  15 951.497 521.920   7
   6   3 -14 1732.10 534.482   4
   6  -3  14 1890.54 572.064   7
   6   3 -13 1896.66 542.563   4
   6  -3  13 1214.89 473.162   7
   6   3 -12 8401.81 853.006   4
  -6   3  12 8828.52 1113.20   6
   6  -3  12 7660.52 768.982   7
   6   3 -11 7041.92 766.618   4
  -6  -3 -11 7928.90 774.923   3
  -6   3  11 8670.39 1053.73   6
   6  -3  11 7761.69 752.697   7
   6   3 -10 18830.7 1136.88   4
  -6  -3 -10 21040.9 1206.14   3
  -6   3  10 21295.7 1411.86   6
   6  -3  10 21398.8 1103.92   7
   6   3  -9 4029.56 602.546   4
  -6  -3  -9 4226.03 689.742   3
   6  -3   9 3506.59 506.611   7
   6   3  -9 4345.88 624.325   5
   6   3  -8 1054.84 417.409   4
  -6  -3  -8 1542.95 548.103   3
   6  -3   8 668.562 330.979   7
   6   3  -8 1389.54 450.979   5
   6   3  -7 5499.59 625.111   4
  -6  -3  -7 5063.44 742.766   3
   6  -3   7 4883.36 513.759   7
   6   3  -7 5821.46 591.243   5
   6   3  -6 7118.75 664.404   4
   6  -3   6 8380.71 632.011   7
   6  -3   6 7567.29 849.546   5
   6   3  -6 7591.55 612.557   5
   6   3  -5 31446.6 1241.34   4
   6  -3   5 31937.8 1113.77   7
   6  -3   5 34482.4 1696.32   5
   6   3  -5 33810.6 1154.75   5
   6   3  -4 64696.3 1702.28   4
   6  -3   4 65782.2 1544.90   7
   6  -3   4 63949.6 2339.83   5
   6   3  -4 62901.4 1512.24   5
   6   3  -3 22339.6 996.865   4
   6  -3   3 22922.2 930.508   7
   6  -3   3 21292.1 1486.22   5
   6   3  -3 23558.8 912.587   5
   6   3  -2 15576.9 828.057   4
   6  -3   2 15776.8 791.290   7
   6  -3   2 16114.2 1277.43   5
   6   3  -2 16976.1 762.366   5
   6   3  -1 1047.39 320.755   4
   6  -3   1 1274.54 320.093   7
   6  -3   1 2.44707 566.897   5
   6   3  -1 969.212 250.079   5
   6   3   0 6410.85 537.734   4
   6  -3   0 5493.55 728.267   5
   6   3   0 7338.98 544.240   5
   6   3   1 1028.59 296.666   4
   6   3   1 553.136 203.032   6
   6  -3  -1 1106.35 455.438   5
   6   3   1 546.022 242.437   5
   6   3   2 13497.4 661.227   6
   6  -3  -2 13578.6 942.702   5
   6   3   2 12629.9 799.178   5
   6  -3  -3 23209.7 751.504   1
   6   3   3 22149.0 885.056   6
   6   3   3 21903.9 1027.52   5
   6  -3  -3 22990.4 1155.05   5
  -6  -3   4 63544.3 1917.98   3
   6  -3  -4 68019.2 1345.54   1
   6   3   4 64956.5 1564.02   6
   6   3   4 62867.4 1669.71   5
   6  -3  -4 65389.0 1883.16   5
  -6  -3   5 31172.9 1360.25   3
   6  -3  -5 32368.5 991.877   1
   6   3   5 31652.0 1176.49   6
   6  -3  -5 34425.1 1354.54   5
  -6  -3   6 6044.49 669.484   3
   6  -3  -6 5493.76 467.929   1
   6   3   6 6478.25 639.977   6
   6  -3  -6 6567.71 663.269   5
  -6  -3   7 5207.28 580.711   3
   6  -3  -7 5120.58 487.046   1
   6   3   7 5156.21 644.692   6
   6  -3  -7 6443.31 687.936   5
   6  -3  -8 947.019 321.990   1
  -6  -3   8 894.755 351.728   3
   6   3   8 1630.83 523.739   6
   6  -3  -8 1373.20 423.378   5
  -6  -3   9 4267.57 487.143   3
   6  -3  -9 4677.67 523.723   1
   6   3   9 5278.49 715.218   6
   6  -3  -9 4552.96 613.070   5
   6  -3 -10 19747.2 1010.95   1
   6   3  10 21413.6 1237.09   6
   6  -3 -10 21954.1 1217.01   5
   6  -3 -11 7676.34 715.809   1
   6   3  11 7969.50 892.531   6
   6  -3 -11 8865.07 860.330   5
   6  -3 -12 8084.00 771.106   1
   6   3  12 8147.03 918.770   6
   6  -3 -12 10654.2 962.823   5
   6   3  13 2245.36 691.614   6
   6  -3 -13 1588.24 496.973   1
   6   3  14 2114.41 694.999   6
   6  -3 -14 1881.78 532.688   1
   6   3  15 1171.58 676.769   6
   6  -3 -15 643.758 421.584   1
   6   3  16 151.965 602.588   6
   6  -3 -16 454.227 450.359   1
   6   3  17 1832.91 717.019   6
   6   4 -17 669.300 492.362   4
   6   4 -16 588.321 482.510   4
   6  -4  16 517.456 481.367   7
   6   4 -15 4159.30 715.152   4
   6  -4  15 4295.08 713.199   7
   6   4 -14 5274.18 782.456   4
   6  -4  14 5665.07 769.479   7
   6   4 -13 7069.20 851.365   4
   6  -4  13 6332.70 764.872   7
  -6   4  13 8376.59 1272.29   6
   6   4 -12 2214.47 560.132   4
   6  -4  12 1446.02 458.971   7
  -6   4  12 2369.89 860.849   6
   6   4 -11 1467.72 495.826   4
  -6  -4 -11 1736.85 468.864   3
   6  -4  11 1621.69 453.627   7
  -6   4  11 1814.55 740.158   6
   6   4 -10 2765.57 585.012   4
  -6  -4 -10 2159.74 498.133   3
   6  -4  10 1801.14 440.976   7
  -6   4  10 3320.99 801.271   6
   6   4  -9 2688.77 534.962   4
  -6  -4  -9 3779.29 610.415   3
   6  -4   9 2759.91 500.053   7
   6   4  -8 10609.2 861.051   4
  -6  -4  -8 10602.3 909.855   3
   6  -4   8 10618.5 779.425   7
   6   4  -8 11903.2 811.909   5
   6   4  -7 33080.4 1382.33   4
  -6  -4  -7 29928.1 1402.30   3
   6  -4   7 32302.2 1238.98   7
   6   4  -7 33696.1 1222.61   5
   6   4  -6 5958.44 646.743   4
  -6  -4  -6 5141.90 716.090   3
   6  -4   6 6223.23 586.248   7
   6   4  -6 6146.24 556.252   5
   6  -4   6 6450.81 928.873   5
   6   4  -5 128.131 315.638   4
   6  -4   5 356.899 563.025   5
  -6  -4  -5 439.657 498.874   3
   6  -4   5 232.697 277.065   7
   6   4  -5-201.019 256.492   5
   6   4  -4 6506.80 606.765   4
  -6  -4  -4 6852.33 826.797   3
   6  -4   4 7135.59 606.317   7
   6  -4   4 7121.75 1002.64   5
   6   4  -4 7839.01 541.707   5
   6   4  -3 1079.77 313.357   4
  -6  -4  -3 2108.21 603.712   3
   6  -4   3 1737.26 345.425   2
   6  -4   3 1626.66 351.950   7
   6  -4   3 891.631 591.003   5
   6   4  -3 1839.25 283.495   5
   6   4  -2 1030.15 296.441   4
  -6  -4  -2 1748.87 618.251   3
   6  -4   2 1375.66 328.317   2
   6  -4   2 1192.31 326.131   7
   6   4  -2 1458.09 251.308   5
   6  -4   2 1024.82 531.792   5
   6  -4   1 33571.0 1056.10   2
   6   4  -1 33209.7 1163.94   4
  -6  -4  -1 31409.5 1515.37   3
   6  -4   1 31738.3 1593.02   5
   6   4  -1 34620.2 987.729   5
   6   4   0 11838.8 713.854   4
  -6  -4   0 11466.3 1011.37   3
   6  -4   0 11300.8 658.525   2
   6   4   0 12009.2 559.426   6
   6   4   0 12462.8 623.839   5
   6  -4   0 12334.9 977.253   5
   6   4   1 32122.1 1119.23   4
  -6  -4   1 31915.0 1480.47   3
   6  -4  -1 34326.8 1076.81   2
   6   4   1 32997.5 965.583   6
   6  -4  -1 34654.5 1452.85   5
   6   4   1 34070.3 1079.57   5
  -6  -4   2 1733.28 544.590   3
   6  -4  -2 1015.44 310.705   2
   6  -4  -2 1532.22 234.812   1
   6   4   2 1478.18 303.877   6
   6   4   2 1465.73 324.396   5
   6  -4  -2 877.653 353.333   5
   6  -4  -3 2274.64 379.854   2
  -6  -4   3 2105.88 517.817   3
   6  -4  -3 2641.04 301.768   1
   6   4   3 2550.89 404.158   6
   6  -4  -3 1731.36 407.712   5
   6   4   3 2466.57 434.686   5
  -6  -4   4 7441.75 722.472   3
   6  -4  -4 7716.76 490.172   1
   6   4   4 8306.51 652.473   6
   6   4   4 7443.68 615.129   5
   6  -4  -4 8234.96 692.186   5
  -6  -4   5-163.182 379.735   3
   6  -4  -5 66.2312 214.138   1
   6   4   5 539.417 363.564   6
   6  -4  -5 123.069 302.328   5
  -6  -4   6 7138.08 671.727   3
   6  -4  -6 6056.10 501.284   1
   6   4   6 8875.55 736.510   6
   6  -4  -6 7844.37 698.878   5
  -6  -4   7 30501.3 1231.40   3
   6  -4  -7 28510.8 1038.36   1
   6   4   7 30092.1 1284.39   6
   6  -4  -7 30213.0 1300.34   5
  -6  -4   8 9296.91 713.776   3
   6  -4  -8 9996.96 678.300   1
   6   4   8 11142.7 876.126   6
   6  -4  -8 9223.21 791.726   5
  -6  -4   9 3843.87 501.189   3
   6  -4  -9 2425.96 439.504   1
   6   4   9 4462.17 693.789   6
   6  -4  -9 3688.20 575.101   5
   6  -4 -10 2404.73 462.926   1
   6   4  10 2972.45 635.585   6
   6  -4 -10 2850.01 563.110   5
   6  -4 -11 1179.41 408.982   1
   6   4  11 2871.66 678.454   6
   6  -4 -11 3237.18 647.630   5
   6  -4 -12 1845.24 485.533   1
   6   4  12 2744.49 701.528   6
   6  -4 -12 3766.01 716.051   5
   6   4  13 8440.61 983.918   6
   6  -4 -13 6687.40 757.042   1
   6   4  14 6682.85 970.540   6
   6  -4 -14 5037.60 707.688   1
   6   4  15 4074.97 842.199   6
   6  -4 -15 3672.04 663.775   1
   6   4  16 1797.61 721.133   6
   6  -4 -16 1198.66 504.038   1
   6   5 -16 1949.64 625.057   4
   6  -5  16 1227.61 501.974   7
   6   5 -15 3065.12 697.334   4
   6  -5  15 2504.61 617.927   7
   6   5 -14 1271.18 567.678   4
   6  -5  14 456.505 451.159   7
  -6   5  14-223.833 863.171   6
   6   5 -13 845.055 502.346   4
   6  -5  13 2269.21 582.523   7
  -6   5  13 1514.76 980.546   6
   6   5 -12 5918.65 798.801   4
   6  -5  12 5663.95 732.156   7
  -6   5  12 5710.67 1138.82   6
  -6  -5 -11 8426.14 790.020   3
   6   5 -11 7171.21 844.268   4
  -6   5  11 8656.72 1179.74   6
   6  -5  11 8856.76 831.149   7
  -6  -5 -10 11290.6 884.437   3
   6   5 -10 10582.7 951.871   4
   6  -5  10 11060.2 879.546   7
   6   5  -9 643.885 458.101   4
   6  -5   9 1150.81 427.987   7
  -6  -5  -9 645.122 394.205   3
   6   5  -8 316.795 412.770   4
  -6  -5  -8 87.2994 383.009   3
   6  -5   8 866.937 391.433   7
   6   5  -7 6672.33 710.571   4
  -6  -5  -7 5659.79 697.948   3
   6  -5   7 6643.36 526.230   2
   6  -5   7 7071.02 673.077   7
   6  -5   7 6311.78 941.261   5
   6   5  -7 7264.27 610.059   5
   6  -5   6 1207.74 690.023   5
   6   5  -6-2.90872 353.302   4
   6  -5   6 107.816 260.438   2
  -6  -5  -6-79.7608 434.973   3
   6  -5   6 116.704 288.679   7
   6   5  -6 623.849 304.583   5
   6   5  -5 6577.51 664.805   4
  -6  -5  -5 7470.61 787.019   3
   6  -5   5 6663.60 530.797   2
   6  -5   5 6939.71 653.015   7
   6   5  -5 7529.76 543.916   5
   6  -5   5 5858.92 950.509   5
   6   5  -4 15407.9 899.799   4
  -6  -5  -4 14671.8 1030.46   3
   6  -5   4 14819.6 754.665   2
   6  -5   4 15311.1 902.843   7
   6  -5   4 14631.1 1291.20   5
   6   5  -4 14884.1 702.929   5
   6   5  -3 794.813 334.809   4
   6  -5   3 1137.10 338.768   2
  -6  -5  -3 912.911 486.706   3
   6  -5   3 519.168 301.737   7
   6   5  -3 1276.26 253.818   5
   6  -5   3 714.138 537.552   5
   6   5  -2 24269.4 1037.03   4
  -6  -5  -2 24392.6 1273.78   3
   6  -5   2 23626.2 935.776   2
   6  -5   2 23567.6 1144.72   7
   6  -5   2 22060.6 1364.03   5
   6   5  -2 24039.7 788.364   5
   6   5  -1 9038.41 640.267   4
  -6  -5  -1 8826.94 845.895   3
   6  -5   1 9128.54 634.833   2
   6   5  -1 9092.80 455.058   6
   6  -5   1 9233.71 843.609   5
   6   5  -1 9049.82 478.544   5
   6   5   0 418.798 254.370   4
   6  -5   0 486.339 317.957   2
  -6  -5   0 586.426 466.141   3
   6   5   0 844.063 244.281   6
   6   5   0 500.627 175.303   5
   6  -5   0 350.966 355.820   5
   6   5   1 9673.05 635.918   4
  -6  -5   1 8907.48 833.645   3
   6  -5  -1 10351.7 666.209   2
   6   5   1 9742.64 565.267   6
   6  -5  -1 9468.08 766.602   5
   6   5   1 9484.35 527.643   5
   6   5   2 23436.1 965.939   4
  -6  -5   2 23287.4 1210.62   3
   6  -5  -2 24422.0 972.994   2
   6  -5  -2 24214.1 705.803   1
   6   5   2 24314.8 907.729   6
   6   5   2 23645.6 916.696   5
   6  -5  -2 23959.5 1146.00   5
   6  -5  -3 2241.14 384.809   2
  -6  -5   3 2255.44 523.417   3
   6  -5  -3 2436.48 292.235   1
   6   5   3 3017.24 430.432   6
   6  -5  -3 2211.38 407.682   5
   6   5   3 2276.99 387.694   5
  -6  -5   4 13146.1 914.016   3
   6  -5  -4 14179.3 747.964   2
   6  -5  -4 13987.9 629.380   1
   6   5   4 14921.5 814.151   6
   6   5   4 14358.7 842.493   5
   6  -5  -4 13492.8 861.342   5
  -6  -5   5 6909.70 689.979   3
   6  -5  -5 7880.68 578.594   2
   6  -5  -5 7257.05 502.738   1
   6   5   5 8027.28 670.620   6
   6  -5  -5 7328.03 665.583   5
   6  -5  -6 429.201 281.209   2
  -6  -5   6 143.804 357.249   3
   6  -5  -6 319.908 239.779   1
   6   5   6 751.531 441.928   6
   6  -5  -6 448.990 374.664   5
  -6  -5   7 6441.74 647.151   3
   6  -5  -7 6046.19 525.539   1
   6   5   7 7513.11 741.948   6
   6  -5  -7 7985.24 714.362   5
  -6  -5   8 365.595 348.709   3
   6  -5  -8 222.534 268.027   1
   6  -5  -8 113.036 373.348   5
  -6  -5   9 721.313 309.163   3
   6  -5  -9 389.935 320.728   1
   6  -5  -9 595.784 381.362   5
   6  -5 -10 10451.6 794.984   1
   6   5  10 11205.5 972.718   6
   6  -5 -10 12123.0 932.948   5
   6  -5 -11 6346.51 679.255   1
   6   5  11 8382.62 938.982   6
   6  -5 -11 7973.58 813.126   5
   6  -5 -12 4953.83 655.047   1
   6   5  12 5774.48 845.685   6
   6   5  13 2001.10 731.335   6
   6  -5 -13 233.933 404.437   1
   6   5  14 431.025 601.735   6
   6  -5 -14-304.557 462.443   1
   6   5  15 4740.10 866.727   6
   6  -5 -15 3234.66 637.670   1
   6   5  16 2516.70 810.258   6
   6  -5 -16 1660.50 560.479   1
   6   6 -15 2596.62 660.400   4
   6  -6  15 3592.23 714.920   7
   6   6 -14 5743.29 847.915   4
   6  -6  14 6463.18 846.087   7
  -6   6  14 4547.14 1267.83   6
   6   6 -13 4230.15 744.623   4
   6  -6  13 4463.91 711.062   7
  -6   6  13 4030.73 1175.26   6
   6   6 -12 5015.58 814.063   4
   6  -6  12 6034.59 760.650   7
  -6   6  12 6142.54 1185.14   6
   6   6 -11 1521.05 546.566   4
  -6  -6 -11 1511.68 478.849   3
   6  -6  11 1608.16 506.747   7
  -6   6  11 1495.34 763.228   6
   6   6 -10 2832.34 614.547   4
  -6  -6 -10 2416.82 526.815   3
   6  -6  10 3199.71 558.057   7
  -6  -6  -9 5615.05 701.801   3
   6   6  -9 5897.47 781.625   4
   6  -6   9 5049.10 636.433   7
   6  -6   9 5824.59 913.320   5
   6   6  -8 3265.83 611.134   4
   6  -6   8 2892.79 741.827   5
   6  -6   8 1911.82 482.894   7
   6  -6   8 2482.40 399.988   2
  -6  -6  -8 2443.98 537.218   3
   6   6  -7 2155.56 528.040   4
   6  -6   7 2202.56 738.438   5
   6  -6   7 2302.40 390.854   2
  -6  -6  -7 2343.94 542.273   3
   6  -6   7 1807.85 463.271   7
   6   6  -6 699.526 395.027   4
   6  -6   6 870.546 298.327   2
  -6  -6  -6 1172.05 503.262   3
   6  -6   6 581.344 353.428   7
   6  -6   6 1372.12 725.695   5
   6   6  -5 7421.43 708.493   4
  -6  -6  -5 6860.80 804.111   3
   6  -6   5 7681.35 593.821   2
   6  -6   5 6536.31 672.136   7
   6  -6   5 5929.87 949.142   5
   6   6  -4 16495.5 964.833   4
  -6  -6  -4 16258.3 1097.83   3
   6  -6   4 15192.1 805.474   2
   6  -6   4 15457.6 975.282   7
   6  -6   4 14879.4 1238.94   5
   6   6  -3 4396.71 525.424   4
   6  -6   3 5248.62 529.122   2
  -6  -6  -3 4676.96 695.560   3
   6  -6   3 4293.04 577.629   7
   6  -6   3 4832.32 728.732   5
  -6  -6  -2 1933.26 564.865   3
   6  -6   2 2125.27 401.266   2
   6   6  -2 1929.65 380.811   4
   6  -6   2 2067.88 494.652   5
   6  -6   1 10524.5 697.205   2
   6   6  -1 11152.6 712.815   4
  -6  -6  -1 11187.3 935.863   3
   6  -6   1 11570.2 885.161   5
   6   6   0 2088.20 359.358   4
  -6  -6   0 1167.75 503.433   3
   6  -6   0 1711.28 384.796   2
   6   6   0 2204.51 329.762   6
   6  -6   0 1583.78 391.824   5
   6   6   1 11809.5 701.805   4
  -6  -6   1 10808.5 888.061   3
   6  -6  -1 11137.2 720.283   2
   6   6   1 12348.6 653.018   6
   6  -6  -1 11844.5 819.912   5
   6   6   2 2035.50 336.976   4
  -6  -6   2 1512.92 504.142   3
   6  -6  -2 2132.11 419.837   2
   6   6   2 2409.35 402.852   6
   6  -6  -2 2267.87 423.045   5
   6  -6  -3 5015.08 533.795   2
  -6  -6   3 5124.05 669.866   3
   6  -6  -3 4823.42 374.702   1
   6   6   3 5381.49 551.288   6
   6  -6  -3 4473.18 530.208   5
  -6  -6   4 17253.4 1050.11   3
   6  -6  -4 17705.8 883.114   2
   6  -6  -4 17201.5 708.966   1
   6   6   4 18257.2 938.378   6
   6  -6  -4 16823.9 937.767   5
  -6  -6   5 6002.98 677.861   3
   6  -6  -5 6173.66 559.918   2
   6  -6  -5 6061.27 469.802   1
   6   6   5 6568.98 666.478   6
   6   6   5 6485.12 588.517   5
   6  -6  -5 6058.23 607.883   5
   6  -6  -6 789.681 303.854   2
  -6  -6   6 939.119 388.024   3
   6  -6  -6 493.482 241.501   1
   6   6   6 1812.13 518.282   6
   6  -6  -6 934.619 379.225   5
   6  -6  -7 2288.49 407.628   2
  -6  -6   7 2580.57 477.723   3
   6  -6  -7 2074.91 365.395   1
   6   6   7 2885.70 581.664   6
   6  -6  -7 3020.53 529.416   5
   6  -6  -8 2211.31 386.682   2
  -6  -6   8 1596.50 397.240   3
   6  -6  -8 1115.91 354.382   1
   6   6   8 2810.80 594.867   6
   6  -6  -8 1782.30 437.334   5
  -6  -6   9 6017.20 613.200   3
   6  -6  -9 3826.76 512.673   1
   6   6   9 6827.08 815.216   6
   6  -6  -9 5466.10 648.273   5
   6  -6 -10 1271.36 408.369   1
   6   6  10 2681.94 691.524   6
   6  -6 -10 3099.44 601.828   5
   6  -6 -11 390.782 367.032   1
   6   6  11 2005.27 672.697   6
   6  -6 -11 2640.03 597.838   5
   6  -6 -12 4414.37 622.617   1
   6   6  12 5745.01 880.848   6
   6  -6 -13 3799.93 624.446   1
   6   6  13 7040.42 963.914   6
   6  -6 -14 5201.68 710.875   1
   6   6  14 7864.49 1013.16   6
   6  -6 -15 2583.80 583.312   1
   6   6  15 4841.21 907.888   6
  -6   7  15 3876.09 1327.73   6
   6   7 -14 1031.81 611.575   4
   6  -7  14 1935.07 586.817   7
  -6   7  14 274.938 991.340   6
   6   7 -13 780.620 545.762   4
   6  -7  13 130.246 389.642   7
  -6   7  13 915.997 879.379   6
   6   7 -12 5224.52 830.733   4
   6  -7  12 5737.93 763.819   7
  -6   7  12 6396.79 1191.29   6
   6   7 -11 4179.74 779.816   4
   6  -7  11 5035.23 981.444   5
   6  -7  11 3451.32 640.494   7
  -6   7  11 4035.30 943.736   6
   6   7 -10 2505.84 614.504   4
   6  -7  10 2876.11 758.901   5
   6  -7  10 1872.29 530.699   7
  -6  -7 -10 2711.92 557.400   3
  -6  -7  -9 5913.53 728.579   3
   6  -7   9 5405.71 919.209   5
   6   7  -9 5571.26 780.247   4
   6  -7   9 5195.61 537.980   2
   6  -7   9 4807.49 667.901   7
   6   7  -8 2120.47 560.920   4
   6  -7   8 1768.98 380.426   2
  -6  -7  -8 1874.62 522.929   3
   6  -7   8 1325.99 430.539   7
   6  -7   8 1132.28 647.771   5
   6   7  -7 2957.74 585.248   4
   6  -7   7 2827.54 446.972   2
  -6  -7  -7 3222.27 611.081   3
   6  -7   7 2473.29 508.084   7
   6  -7   7 1730.62 642.775   5
   6   7  -6 999.085 452.181   4
  -6  -7  -6 1307.49 516.162   3
   6  -7   6 1091.24 342.839   2
   6  -7   6 511.384 359.692   7
   6  -7   6 1352.11 634.475   5
   6   7  -5 2226.33 478.897   4
  -6  -7  -5 2511.66 595.678   3
   6  -7   5 2023.46 395.390   2
   6  -7   5 1725.11 443.028   7
   6  -7   5 1217.19 511.699   5
   6   7  -4 1129.60 397.840   4
  -6  -7  -4 1150.62 536.253   3
   6  -7   4 590.359 323.242   2
   6  -7   4 486.479 389.728   7
   6  -7   4 486.457 421.596   5
  -6  -7  -3 4260.70 702.684   3
   6  -7   3 3317.06 470.938   2
   6   7  -3 3638.23 526.239   4
   6  -7   3 3675.72 579.686   5
   6  -7   2 9080.44 690.874   2
  -6  -7  -2 9087.19 874.410   3
   6   7  -2 9393.30 703.907   4
   6  -7   2 9589.56 804.195   5
   6  -7   1 4474.41 532.629   2
  -6  -7  -1 6214.71 795.715   3
   6   7  -1 4927.89 513.961   4
   6  -7   1 4770.22 569.977   5
   6  -7   0 16179.6 888.543   2
  -6  -7   0 16801.1 1120.29   3
   6   7   0 16170.1 832.183   4
   6  -7   0 16950.3 952.624   5
  -6  -7   1 5687.31 753.946   3
   6   7   1 4599.10 463.382   4
   6  -7  -1 5154.24 569.342   2
   6   7   1 5909.82 512.751   6
   6  -7  -1 4585.24 543.250   5
  -6  -7   2 8203.49 818.347   3
   6   7   2 8152.15 572.768   4
   6  -7  -2 8344.17 678.239   2
   6   7   2 9438.96 655.243   6
   6  -7  -2 7765.75 655.370   5
   6   7   3 4549.43 451.137   4
  -6  -7   3 4779.18 645.545   3
   6  -7  -3 4262.14 521.320   2
   6   7   3 5388.03 584.617   6
   6  -7  -3 4175.99 503.215   5
  -6  -7   4 2090.18 512.106   3
   6  -7  -4 1111.04 381.518   2
   6   7   4 2240.80 490.613   6
   6  -7  -4 939.554 331.294   5
  -6  -7   5 2612.23 520.238   3
   6  -7  -5 2383.29 334.284   1
   6  -7  -5 2622.55 446.727   2
   6   7   5 3454.88 548.384   6
   6  -7  -5 3039.70 462.662   5
   6  -7  -6 1097.48 303.386   1
  -6  -7   6 1684.53 442.692   3
   6  -7  -6 1548.31 385.478   2
   6   7   6 2102.97 542.210   6
   6  -7  -6 1717.34 413.227   5
   6  -7  -7 3023.85 461.544   2
   6  -7  -7 2239.33 409.574   1
  -6  -7   7 2090.44 466.527   3
   6   7   7 3487.29 627.248   6
   6  -7  -7 2306.53 440.609   5
   6  -7  -8 1372.07 362.036   2
   6  -7  -8 1171.86 365.128   1
  -6  -7   8 1539.92 415.772   3
   6   7   8 2758.44 630.400   6
   6  -7  -8 1769.98 447.630   5
   6  -7  -9 3309.70 530.637   1
   6  -7  -9 4988.35 553.435   2
   6   7   9 5998.40 790.537   6
   6  -7  -9 4954.20 649.828   5
   6   7  10 5714.02 824.071   6
   6  -7 -10 5033.88 687.045   5
   6  -7 -11 3202.56 563.273   1
   6   7  11 4783.53 827.459   6
   6  -7 -11 4866.83 700.527   5
   6  -7 -12 4711.10 658.313   1
   6   7  12 7143.52 957.277   6
   6  -7 -13-223.856 437.922   1
   6   7  13 1179.44 665.152   6
   6  -7 -14 530.216 433.523   1
   6   7  14 2468.70 760.966   6
   6  -7 -15 2349.94 578.037   1
   6  -8  14 3432.14 874.197   5
  -6   8  14 723.808 965.822   6
   6   8 -13 2395.11 715.565   4
   6  -8  13 2532.45 757.645   5
   6  -8  13 2156.07 602.113   7
  -6   8  13 2471.83 1012.85   6
   6   8 -12 1909.25 647.351   4
   6  -8  12 1999.22 739.921   5
   6  -8  12 1306.05 515.309   7
  -6   8  12 2045.91 852.960   6
   6   8 -11 5215.93 830.958   4
   6  -8  11 5016.03 936.858   5
   6  -8  11 4942.74 742.030   7
  -6   8  11 6203.49 1020.82   6
   6   8 -10 2366.46 640.065   4
  -6  -8 -10 1563.08 520.285   3
   6  -8  10 1192.75 437.981   7
   6  -8  10 1870.78 695.625   5
   6   8  -9 3138.06 684.536   4
   6  -8   9 3051.65 475.900   2
  -6  -8  -9 3409.09 691.092   3
   6  -8   9 2663.67 583.290   7
   6  -8   9 3227.26 766.984   5
   6   8  -8 2097.04 612.587   4
   6  -8   8 1908.43 413.501   2
  -6  -8  -8 1781.69 548.446   3
   6  -8   8 822.647 405.013   7
   6  -8   8 2167.64 717.875   5
   6   8  -7 1433.96 505.036   4
  -6  -8  -7 897.065 471.210   3
   6  -8   7 833.472 361.010   2
   6  -8   7 230.261 440.509   7
   6  -8   7 1451.45 650.628   5
  -6  -8  -6 7154.49 781.763   3
   6   8  -6 6784.94 771.038   4
   6  -8   6 6513.52 628.344   2
   6  -8   6 6886.16 793.281   7
   6  -8   6 6796.57 877.474   5
   6   8  -5 1558.86 461.770   4
  -6  -8  -5 1845.25 533.421   3
   6  -8   5 1534.03 390.863   2
   6  -8   5 859.531 397.948   7
   6  -8   5 1492.43 451.022   5
  -6  -8  -4 3990.13 658.751   3
   6  -8   4 3594.81 510.111   2
   6   8  -4 4151.15 587.631   4
   6  -8   4 3386.22 576.868   5
   6  -8   3 5589.49 598.061   2
  -6  -8  -3 5992.35 746.554   3
   6   8  -3 6148.29 630.031   4
   6  -8   3 5317.90 633.698   5
  -6  -8  -2 461.397 468.474   3
   6  -8   2 9.99248 325.983   2
   6   8  -2 363.940 305.157   4
   6  -8   2 257.851 304.493   5
  -6  -8  -1-406.701 483.216   3
   6  -8   1-243.820 338.869   2
   6   8  -1-74.2846 266.407   4
   6  -8   1-83.0759 252.543   5
  -6  -8   0 4506.50 690.412   3
   6  -8   0 4080.41 544.588   2
   6   8   0 4724.26 485.292   4
   6  -8   0 4584.25 529.990   5
  -6  -8   1-188.629 437.107   3
   6  -8  -1 262.357 355.116   2
   6   8   1 412.491 224.920   4
   6  -8  -1-85.3543 263.098   5
  -6  -8   2 736.050 454.913   3
   6  -8  -2 149.033 326.319   2
   6   8   2 431.182 329.761   6
   6  -8  -2 15.0052 250.186   5
  -6  -8   3 5429.28 694.980   3
   6  -8  -3 5383.43 611.622   2
   6   8   3 6022.98 616.822   6
   6  -8  -3 5554.91 577.311   5
  -6  -8   4 3216.44 577.220   3
   6  -8  -4 3327.00 505.400   2
   6   8   4 3854.92 576.846   6
   6  -8  -4 3394.59 476.094   5
  -6  -8   5 1259.88 439.033   3
   6  -8  -5 1063.22 385.354   2
   6  -8  -5 1753.34 394.334   5
  -6  -8   6 7233.72 742.138   3
   6  -8  -6 6933.53 663.277   2
   6   8   6 7440.53 795.648   6
   6  -8  -6 7405.22 708.340   5
  -6  -8   7 1061.36 416.981   3
   6  -8  -7 1255.44 392.256   2
   6  -8  -7 877.947 343.370   5
   6  -8  -8 2624.34 467.712   2
   6  -8  -8 1788.47 405.552   1
  -6  -8   8 2075.50 469.320   3
   6   8   8 3763.95 709.661   6
   6  -8  -8 2470.05 509.369   5
   6  -8  -9 3544.32 532.598   2
   6   8   9 5160.39 835.994   6
   6  -8  -9 4030.28 625.116   5
   6  -8 -10 1603.68 445.521   1
   6  -8 -10 3088.15 607.474   5
   6   8  11 8307.41 979.892   6
   6  -8 -11 6992.79 816.685   5
   6  -8 -12 186.761 414.002   1
   6   8  12 2948.34 790.389   6
   6  -8 -13 1784.46 535.494   1
   6   8  13 4765.17 867.929   6
   6  -8 -14 945.033 452.817   1
   6   9 -12 705.517 591.081   4
   6  -9  12 476.128 486.943   7
  -6   9  12 867.716 752.776   6
   6   9 -11 1516.01 606.587   4
   6  -9  11 753.506 458.578   7
  -6   9  11 1728.62 815.154   6
   6   9 -10 1252.19 591.782   4
  -6  -9 -10 1018.73 478.863   3
   6  -9  10 426.299 453.554   7
  -6   9  10 1037.02 611.866   6
   6   9  -9 2659.71 682.220   4
   6  -9   9 2114.23 532.542   7
   6  -9   9 2555.46 485.910   2
  -6  -9  -9 2844.37 612.219   3
  -6  -9  -8 7165.74 823.728   3
   6   9  -8 6746.56 860.667   4
   6  -9   8 6009.97 800.524   7
   6  -9   8 6401.12 664.159   2
   6   9  -7 2587.03 614.644   4
  -6  -9  -7 2340.11 651.764   3
   6  -9   7 1972.45 446.320   2
   6  -9   7 1984.83 532.607   7
   6   9  -6 4668.58 687.944   4
  -6  -9  -6 4656.36 699.996   3
   6  -9   6 4487.07 570.584   2
   6  -9   6 3914.11 663.874   7
   6  -9   6 4396.48 679.893   5
  -6  -9  -5 689.634 470.830   3
   6  -9   5 284.174 343.723   2
   6   9  -5 756.479 438.030   4
   6  -9   5 626.263 362.608   5
  -6  -9  -4 899.998 506.515   3
   6  -9   4 625.665 374.856   2
   6   9  -4 974.667 427.003   4
   6  -9   4 603.553 343.990   5
  -6  -9  -3 3986.68 690.617   3
   6  -9   3 3471.13 537.927   2
   6   9  -3 3598.98 549.637   4
   6  -9   3 3909.25 528.925   5
   6  -9   2 6120.02 651.710   2
  -6  -9  -2 6371.29 788.285   3
   6   9  -2 6043.38 634.030   4
   6  -9   2 6005.51 603.047   5
  -6  -9  -1 547.105 484.355   3
   6  -9   1 818.777 407.142   2
   6   9  -1 623.126 303.957   4
   6  -9   1 714.188 296.980   5
  -6  -9   0 4369.86 700.139   3
   6  -9   0 4396.07 582.712   2
   6   9   0 4755.51 496.875   4
   6  -9   0 4994.15 555.655   5
  -6  -9   1 354.747 486.829   3
   6  -9  -1 158.862 344.300   2
   6  -9  -1-129.907 275.448   5
   6  -9  -2 7365.58 713.106   2
  -6  -9   2 7588.27 833.933   3
   6  -9  -2 8747.32 704.780   5
  -6  -9   3 3818.84 659.176   3
   6  -9  -3 4023.92 577.728   2
   6  -9  -3 4414.90 539.366   5
  -6  -9   4 809.548 477.222   3
   6  -9  -4 381.952 341.042   2
   6   9   4 1714.89 500.888   6
   6  -9  -4 1042.12 372.577   5
  -6  -9   5 849.700 452.669   3
   6  -9  -5 776.385 385.649   2
   6   9   5 1486.13 540.697   6
   6  -9  -5 1340.07 374.052   5
   6  -9  -6 5234.96 619.749   2
  -6  -9   6 5082.05 676.034   3
   6   9   6 6140.85 758.119   6
   6  -9  -6 5019.59 613.500   5
  -6  -9   7 1840.64 505.106   3
   6  -9  -7 2141.05 461.987   2
   6   9   7 3470.90 721.122   6
   6  -9  -7 2056.28 451.336   5
  -6  -9   8 6084.12 731.799   3
   6  -9  -8 5995.67 675.955   2
   6   9   8 7323.02 872.503   6
   6  -9  -8 6313.47 707.676   5
   6  -9  -9 2987.76 522.440   2
   6   9   9 4625.93 780.258   6
   6  -9  -9 3751.03 613.836   5
   6   9  10 2997.27 746.906   6
   6  -9 -10 2585.85 584.751   5
   6   9  11 4752.35 883.049   6
   6   9  12 2481.48 789.382   6
   6  -9 -13 451.812 396.082   1
   6  10 -10 1248.58 600.582   4
  -6 -10 -10 353.301 435.171   3
   6 -10  10 91.1640 479.359   7
  -6  10  10 1450.16 657.925   6
   6  10  -9 5248.55 847.039   4
   6 -10   9 3620.72 725.540   7
  -6 -10  -9 3641.54 692.611   3
   6 -10   9 3871.81 591.228   2
   6  10  -8 1098.04 557.318   4
   6 -10   8 110.789 471.296   7
  -6 -10  -8 698.955 494.624   3
   6 -10   8 961.504 393.137   2
   6  10  -7 1232.20 536.019   4
  -6 -10  -7 517.154 493.163   3
   6 -10   7 33.4395 340.701   2
   6  10  -6 2915.85 620.912   4
  -6 -10  -6 2951.22 623.018   3
   6 -10   6 3358.71 560.324   2
  -6 -10  -5 11035.4 1040.20   3
   6  10  -5 11556.7 973.635   4
   6 -10   5 10596.2 857.269   2
   6  10  -4 3374.89 587.671   4
  -6 -10  -4 3689.34 700.532   3
   6 -10   4 2846.69 531.394   2
   6  10  -3 3391.91 564.971   4
  -6 -10  -3 3394.53 672.999   3
   6 -10   3 2940.29 533.650   2
   6  10  -2 684.876 340.899   4
  -6 -10  -2 536.119 482.687   3
   6 -10   2 676.854 400.145   2
  -6 -10  -1 2406.96 606.523   3
   6 -10   1 2169.90 496.812   2
  -6 -10   0 183.841 452.418   3
   6 -10   0-158.753 377.697   2
  -6 -10   1 2886.55 628.506   3
   6 -10  -1 2815.71 523.306   2
  -6 -10   2 235.426 454.439   3
   6 -10  -2-127.920 374.150   2
  -6 -10   3 3484.31 658.983   3
   6 -10  -3 2870.45 539.050   2
  -6 -10   4 2770.30 601.630   3
   6 -10  -4 2601.14 538.502   2
  -6 -10   5 11132.2 966.552   3
   6  10   5 14372.4 1066.35   6
   6 -10  -5 12084.0 917.246   2
   6  10   6 3939.39 692.201   6
  -6 -10   6 2899.17 616.502   3
   6 -10  -6 2781.94 526.537   2
   6  10   7 1633.06 631.699   6
  -6 -10   7 561.294 472.913   3
   6 -10  -7 224.096 381.204   2
  -6 -10   8 1042.85 460.667   3
   6 -10  -8 799.041 406.260   2
   6  10   9 5332.32 861.498   6
   6 -10  -9 3334.41 560.553   2
   6  10  10 2111.37 717.710   6
   6  10  11 4988.55 886.510   6
  -6 -11 -10 1322.61 545.749   3
   6  11  -9 429.211 513.777   4
  -6 -11  -9 839.501 530.999   3
   6 -11   9 621.293 402.850   2
   6  11  -8 6322.61 871.536   4
  -6 -11  -8 7429.64 868.883   3
   6 -11   8 7713.81 788.603   2
   6  11  -7 6108.48 856.360   4
   6 -11   7 5483.27 704.793   2
  -6 -11  -7 5604.87 798.840   3
   6  11  -6 4177.87 678.994   4
  -6 -11  -6 4653.52 750.778   3
   6 -11   6 4478.19 630.425   2
   6  11  -5 276.849 383.373   4
  -6 -11  -5 224.657 444.812   3
   6 -11   5 187.365 374.487   2
   6  11  -4 1704.89 470.112   4
  -6 -11  -4 1737.35 594.424   3
   6 -11   4 1195.31 445.017   2
  -6 -11  -3 1290.35 535.260   3
   6 -11   3 1194.78 452.595   2
  -6 -11  -2 8054.01 901.975   3
   6 -11   2 6901.50 753.423   2
  -6 -11  -1 1132.27 533.452   3
   6 -11   1 603.319 396.195   2
  -6 -11   0 8418.67 925.378   3
   6 -11   0 7384.62 778.473   2
  -6 -11   1 1705.47 571.079   3
   6 -11  -1 1461.94 468.205   2
  -6 -11   2 7924.89 903.391   3
   6 -11  -2 7259.52 769.212   2
  -6 -11   3 909.666 527.131   3
   6 -11  -3 532.419 392.234   2
  -6 -11   4 1741.27 590.864   3
   6 -11  -4 1869.22 484.625   2
  -6 -11   5 399.805 485.743   3
   6 -11  -5 224.129 392.831   2
  -6 -11   6 4198.37 721.365   3
   6 -11  -6 3925.83 626.988   2
   6  11   7 6555.43 876.029   6
   6 -11  -7 5305.36 689.487   2
  -6 -11   7 5296.42 773.210   3
  -6 -11   8 7613.89 860.933   3
   6  11   8 9618.17 1019.62   6
   6 -11  -8 7764.27 799.354   2
   6  11   9 2357.00 712.843   6
   6 -11  -9 683.223 402.304   2
   6  11  10 2761.81 741.979   6
   6 -12   7 1310.99 490.429   2
   6  12  -7 1043.44 489.198   4
  -6 -12  -6-156.138 522.882   3
   6 -12   6 62.7309 382.979   2
   6  12  -6 430.200 399.874   4
   6 -12   5 6461.97 779.354   2
  -6 -12  -5 8211.96 972.289   3
  -6 -12  -4 3641.56 743.609   3
   6 -12   4 4009.77 654.052   2
   6 -12   3 6914.36 790.472   2
  -6 -12  -3 6850.73 893.116   3
  -6 -12  -2 1126.34 574.392   3
   6 -12   2 1137.43 468.159   2
  -6 -12  -1 3059.32 719.317   3
   6 -12   1 2527.93 557.425   2
  -6 -12   0 949.770 614.069   3
   6 -12   0 251.256 419.301   2
  -6 -12   1 3718.79 737.654   3
   6 -12  -1 3295.47 628.631   2
  -6 -12   2 1481.38 605.743   3
   6 -12  -2 1491.34 485.432   2
  -6 -12   3 6416.40 862.105   3
   6 -12  -3 6110.77 743.234   2
  -6 -12   4 4473.67 783.855   3
   6 -12  -4 3796.24 633.455   2
   6 -12  -5 7181.82 787.969   2
  -6 -12   5 7239.85 898.835   3
  -6 -12   6 446.272 486.556   3
   6 -12  -6 262.126 404.887   2
  -6 -12   7 1177.21 538.990   3
   6 -12  -7 1077.52 455.231   2
   7   0   0 400.193 420.466   5
   7   0   1 4032.44 319.868   7
   7   0   1 4141.70 628.625   5
   7   0  -1 4053.63 602.085   5
   7   0   2 790.941 206.174   7
   7   0   2 1090.19 454.003   5
   7   0  -2 451.914 356.267   5
   7   0   3 21865.2 766.541   7
   7   0   3 21591.4 1276.56   5
   7   0  -3 19684.4 1120.89   5
   7   0  -4 63.4509 260.284   4
   7   0   4 13.6045 207.404   7
   7   0  -4-78.4966 381.960   5
   7   0   4 353.634 469.432   5
   7   0  -5 20761.6 997.885   4
   7   0   5 19654.0 804.122   7
   7   0   5 23463.2 1307.00   5
   7   0  -5 19289.4 1101.25   5
   7   0  -6 7572.01 652.648   4
   7   0   6 7108.54 547.814   7
   7   0  -6 7352.75 738.996   5
   7   0  -7 110.413 298.431   4
   7   0   7 483.866 310.481   7
   7   0  -7 1051.34 457.575   5
   7   0  -8 1228.63 369.009   4
   7   0   8 1709.81 429.970   7
   7   0  -8 638.123 456.279   5
   7   0  -9 18819.2 1063.20   4
   7   0   9 20590.4 1028.58   7
   7   0  -9 19214.0 1200.56   5
   7   0 -10 817.410 390.344   4
   7   0  10 1729.65 462.134   7
   7   0 -10 1573.39 554.795   5
   7   0 -11 615.158 350.796   4
   7   0 -11 1301.27 503.954   1
   7   0  11 1433.40 505.748   7
   7   0 -11 1807.04 623.534   5
   7   0 -12 696.061 347.215   4
   7   0 -12 1637.79 519.355   1
   7   0  12 1639.04 514.081   7
   7   0 -13 1979.74 471.719   4
   7   0  13 3125.01 652.412   7
   7   0 -13 2417.14 576.562   1
   7   0 -14 4692.99 655.621   4
   7   0  14 4595.11 751.073   7
   7   0 -14 5028.16 756.561   1
   7   0 -15-221.542 373.110   4
   7   0  15 498.887 543.155   7
   7   0 -15 653.764 501.377   1
   7   0  16 1630.45 634.628   7
   7   0 -16 1153.61 583.939   1
   7   0  17 4239.76 826.698   7
   7   1 -16 1439.35 472.711   4
   7  -1  16 2111.50 646.652   7
   7   1 -15 1904.82 511.866   4
   7  -1  15 3288.78 708.562   7
   7   1 -14 1180.42 432.282   4
   7  -1  14 1803.70 582.959   7
   7   1 -13 131.375 391.800   4
   7  -1  13 920.552 511.579   7
   7   1 -12 5074.35 654.270   4
   7  -1  12 5673.12 711.578   7
   7   1 -11 1027.33 394.091   4
   7  -1  11 1893.91 489.815   7
   7   1 -10 4283.67 586.963   4
   7  -1  10 4831.27 604.217   7
   7   1 -10 5278.79 730.543   5
   7   1  -9 1386.67 415.848   4
   7  -1   9 1680.31 429.227   7
   7   1  -9 2210.10 518.568   5
   7   1  -8 3560.37 539.437   4
   7  -1   8 4219.11 519.249   7
   7   1  -8 2978.62 566.457   5
   7   1  -7 10393.1 790.732   4
   7  -1   7 10279.7 692.244   7
   7   1  -7 10718.1 854.147   5
   7   1  -6 27594.4 1216.30   4
   7  -1   6 26461.8 1012.40   7
   7  -1   6 27964.1 1420.09   5
   7   1  -6 24933.1 1217.45   5
   7  -1   5 1084.57 526.169   5
   7   1  -5 1224.13 383.936   4
   7  -1   5 754.480 248.447   7
   7   1  -5 934.964 367.275   5
   7   1  -4 1275.14 369.256   4
   7  -1   4 1383.81 300.445   7
   7   1  -4 1133.36 355.010   5
   7  -1   4 1900.51 608.211   5
   7   1  -3 5474.57 571.819   4
   7  -1   3 6252.15 470.378   7
   7  -1   3 5281.89 806.602   5
   7   1  -3 5522.93 598.011   5
   7   1  -2 23333.7 1035.77   4
   7  -1   2 22001.5 810.841   7
   7  -1   2 24599.5 1437.08   5
   7   1  -2 24378.8 1155.52   5
   7  -1   1 2291.10 300.529   7
   7  -1   1 2199.82 554.204   5
   7   1  -1 2936.08 494.041   5
   7   1   0 3792.67 536.880   5
   7  -1   0 3576.74 648.883   5
   7   1   1 2350.64 212.951   7
   7   1   1 1810.11 445.798   5
   7  -1  -1 2618.76 572.784   5
   7   1   2 22943.0 675.960   7
   7   1   2 24194.3 1263.71   5
   7  -1  -2 20256.3 1209.84   5
   7   1   3 6222.02 400.178   7
   7   1   3 6273.68 725.865   5
   7  -1  -3 5077.28 679.773   5
   7   1   4 1465.16 274.317   7
   7  -1  -4 696.455 374.377   5
   7   1   4 1882.78 512.127   5
   7   1   5 809.520 424.966   5
   7   1   5 1067.15 271.989   7
   7  -1  -5 651.476 399.612   5
   7  -1  -6 29391.8 1162.68   4
   7   1   6 28151.1 992.521   7
   7  -1  -6 27052.0 1344.35   5
   7  -1  -7 12082.9 786.657   4
   7   1   7 10367.5 805.119   6
   7   1   7 11287.9 712.058   7
   7  -1  -7 10774.2 904.707   5
   7  -1  -8 4353.59 524.842   4
   7  -1  -8 4974.21 549.193   1
   7  -1  -8 5795.27 719.831   5
   7  -1  -9 2151.00 413.947   4
   7  -1  -9 2194.99 460.192   1
   7  -1  -9 1486.53 487.376   5
   7  -1 -10 3307.39 502.841   4
   7  -1 -10 4111.36 562.074   1
   7   1  10 2247.33 511.655   6
   7  -1 -10 4007.92 658.495   5
   7  -1 -11 1797.59 410.441   4
   7  -1 -11 2307.46 531.558   1
   7   1  11 616.529 507.830   6
   7  -1 -12 4460.17 581.397   4
   7  -1 -12 5402.91 685.729   1
   7   1  12 3343.83 645.564   6
   7  -1 -12 6381.64 869.216   5
   7  -1 -13 121.211 315.946   4
   7   1  13-732.888 662.548   6
   7  -1 -13 549.126 471.351   1
   7  -1 -14 2314.79 497.764   4
   7   1  14 3202.43 684.539   7
   7   1  14 704.247 630.002   6
   7  -1 -14 2245.69 615.145   1
   7   1  15 3179.30 732.780   7
   7   1  15 1620.51 580.873   6
   7  -1 -15 2857.89 627.909   1
   7   1  16 2508.20 693.675   7
   7  -1 -16 1931.95 642.735   1
   7   1  17 5364.08 897.532   7
   7   2 -17 3051.74 636.185   4
   7   2 -16 477.519 416.358   4
   7  -2  16 1238.72 593.837   7
   7   2 -15 1724.21 506.748   4
   7  -2  15 1458.89 575.379   7
   7   2 -14 4336.80 677.782   4
   7  -2  14 4359.04 711.473   7
   7   2 -13 6911.48 791.285   4
   7  -2  13 6946.11 833.486   7
   7   2 -12 3193.50 584.082   4
   7  -2  12 2855.75 564.714   7
   7   2 -11 461.934 375.283   4
  -7  -2 -11 698.446 535.076   3
   7  -2  11 125.555 364.257   7
   7   2 -10 24.3081 376.690   4
   7  -2  10 338.151 350.749   7
   7   2 -10 730.039 471.997   5
   7   2  -9 8838.11 791.633   4
   7  -2   9 10220.3 783.503   7
   7   2  -9 10697.7 875.373   5
   7   2  -8-558.956 422.962   4
   7  -2   8-174.704 349.555   7
   7   2  -8-126.031 365.665   5
   7   2  -7 6272.05 651.800   4
   7  -2   7 6297.78 583.331   7
   7   2  -7 6137.28 635.826   5
   7  -2   6 4753.40 783.652   5
   7   2  -6 3879.91 528.946   4
   7  -2   6 3820.16 445.989   7
   7   2  -6 4030.61 542.579   5
   7   2  -5 17646.7 984.601   4
   7  -2   5 18605.3 879.878   7
   7  -2   5 17037.4 1263.15   5
   7   2  -5 17630.3 947.714   5
   7   2  -4 4722.07 562.441   4
   7  -2   4 4143.61 446.041   7
   7  -2   4 4201.32 775.232   5
   7   2  -4 4359.73 507.374   5
   7   2  -3 6264.71 606.519   4
   7  -2   3 6003.82 499.340   7
   7  -2   3 6024.96 912.259   5
   7   2  -3 5997.88 562.483   5
   7   2  -2 1290.97 373.173   4
   7  -2   2 1336.65 291.829   7
   7   2  -2 1407.84 340.494   5
   7  -2   2 1074.65 534.697   5
   7   2  -1 25201.0 1090.78   4
   7  -2   1 22390.8 963.356   7
   7   2  -1 27092.4 1124.35   5
   7   2   0 3450.44 487.480   5
   7  -2   0 2993.79 640.110   5
   7  -2  -1 19427.9 1256.24   5
   7   2   1 24530.1 1147.51   5
   7   2   2 1380.21 193.398   7
   7   2   2 1272.16 415.301   5
   7  -2  -2 796.808 443.939   5
   7   2   3 7831.51 434.100   7
   7   2   3 9068.81 822.618   5
   7  -2  -3 6455.09 772.156   5
   7   2   4 4211.81 462.201   6
   7  -2  -4 4813.14 636.557   5
   7   2   4 4904.60 647.443   5
   7   2   5 13520.4 812.741   6
   7   2   5 13979.0 928.458   5
   7  -2  -5 13458.2 1000.88   5
   7  -2  -6 5503.96 526.123   1
   7   2   6 4617.57 541.503   6
   7  -2  -6 5019.99 670.990   5
   7  -2  -7 6030.92 549.757   1
   7   2   7 5068.23 610.649   6
   7  -2  -7 5892.44 765.101   5
  -7  -2   8 719.793 442.278   3
   7  -2  -8 228.642 318.569   1
   7   2   8-290.988 496.816   6
   7  -2  -8 733.134 520.912   5
   7  -2  -9 11196.3 772.673   4
   7  -2  -9 10224.4 757.747   1
   7   2   9 9524.63 854.313   6
   7  -2  -9 8899.43 892.282   5
   7  -2 -10 827.661 323.496   4
   7  -2 -10 870.529 421.032   1
   7   2  10-90.8025 510.570   6
   7  -2 -10 630.927 483.707   5
   7  -2 -11 322.177 309.740   4
   7  -2 -11 449.680 393.185   1
   7   2  11-498.525 576.700   6
   7  -2 -11 1000.29 522.283   5
   7  -2 -12 3080.89 486.796   4
   7  -2 -12 3046.93 578.423   1
   7   2  12 2092.95 577.208   6
   7  -2 -12 3995.42 750.940   5
   7  -2 -13 7874.19 726.457   4
   7  -2 -13 7744.34 825.551   1
   7   2  13 6562.42 875.365   6
   7   2  14 3840.97 726.466   6
   7  -2 -14 5562.03 752.760   1
   7   2  15 767.439 625.905   6
   7  -2 -15 1768.81 594.948   1
   7   2  16-481.896 690.680   6
   7  -2 -16 1363.04 597.951   1
   7   3 -17 1698.95 556.276   4
   7   3 -16 4437.10 733.454   4
   7  -3  16 4655.39 794.885   7
   7   3 -15 1064.71 462.530   4
   7  -3  15 692.270 487.461   7
   7   3 -14 4740.78 709.209   4
   7  -3  14 4696.76 722.643   7
   7   3 -13 1226.89 475.099   4
   7  -3  13 521.958 439.235   7
   7   3 -12 4299.06 668.051   4
   7  -3  12 4171.17 638.955   7
   7   3 -11 918.308 440.621   4
  -7  -3 -11 412.714 468.698   3
   7  -3  11-51.9803 435.688   7
   7   3 -10 11466.8 925.314   4
  -7  -3 -10 11236.8 1027.89   3
  -7   3  10 11732.8 1099.94   6
   7  -3  10 12487.2 899.064   7
   7   3 -10 13874.3 1011.04   5
   7   3  -9 650.992 364.239   4
  -7  -3  -9 899.133 527.779   3
   7  -3   9 734.385 352.701   7
   7   3  -9 2017.80 518.789   5
   7   3  -8 4032.09 582.790   4
  -7  -3  -8 4472.13 778.275   3
   7  -3   8 2722.70 442.816   7
   7   3  -8 3445.29 538.797   5
   7  -3   7 3836.60 816.263   5
   7   3  -7 2049.94 448.928   4
   7  -3   7 3356.07 498.937   7
   7   3  -7 1984.94 440.103   5
   7  -3   6 4181.02 847.896   5
   7   3  -6 2920.24 496.837   4
   7  -3   6 4304.29 509.530   7
   7   3  -6 3629.88 478.672   5
   7   3  -5 3955.43 519.779   4
   7  -3   5 4816.88 522.017   7
   7  -3   5 3897.73 812.068   5
   7   3  -5 4445.17 497.680   5
   7   3  -4 27435.1 1191.91   4
   7  -3   4 26317.4 1062.51   7
   7  -3   4 26091.7 1710.63   5
   7   3  -4 28399.6 1102.60   5
   7   3  -3 5014.06 562.895   4
   7  -3   3 4894.32 502.594   7
   7  -3   3 5564.62 901.180   5
   7   3  -3 5058.45 478.543   5
   7   3  -2 24993.7 1107.27   4
   7  -3   2 23579.8 1045.58   7
   7  -3   2 25806.7 1619.75   5
   7   3  -2 25975.8 1014.74   5
   7   3  -1 9672.74 698.533   4
   7  -3   1 9665.69 996.515   5
   7   3  -1 10017.2 654.349   5
   7   3   0 8269.45 669.423   4
   7   3   0 8855.09 633.437   5
   7  -3   0 6266.89 815.562   5
   7  -3  -1 7224.19 812.461   5
   7   3   1 9754.38 706.157   5
   7   3   2 28100.1 1012.10   6
   7   3   2 28780.8 1248.32   5
   7  -3  -2 23749.4 1336.20   5
   7   3   3 4954.79 486.952   6
   7   3   3 4815.82 585.328   5
   7  -3  -3 5313.40 696.833   5
   7   3   4 25625.4 1061.19   6
   7   3   4 23936.3 1197.53   5
   7  -3  -4 25719.1 1338.29   5
   7   3   5 3705.47 547.522   5
  -7  -3   5 4604.83 709.104   3
   7  -3  -5 3747.31 434.821   1
   7   3   5 3565.81 494.587   6
   7  -3  -5 3817.02 593.420   5
  -7  -3   6 4957.59 710.056   3
   7  -3  -6 5672.93 516.065   1
   7   3   6 4812.54 583.251   6
   7  -3  -6 6616.47 736.509   5
  -7  -3   7 2900.39 530.955   3
   7  -3  -7 3445.15 457.099   1
   7   3   7 2607.39 523.930   6
   7  -3  -7 3624.90 609.576   5
   7  -3  -8 2302.57 415.097   1
  -7  -3   8 2053.51 450.499   3
   7   3   8 1759.45 501.073   6
   7  -3  -8 3143.08 611.696   5
   7  -3  -9 1012.85 371.609   1
   7   3   9 855.768 486.488   6
   7  -3  -9 965.840 426.901   5
   7  -3 -10 11957.0 854.014   1
   7   3  10 13964.5 1053.93   6
   7  -3 -10 14069.7 1054.52   5
   7  -3 -11 131.421 370.088   1
   7   3  11 109.721 513.956   6
   7  -3 -11 1283.48 571.170   5
   7  -3 -12 4426.58 645.088   1
   7   3  12 4292.40 754.559   6
   7  -3 -13 1540.81 517.484   1
   7   3  13 796.151 582.952   6
   7   3  14 5971.42 891.038   6
   7  -3 -14 5365.30 738.161   1
   7   3  15 332.917 601.703   6
   7  -3 -15 1861.78 574.499   1
   7   3  16 5076.31 906.021   6
   7  -3 -16 4962.29 773.435   1
   7   4 -16 1010.71 483.255   4
   7   4 -15 2361.97 591.818   4
   7  -4  15 1982.40 598.586   7
   7   4 -14 2292.36 579.229   4
   7  -4  14 1441.69 501.514   7
   7   4 -13 10511.6 987.436   4
   7  -4  13 9178.80 904.289   7
   7   4 -12 785.447 442.375   4
   7  -4  12 323.067 462.272   7
   7   4 -11 4970.52 699.828   4
  -7  -4 -11 5176.65 717.100   3
   7  -4  11 4295.53 629.181   7
  -7   4  11 4446.96 918.941   6
   7   4 -10 5383.45 704.036   4
  -7  -4 -10 6522.91 775.820   3
   7  -4  10 6646.20 723.872   7
   7   4  -9 6215.86 696.056   4
  -7  -4  -9 5988.08 781.888   3
   7  -4   9 6622.07 695.925   7
   7   4  -9 7146.52 715.709   5
   7   4  -8 1173.76 414.484   4
   7  -4   8 1818.80 693.338   5
  -7  -4  -8 1374.31 562.598   3
   7  -4   8 1781.00 446.160   7
   7   4  -8 1745.61 436.154   5
   7   4  -7 10520.3 837.854   4
  -7  -4  -7 9698.35 1006.29   3
   7  -4   7 9695.71 760.651   7
   7  -4   7 10990.2 1167.02   5
   7   4  -7 9106.15 697.426   5
   7   4  -6 403.985 347.625   4
   7  -4   6 1094.78 360.366   7
   7   4  -6 585.840 258.172   5
   7  -4   6 982.303 678.260   5
   7   4  -5 9394.98 747.043   4
  -7  -4  -5 8252.62 952.340   3
   7  -4   5 10793.9 766.330   7
   7  -4   5 9747.00 1217.59   5
   7   4  -5 10945.3 702.554   5
  -7  -4  -4 2793.70 722.874   3
   7   4  -4 2450.77 417.521   4
   7  -4   4 2997.60 446.523   7
   7  -4   4 2823.60 790.093   5
   7   4  -4 3194.16 399.188   5
  -7  -4  -3 4055.63 789.696   3
   7   4  -3 3828.33 504.527   4
   7  -4   3 4282.10 522.861   7
   7   4  -3 4371.42 426.788   5
   7  -4   3 3381.03 784.766   5
  -7  -4  -2 3250.81 777.659   3
   7   4  -2 1959.44 405.040   4
   7  -4   2 1577.05 371.207   7
   7   4  -2 1970.60 298.250   5
   7  -4   2 1398.55 565.757   5
   7   4  -1 39617.7 1363.15   4
  -7  -4  -1 41168.7 1849.32   3
   7  -4   1 37673.0 1809.00   5
   7   4  -1 41827.4 1186.63   5
  -7  -4   0 1044.46 676.384   3
   7   4   0 223.318 282.900   4
   7   4   0 169.182 186.086   5
   7  -4   0 155.514 420.283   5
   7   4   1 37813.1 1328.27   4
  -7  -4   1 36196.1 1717.83   3
   7   4   1 39296.4 1123.65   6
   7  -4  -1 38130.3 1666.85   5
   7   4   1 39764.6 1254.64   5
  -7  -4   2 1862.87 641.582   3
   7   4   2 1597.53 323.403   6
   7  -4  -2 1833.80 517.437   5
   7   4   2 1873.76 354.200   5
  -7  -4   3 5095.98 782.570   3
   7   4   3 5780.48 540.699   6
   7   4   3 4945.42 568.099   5
   7  -4  -3 6283.76 720.938   5
  -7  -4   4 3495.28 653.455   3
   7  -4  -4 4403.50 421.175   1
   7   4   4 3267.94 480.803   6
   7  -4  -4 1987.40 464.263   5
   7   4   4 3990.07 556.468   5
  -7  -4   5 9326.81 849.139   3
   7  -4  -5 11100.7 640.108   1
   7   4   5 9912.00 745.985   6
   7   4   5 10621.0 819.190   5
   7  -4  -5 10517.8 872.682   5
   7   4   6 1663.43 409.248   5
   7  -4  -6 1161.81 319.275   1
  -7  -4   6 721.571 395.501   3
   7   4   6 1177.34 443.986   6
   7  -4  -6 1001.01 425.064   5
  -7  -4   7 9750.91 803.814   3
   7  -4  -7 9802.28 658.293   1
   7   4   7 10624.5 855.467   6
   7  -4  -7 10229.9 863.419   5
  -7  -4   8 1180.41 392.245   3
   7  -4  -8 1545.73 385.532   1
   7   4   8 742.546 448.987   6
   7  -4  -8 2041.31 540.624   5
   7  -4  -9 6391.61 631.106   1
   7   4   9 7487.34 819.307   6
   7  -4  -9 6730.17 763.227   5
   7  -4 -10 5922.20 634.471   1
   7   4  10 7479.58 849.796   6
   7  -4 -10 6460.15 754.412   5
   7  -4 -11 4272.72 602.322   1
   7   4  11 4086.99 718.479   6
   7  -4 -11 5054.97 748.419   5
   7  -4 -12 937.322 452.594   1
   7   4  12 1175.35 626.421   6
   7  -4 -12 2251.64 647.727   5
   7  -4 -13 11947.0 959.048   1
   7   4  13 12710.1 1166.09   6
   7  -4 -13 14713.6 1181.95   5
   7   4  14 1924.57 715.049   6
   7  -4 -14 2088.22 557.976   1
   7   4  15 2706.11 753.540   6
   7  -4 -15 2357.11 621.389   1
   7   5 -15 37.1260 417.726   4
   7  -5  15 878.399 566.044   7
   7   5 -14 5007.50 764.400   4
   7  -5  14 6319.47 835.879   7
   7   5 -13 466.809 455.981   4
   7  -5  13 1604.92 553.758   7
   7   5 -12 6047.70 790.481   4
   7  -5  12 7590.07 833.678   7
  -7   5  12 6966.63 1151.38   6
   7   5 -11 41.9841 386.199   4
  -7  -5 -11 311.833 441.584   3
   7  -5  11 812.794 458.788   7
  -7   5  11 328.141 679.211   6
   7   5 -10 14242.0 1063.79   4
  -7  -5 -10 13871.6 1046.35   3
   7  -5  10 15372.5 1057.89   7
   7  -5  10 14754.4 1357.56   5
   7   5  -9 1217.24 451.219   4
   7  -5   9 2645.18 799.897   5
  -7  -5  -9 1008.46 466.028   3
   7  -5   9 1442.21 446.800   7
   7   5  -8 8414.75 780.241   4
  -7  -5  -8 8099.50 841.907   3
   7  -5   8 8673.74 769.928   7
   7  -5   8 9408.40 1196.87   5
   7   5  -8 9456.57 720.762   5
   7   5  -7 6801.36 717.891   4
  -7  -5  -7 7605.81 860.436   3
   7  -5   7 6786.35 683.273   7
   7  -5   7 7199.23 1058.75   5
   7   5  -7 8495.54 660.006   5
   7   5  -6 12619.1 894.542   4
  -7  -5  -6 14238.4 1091.67   3
   7  -5   6 13148.3 897.167   7
   7  -5   6 12588.4 1332.06   5
   7   5  -6 14467.4 781.620   5
   7   5  -5 3217.71 507.814   4
  -7  -5  -5 3572.55 675.097   3
   7  -5   5 2545.73 455.424   7
   7   5  -5 3098.70 399.997   5
   7  -5   5 3321.89 840.646   5
   7   5  -4 7867.18 682.512   4
  -7  -5  -4 6998.66 859.407   3
   7  -5   4 7584.25 709.407   7
   7  -5   4 7009.94 1041.22   5
   7   5  -4 8247.92 566.520   5
   7   5  -3 5578.86 584.809   4
  -7  -5  -3 5796.71 820.047   3
   7  -5   3 5101.67 600.317   7
   7  -5   3 4329.50 738.917   5
   7   5  -3 5421.18 445.431   5
   7  -5   2 28877.4 1090.99   2
   7   5  -2 29776.9 1213.92   4
  -7  -5  -2 27571.1 1473.70   3
   7  -5   2 27971.5 1597.77   5
   7   5  -2 30008.3 956.395   5
   7  -5   1 2334.87 433.468   2
  -7  -5  -1 1920.87 572.167   3
   7   5  -1 2363.25 419.860   4
   7   5  -1 2046.73 275.499   5
   7  -5   1 2002.84 552.349   5
   7   5   0 2881.38 417.738   4
   7  -5   0 3081.44 462.171   2
  -7  -5   0 2893.77 655.774   3
   7   5   0 2174.66 293.485   6
   7  -5   0 2346.46 547.537   5
   7   5   0 2842.91 319.453   5
   7   5   1 2062.34 382.705   4
   7  -5  -1 2003.91 428.129   2
  -7  -5   1 1623.78 546.755   3
   7   5   1 1370.26 284.134   6
   7  -5  -1 1621.07 462.627   5
   7   5   1 1820.86 294.572   5
  -7  -5   2 26982.3 1387.33   3
   7  -5  -2 29198.9 1119.68   2
   7   5   2 29185.4 1032.66   6
   7   5   2 28593.3 1071.52   5
   7  -5  -2 29742.8 1391.39   5
   7  -5  -3 5307.95 414.460   1
  -7  -5   3 4915.56 699.143   3
   7   5   3 5127.03 538.256   6
   7   5   3 5030.14 547.470   5
   7  -5  -3 4729.53 593.544   5
  -7  -5   4 6650.66 744.747   3
   7  -5  -4 7263.87 512.354   1
   7   5   4 6280.97 621.573   6
   7   5   4 7366.85 720.659   5
   7  -5  -4 6521.61 694.530   5
   7   5   5 3760.87 556.870   5
  -7  -5   5 2600.73 543.570   3
   7  -5  -5 2969.30 382.389   1
   7   5   5 3244.27 517.172   6
   7  -5  -5 3117.57 535.481   5
  -7  -5   6 11191.0 876.765   3
   7  -5  -6 11512.5 668.760   1
   7   5   6 13067.8 884.535   6
   7   5   6 12387.0 882.849   5
   7  -5  -6 12625.7 923.447   5
  -7  -5   7 6617.62 688.357   3
   7  -5  -7 6475.26 567.690   1
   7   5   7 7340.23 750.936   6
   7  -5  -7 7742.96 774.641   5
  -7  -5   8 8556.81 751.824   3
   7  -5  -8 8065.73 641.554   1
   7   5   8 9249.65 842.066   6
   7  -5  -8 10123.3 877.951   5
   7  -5  -9 1294.62 394.755   1
   7  -5  -9 708.807 412.719   5
   7  -5 -10 15188.0 953.533   1
   7   5  10 16322.5 1128.77   6
   7  -5 -10 16487.9 1123.01   5
   7  -5 -11-144.137 366.000   1
   7   5  11 433.009 530.116   6
   7  -5 -11 947.695 500.908   5
   7  -5 -12 6895.43 751.935   1
   7   5  12 8645.56 993.879   6
   7  -5 -12 9748.44 959.723   5
   7  -5 -13 689.004 431.943   1
   7   5  13 1028.52 637.323   6
   7   5  14 5151.29 871.326   6
   7  -5 -14 4912.53 711.474   1
   7   5  15 874.190 657.567   6
   7  -5 -15 60.8164 429.324   1
   7   6 -14 248.331 457.125   4
   7  -6  14 863.734 525.834   7
   7   6 -13 7836.99 927.599   4
   7  -6  13 8843.19 935.700   7
  -7   6  13 9470.55 1527.57   6
   7   6 -12 570.742 482.361   4
   7  -6  12 996.653 502.473   7
  -7   6  12 1539.06 849.094   6
  -7  -6 -11 6396.47 790.800   3
   7   6 -11 6133.35 798.462   4
   7  -6  11 6350.88 772.785   7
   7  -6  11 6704.55 1130.66   5
  -7   6  11 5871.68 1066.40   6
   7   6 -10 3878.05 664.070   4
   7  -6  10 4400.28 943.056   5
  -7  -6 -10 3986.74 665.332   3
   7  -6  10 3789.56 623.487   7
  -7  -6  -9 15046.0 1094.55   3
   7   6  -9 15012.1 1086.63   4
   7  -6   9 14529.4 1033.37   7
   7  -6   9 12665.1 1357.95   5
   7   6  -8 791.001 410.601   4
  -7  -6  -8 844.083 468.015   3
   7  -6   8 509.016 376.461   7
   7  -6   8 531.284 609.668   5
   7   6  -7 9367.45 830.942   4
  -7  -6  -7 8476.33 868.861   3
   7  -6   7 8117.09 785.800   7
   7  -6   7 9485.84 1234.80   5
   7   6  -6 1657.92 443.982   4
   7  -6   6 1171.89 362.848   2
  -7  -6  -6 1160.00 518.088   3
   7  -6   6 455.885 361.073   7
   7  -6   6 1478.27 752.319   5
   7   6  -5 15314.5 968.147   4
  -7  -6  -5 13910.2 1069.91   3
   7  -6   5 14028.0 813.069   2
   7  -6   5 13267.5 972.310   7
   7  -6   5 13539.0 1371.40   5
   7   6  -4 2462.27 465.476   4
   7  -6   4 2847.03 455.839   2
  -7  -6  -4 2571.70 613.387   3
   7  -6   4 2098.45 475.816   7
   7  -6   4 2386.94 684.797   5
   7   6  -3 17300.8 972.474   4
  -7  -6  -3 17006.5 1170.89   3
   7  -6   3 15586.8 860.278   2
   7  -6   3 15803.1 1069.70   7
   7  -6   3 16333.4 1288.55   5
   7  -6   2 1047.67 378.589   2
  -7  -6  -2 244.767 484.461   3
   7   6  -2 483.554 284.184   4
   7  -6   2 603.597 429.061   5
   7  -6   1 24621.9 1065.25   2
   7   6  -1 26215.8 1126.22   4
  -7  -6  -1 24833.5 1371.05   3
   7  -6   1 24457.7 1361.07   5
   7  -6   0 2537.49 465.911   2
  -7  -6   0 2656.76 630.321   3
   7   6   0 2181.95 384.020   4
   7  -6   0 2513.63 528.371   5
   7   6   1 30352.5 1166.64   4
  -7  -6   1 28413.3 1425.90   3
   7  -6  -1 30725.9 1190.47   2
   7   6   1 30950.5 999.502   6
   7  -6  -1 29018.7 1376.38   5
   7   6   2 386.025 257.436   4
   7  -6  -2 801.816 370.102   2
  -7  -6   2 315.063 443.387   3
   7   6   2 778.294 319.679   6
   7  -6  -2 599.770 358.762   5
  -7  -6   3 15708.1 1072.71   3
   7  -6  -3 16942.5 907.716   2
   7   6   3 18480.3 898.899   6
   7  -6  -3 15476.4 997.244   5
   7  -6  -4 2226.20 428.006   2
  -7  -6   4 2203.89 537.438   3
   7   6   4 2739.74 491.765   6
   7  -6  -4 2087.79 436.359   5
  -7  -6   5 16201.6 1052.52   3
   7  -6  -5 16982.7 910.113   2
   7  -6  -5 16346.8 756.697   1
   7   6   5 17813.5 972.743   6
   7  -6  -5 17236.7 1053.89   5
   7  -6  -6 1232.03 314.941   1
  -7  -6   6 961.638 407.012   3
   7   6   6 2009.08 519.759   6
   7  -6  -6 1319.57 425.046   5
  -7  -6   7 9743.63 823.166   3
   7  -6  -7 9440.79 661.459   1
   7   6   7 10803.0 868.419   6
   7  -6  -7 11224.1 876.034   5
   7  -6  -8 422.302 284.423   1
  -7  -6   8 1367.19 436.681   3
   7   6   8 1381.06 534.751   6
   7  -6  -8-59.8735 421.192   5
   7  -6  -9 12757.5 846.881   1
   7   6   9 14567.6 1073.84   6
   7  -6  -9 13599.1 1004.75   5
   7  -6 -10 3515.07 539.455   1
   7   6  10 4524.78 728.445   6
   7  -6 -10 4636.16 688.054   5
   7  -6 -11 5397.50 650.114   1
   7   6  11 7712.34 905.984   6
   7  -6 -11 8275.83 864.867   5
   7  -6 -12 787.984 416.415   1
   7   6  12 1382.21 624.660   6
   7  -6 -12 2342.78 606.585   5
   7  -6 -13 7113.49 809.034   1
   7   6  13 7971.37 983.980   6
   7  -6 -14-137.770 401.380   1
   7   6  14 632.903 599.334   6
   7  -6 -15 1617.59 554.557   1
   7  -7  14 3048.75 928.498   5
  -7   7  14 919.593 956.654   6
   7   7 -13 667.446 503.425   4
   7  -7  13 1057.33 739.931   5
   7  -7  13 427.116 434.558   7
  -7   7  13-200.864 858.096   6
   7   7 -12 10781.5 1069.93   4
  -7   7  12 11710.2 1513.52   6
   7  -7  12 10239.4 988.110   7
   7  -7  12 8622.50 1224.29   5
   7   7 -11 1225.92 544.539   4
   7  -7  11 1708.84 766.101   5
  -7  -7 -11 677.765 449.074   3
   7  -7  11 488.895 420.952   7
  -7   7  11 1341.69 770.725   6
  -7  -7 -10 14007.1 1082.62   3
   7   7 -10 14401.7 1157.81   4
   7  -7  10 13606.7 1086.32   7
   7  -7  10 12562.7 1441.48   5
   7   7  -9 663.230 448.657   4
  -7  -7  -9 1243.83 589.116   3
   7  -7   9 156.542 379.293   7
   7  -7   9 1302.94 761.664   5
  -7  -7  -8 15793.3 1122.06   3
   7   7  -8 16277.3 1137.05   4
   7  -7   8 15339.9 893.325   2
   7  -7   8 14347.9 1075.11   7
   7  -7   8 14401.3 1474.87   5
   7   7  -7 2998.05 585.533   4
   7  -7   7 2842.58 472.727   2
  -7  -7  -7 3023.17 637.039   3
   7  -7   7 1741.81 465.424   7
   7  -7   7 3190.33 899.632   5
  -7  -7  -6 16797.8 1166.92   3
   7   7  -6 17644.0 1101.44   4
   7  -7   6 16954.3 918.970   2
   7  -7   6 15847.6 1106.44   7
   7  -7   6 16426.5 1483.39   5
   7   7  -5 370.595 364.186   4
   7  -7   5 314.052 330.429   2
  -7  -7  -5 450.491 462.440   3
   7  -7   5-351.703 450.926   7
   7  -7   5-50.7403 573.267   5
  -7  -7  -4 10278.9 954.180   3
   7   7  -4 10305.5 803.877   4
   7  -7   4 9255.45 711.400   2
   7  -7   4 9563.06 897.025   7
   7  -7   4 10371.0 1040.75   5
   7  -7   3 785.692 361.854   2
  -7  -7  -3 304.752 489.420   3
   7   7  -3 334.035 315.099   4
   7  -7   3 214.747 365.840   5
   7  -7   2 18629.3 975.970   2
  -7  -7  -2 18470.8 1217.40   3
   7   7  -2 18853.1 996.984   4
   7  -7   2 19492.1 1224.71   5
   7  -7   1 843.313 377.701   2
  -7  -7  -1 980.091 529.124   3
   7   7  -1 1492.83 376.012   4
   7  -7   1 1152.72 408.075   5
   7  -7   0 10719.9 780.963   2
  -7  -7   0 10843.7 970.166   3
   7   7   0 10989.4 738.560   4
   7  -7   0 11267.1 887.373   5
   7  -7  -1 959.449 394.126   2
  -7  -7   1 1154.05 504.533   3
   7   7   1 1095.75 309.506   4
   7  -7  -1 1047.90 380.469   5
   7  -7  -2 16378.9 936.367   2
  -7  -7   2 16394.1 1122.26   3
   7   7   2 18065.2 901.137   4
   7  -7  -2 17908.5 1044.64   5
   7  -7  -3 374.448 347.832   2
  -7  -7   3 675.680 462.965   3
   7   7   3 782.622 368.844   6
   7  -7  -3 125.744 356.621   5
  -7  -7   4 11825.6 946.450   3
   7  -7  -4 12595.7 832.225   2
   7   7   4 13535.4 845.819   6
   7  -7  -4 12656.9 897.054   5
   7  -7  -5 327.974 351.197   2
  -7  -7   5 209.703 408.240   3
   7   7   5 905.035 444.678   6
   7  -7  -5 283.745 330.369   5
  -7  -7   6 15179.9 1013.05   3
   7  -7  -6 16309.4 923.135   2
   7   7   6 16374.7 1016.77   6
   7  -7  -6 16060.4 1008.59   5
   7  -7  -7 3045.70 487.735   2
  -7  -7   7 2655.46 520.727   3
   7   7   7 3140.33 613.735   6
   7  -7  -7 3504.96 582.146   5
  -7  -7   8 16832.0 1038.12   3
   7  -7  -8 16539.4 916.687   1
   7   7   8 19971.8 1191.48   6
   7  -7  -8 16487.5 1101.91   5
   7  -7  -9 203.065 304.718   1
   7   7   9 951.209 536.731   6
   7  -7  -9 67.4021 363.758   5
   7  -7 -10 11557.1 859.392   1
   7   7  10 13505.2 1097.60   6
   7  -7 -10 13323.0 1028.21   5
   7  -7 -11 614.795 383.427   1
   7   7  11 1784.44 631.369   6
   7  -7 -11 2498.75 604.053   5
   7  -7 -12 10385.0 898.365   1
   7   7  12 11856.0 1092.69   6
   7  -7 -12 12912.3 1066.07   5
   7  -7 -13 291.446 402.270   1
   7   7  13 1654.33 669.058   6
   7  -7 -14 1341.72 490.737   1
   7  -8  13 3365.90 922.864   5
  -7   8  13 2723.53 1100.72   6
   7   8 -12 3707.47 752.968   4
   7  -8  12 3985.63 710.245   7
  -7   8  12 4472.35 1050.52   6
   7  -8  12 4145.78 975.792   5
   7   8 -11 3487.80 706.588   4
   7  -8  11 2723.83 620.269   7
  -7   8  11 3221.62 925.928   6
   7  -8  11 3493.72 888.606   5
   7   8 -10 263.657 463.499   4
  -7  -8 -10 99.0081 425.518   3
   7  -8  10-52.0535 423.863   7
   7  -8  10 658.121 651.701   5
  -7  -8  -9 11936.4 1008.69   3
   7   8  -9 12880.5 1099.86   4
   7  -8   9 12812.2 870.696   2
   7  -8   9 11697.4 1041.85   7
   7  -8   9 10489.6 1304.41   5
   7   8  -8 1166.66 537.528   4
   7  -8   8 832.660 370.537   2
  -7  -8  -8 351.878 483.237   3
   7  -8   8 144.168 480.303   7
   7  -8   8 958.348 622.062   5
  -7  -8  -7 13851.9 1082.14   3
   7   8  -7 13877.8 1057.46   4
   7  -8   7 13224.0 877.167   2
   7  -8   7 12350.5 1067.41   7
   7  -8   7 11377.7 1238.28   5
   7   8  -6 1253.21 466.664   4
   7  -8   6 1157.78 401.913   2
  -7  -8  -6 1220.70 534.949   3
   7  -8   6 482.033 406.796   7
   7  -8   6 198.036 524.651   5
   7  -8   5 13240.3 878.696   2
  -7  -8  -5 13596.0 1072.20   3
   7   8  -5 13351.5 963.789   4
   7  -8   5 13285.6 1154.95   5
   7  -8   4 3051.80 495.624   2
  -7  -8  -4 3007.32 659.928   3
   7   8  -4 3584.35 549.789   4
   7  -8   4 2598.45 584.380   5
   7  -8   3 7665.32 709.124   2
  -7  -8  -3 8742.56 907.748   3
   7   8  -3 9356.34 769.410   4
   7  -8   3 8241.10 847.763   5
  -7  -8  -2 3231.09 673.746   3
   7  -8   2 2382.08 493.678   2
   7   8  -2 2186.79 428.731   4
   7  -8   2 1850.06 447.383   5
   7  -8   1 19431.3 1052.63   2
  -7  -8  -1 20361.4 1261.82   3
   7   8  -1 20251.2 1024.80   4
   7  -8   1 19184.2 1120.93   5
  -7  -8   0 1726.00 572.214   3
   7  -8   0 1599.33 438.069   2
   7   8   0 1804.62 380.615   4
   7  -8   0 1576.59 397.042   5
   7  -8  -1 21642.1 1113.49   2
  -7  -8   1 22142.4 1293.31   3
   7   8   1 21522.0 984.009   4
   7  -8  -1 21275.2 1128.72   5
  -7  -8   2 2522.29 588.540   3
   7  -8  -2 3004.61 542.619   2
   7  -8  -2 2218.45 428.007   5
   7  -8  -3 8288.97 739.166   2
  -7  -8   3 7064.54 796.907   3
   7  -8  -3 8477.83 731.784   5
   7  -8  -4 3248.43 530.526   2
  -7  -8   4 2221.20 536.295   3
   7   8   4 3720.25 556.562   6
   7  -8  -4 3069.70 501.441   5
  -7  -8   5 13028.1 985.566   3
   7  -8  -5 13359.5 912.589   2
   7   8   5 14208.5 945.318   6
   7  -8  -5 13488.1 928.585   5
   7  -8  -6 1573.03 438.786   2
  -7  -8   6 615.645 426.598   3
   7   8   6 2292.77 538.576   6
   7  -8  -6 1296.69 437.359   5
  -7  -8   7 12893.1 962.038   3
   7  -8  -7 12975.2 886.729   2
   7   8   7 14558.5 1039.69   6
   7  -8  -7 13249.5 980.691   5
   7  -8  -8 1319.33 428.609   2
  -7  -8   8 525.027 376.079   3
   7   8   8 1892.53 607.985   6
   7  -8  -8 1053.15 409.911   5
   7  -8  -9 12855.3 904.347   2
   7   8   9 12168.8 1047.88   6
   7  -8  -9 12022.1 989.282   5
   7   8  10 1102.99 567.571   6
   7  -8 -10 1079.27 474.988   5
   7   8  11 5324.30 827.498   6
   7  -8 -11 5382.97 770.132   5
   7  -8 -12 3081.72 550.525   1
   7   8  12 4940.29 826.777   6
   7  -8 -12 5279.70 757.537   5
   7  -8 -13 2480.96 548.029   1
   7   9 -11 806.514 562.958   4
   7  -9  11-481.794 555.752   7
  -7   9  11 577.272 722.990   6
  -7  -9 -10 6943.13 837.256   3
   7   9 -10 6227.15 892.873   4
   7  -9  10 5815.87 824.666   7
   7   9  -9 1887.07 580.639   4
   7  -9   9 1833.40 461.545   2
  -7  -9  -9 2294.00 599.460   3
   7  -9   9 1273.85 489.693   7
   7   9  -8 4322.75 707.177   4
   7  -9   8 5019.29 629.247   2
  -7  -9  -8 5301.28 757.794   3
   7  -9   8 3598.03 690.435   7
   7  -9   8 4055.02 785.817   5
   7   9  -7 676.307 455.141   4
   7  -9   7 831.990 401.644   2
  -7  -9  -7 414.951 444.532   3
   7  -9   7-102.929 479.267   7
   7  -9   7 498.924 432.540   5
   7  -9   6 5639.33 655.917   2
  -7  -9  -6 6187.30 835.240   3
   7   9  -6 5957.65 740.802   4
   7  -9   6 5961.15 804.332   5
  -7  -9  -5 1444.59 564.277   3
   7  -9   5 1962.87 467.729   2
   7   9  -5 1349.23 426.552   4
   7  -9   5 1417.02 463.250   5
   7  -9   4 10816.6 864.268   2
  -7  -9  -4 11665.7 1025.54   3
   7   9  -4 11124.4 898.970   4
   7  -9   4 11433.8 947.127   5
  -7  -9  -3 4380.05 717.891   3
   7  -9   3 3968.14 594.257   2
   7   9  -3 4006.76 562.033   4
   7  -9   3 3927.65 592.738   5
   7  -9   2 15041.2 994.911   2
  -7  -9  -2 15931.9 1158.41   3
   7   9  -2 15876.6 974.909   4
   7  -9   2 15734.2 1020.21   5
   7  -9   1 9259.59 810.545   2
   7   9  -1 8610.45 704.310   4
  -7  -9  -1 8476.48 907.405   3
   7  -9   1 8634.18 748.722   5
  -7  -9   0 1447.47 562.035   3
   7  -9   0 2298.46 513.857   2
   7  -9   0 2705.41 484.548   5
   7  -9  -1 8752.87 791.322   2
  -7  -9   1 8078.79 860.154   3
   7  -9  -1 8491.52 737.773   5
   7  -9  -2 16920.6 1057.93   2
  -7  -9   2 15287.0 1115.81   3
   7  -9  -2 16181.1 1003.64   5
  -7  -9   3 3631.07 650.371   3
   7  -9  -3 4069.27 613.445   2
   7  -9  -3 3645.92 520.507   5
   7  -9  -4 10717.9 870.893   2
  -7  -9   4 10726.7 948.620   3
   7  -9  -4 11380.9 874.684   5
  -7  -9   5 1975.79 566.930   3
   7  -9  -5 2392.74 524.215   2
   7  -9  -5 2319.26 478.547   5
   7  -9  -6 5501.68 665.737   2
  -7  -9   6 5193.91 706.334   3
   7  -9  -6 5962.24 701.180   5
   7  -9  -7 806.165 417.396   2
  -7  -9   7 517.143 434.241   3
   7   9   7 1522.41 563.503   6
   7  -9  -7-173.887 362.305   5
   7  -9  -8 4301.58 606.526   2
  -7  -9   8 3851.96 614.425   3
   7   9   8 5778.24 805.714   6
   7  -9  -8 5028.39 677.640   5
   7  -9  -9 1659.90 467.593   2
   7   9   9 2744.86 655.465   6
   7  -9  -9 2698.11 564.311   5
   7   9  10 8123.93 952.028   6
   7  -9 -10 7472.48 825.787   5
   7   9  11 787.949 639.276   6
   7  -9 -11 1562.07 534.175   5
  -7 -10 -10 2408.76 613.197   3
   7  10  -9 4010.05 748.021   4
   7 -10   9 2745.16 637.785   7
   7 -10   9 3845.80 599.687   2
  -7 -10  -9 3548.11 687.767   3
   7  10  -8 414.182 458.551   4
   7 -10   8 274.510 365.981   2
  -7 -10  -8 378.515 482.234   3
   7  10  -7 2840.04 628.439   4
   7 -10   7 2963.54 540.904   2
  -7 -10  -7 3671.44 704.225   3
   7  10  -6 249.107 394.478   4
  -7 -10  -6 616.192 518.281   3
   7 -10   6 299.271 361.747   2
  -7 -10  -5 10388.9 994.332   3
   7  10  -5 9952.33 907.951   4
   7 -10   5 9660.12 853.367   2
   7  10  -4 2290.58 516.920   4
  -7 -10  -4 2719.73 641.113   3
   7 -10   4 2426.24 538.755   2
   7  10  -3 624.552 355.181   4
  -7 -10  -3 1218.30 571.755   3
   7 -10   3 542.865 408.253   2
   7  10  -2 3650.83 540.212   4
  -7 -10  -2 4023.79 733.481   3
   7 -10   2 3530.28 598.136   2
  -7 -10  -1 13760.5 1125.58   3
   7 -10   1 14833.2 1042.99   2
  -7 -10   0 3345.32 691.531   3
   7 -10   0 3216.84 585.642   2
  -7 -10   1 12260.7 1056.24   3
   7 -10  -1 12481.7 967.937   2
  -7 -10   2 4745.05 740.657   3
   7 -10  -2 3654.30 599.059   2
  -7 -10   3 611.642 477.689   3
   7 -10  -3 830.394 443.646   2
  -7 -10   4 2576.03 604.536   3
   7 -10  -4 2645.73 550.526   2
  -7 -10   5 8636.70 883.130   3
   7 -10  -5 9499.54 859.413   2
  -7 -10   6 435.913 458.471   3
   7 -10  -6 69.3168 352.517   2
   7  10   7 4271.86 710.703   6
   7 -10  -7 2732.24 548.338   2
  -7 -10   7 2937.79 606.834   3
   7  10   8 1735.82 617.978   6
   7 -10  -8 894.865 409.324   2
  -7 -10   8 574.988 428.837   3
   7  10   9 5807.51 851.760   6
   7 -10  -9 3897.31 608.914   2
   7  10  10 3096.74 720.029   6
   7 -11   9 181.559 345.757   2
   7 -11   8 2579.52 553.550   2
  -7 -11  -8 1745.33 590.542   3
   7  11  -8 1667.36 543.641   4
  -7 -11  -7 3495.03 723.595   3
   7 -11   7 3542.96 626.414   2
   7  11  -7 2315.95 584.050   4
  -7 -11  -6 1511.19 565.068   3
   7 -11   6 1222.11 467.610   2
   7  11  -6 983.329 444.014   4
  -7 -11  -5 1334.02 581.706   3
   7 -11   5 825.412 427.256   2
   7  11  -5 499.368 416.295   4
  -7 -11  -4 4891.98 783.747   3
   7 -11   4 3801.96 627.966   2
   7  11  -4 3550.65 597.261   4
  -7 -11  -3 950.225 558.829   3
   7 -11   3 930.108 455.741   2
   7 -11   2 6274.15 756.560   2
  -7 -11  -2 5744.52 846.176   3
  -7 -11  -1 2887.23 667.001   3
   7 -11   1 2389.03 531.669   2
  -7 -11   0 318.095 501.034   3
   7 -11   0 255.608 414.494   2
  -7 -11   1 2213.10 606.142   3
   7 -11  -1 2007.61 526.091   2
   7 -11  -2 6537.86 769.763   2
  -7 -11   2 6392.66 837.125   3
  -7 -11   3 1453.55 551.604   3
   7 -11  -3 1275.31 471.189   2
  -7 -11   4 3916.98 696.714   3
   7 -11  -4 3804.54 640.433   2
  -7 -11   5 499.643 445.004   3
   7 -11  -5 803.110 439.073   2
  -7 -11   6 1536.87 547.171   3
   7 -11  -6 1714.39 512.739   2
   7 -11  -7 2816.41 561.449   2
  -7 -11   7 2815.96 621.164   3
   7 -11  -8 1217.63 462.763   2
  -7 -12  -1 1981.53 634.722   3
   7 -12   1 1640.19 504.413   2
  -7 -12   0 255.017 480.868   3
   7 -12   0-373.773 458.781   2
  -7 -12   1 2905.82 699.211   3
   7 -12  -1 2375.72 577.281   2
  -7 -12   2 344.769 524.950   3
  -7 -12   3 725.990 543.301   3
  -7 -12   4 3373.37 722.327   3
   8   0   0 15539.5 1077.14   5
   8   0  -1 8607.31 819.484   5
   8   0   1 9492.93 888.283   5
   8   0   2 5626.36 413.732   7
   8   0   2 4939.66 703.003   5
   8   0  -2 6040.52 708.265   5
   8   0   3 73408.0 1482.26   7
   8   0   3 73212.1 2381.98   5
   8   0  -3 77605.0 2280.93   5
   8   0   4 505.237 221.276   7
   8   0   4 474.077 468.440   5
   8   0  -4 192.151 422.386   5
   8   0  -5 23798.1 1151.02   4
   8   0   5 23946.9 946.822   7
   8   0   5 21183.9 1337.65   5
   8   0  -5 22017.5 1260.55   5
   8   0  -6 107.971 307.051   4
   8   0   6 154.334 265.053   7
   8   0  -6 449.263 395.949   5
   8   0  -7 15752.9 986.277   4
   8   0   7 15950.1 864.369   7
   8   0   7 17734.1 1214.06   5
   8   0  -7 15312.4 1081.45   5
   8   0  -8 33.7856 325.473   4
   8   0   8-59.1541 298.900   7
   8   0  -8 344.130 466.340   5
   8   0  -9 3531.22 554.117   4
   8   0   9 4349.21 567.793   7
   8   0  -9 2857.73 614.059   5
   8   0 -10 147.113 325.317   4
   8   0  10 698.737 411.878   7
   8   0 -10 696.540 508.228   5
   8   0 -11 49083.3 1833.13   4
   8   0  11 49386.1 1793.85   7
   8   0 -11 47896.3 2019.74   5
   8   0 -12 3923.43 617.561   4
   8   0  12 5436.94 740.241   7
   8   0 -12 5700.61 875.026   5
   8   0 -13 5935.89 741.612   4
   8   0  13 6350.42 811.391   7
   8   0 -13 8725.63 1041.19   5
   8   0 -14 999.977 453.002   4
   8   0  14 1264.53 550.219   7
   8   0 -15 238.713 370.944   4
   8   0  15 942.425 594.037   7
   8   0  16 267.722 543.508   7
   8   1 -16 4741.21 740.960   4
   8  -1  16 4587.57 800.820   7
   8   1 -15 1066.27 430.922   4
   8  -1  15 1339.84 574.167   7
   8   1 -14 21336.5 1344.76   4
   8  -1  14 21961.5 1382.93   7
   8   1 -13 260.234 358.851   4
   8  -1  13 524.593 478.478   7
   8   1 -12 550.442 381.829   4
   8  -1  12 507.332 472.871   7
   8   1 -11 1486.52 458.704   4
   8  -1  11 1817.76 512.303   7
   8   1 -11 2727.22 680.727   5
   8   1 -10 3353.32 571.806   4
   8  -1  10 3547.49 562.514   7
   8   1 -10 3654.12 655.667   5
   8   1  -9 2258.66 501.854   4
   8  -1   9 2063.65 447.187   7
   8   1  -9 1868.48 533.793   5
   8   1  -8 32817.4 1448.99   4
   8  -1   8 32631.7 1292.11   7
   8  -1   8 32757.5 1662.10   5
   8   1  -8 29045.6 1467.12   5
   8  -1   7 2392.93 638.493   5
   8   1  -7 1721.60 451.502   4
   8  -1   7 1408.47 336.997   7
   8   1  -7 2317.00 523.605   5
   8   1  -6 21413.3 1126.70   4
   8  -1   6 18461.3 914.231   7
   8  -1   6 19176.0 1309.61   5
   8   1  -6 20784.7 1165.72   5
   8   1  -5 56.1519 317.682   4
   8  -1   5 724.438 320.664   7
   8  -1   5 665.267 555.782   5
   8   1  -5-84.9242 362.217   5
   8   1  -4 9900.85 780.576   4
   8  -1   4 9698.77 636.586   7
   8  -1   4 8050.49 956.079   5
   8   1  -4 9460.03 801.551   5
   8  -1   3 6980.83 532.388   7
   8  -1   3 6847.64 859.701   5
   8   1  -3 7056.13 702.362   5
   8  -1   2 16503.3 772.686   7
   8  -1   2 19141.3 1288.97   5
   8   1  -2 18272.1 1075.49   5
   8  -1   1 4170.74 402.813   7
   8  -1   1 4596.60 729.636   5
   8   1  -1 3855.51 548.543   5
   8   1   0 124396. 2734.61   5
   8  -1   0 130624. 3139.74   5
   8   1   1 4981.40 636.000   5
   8  -1  -1 4975.14 736.000   5
   8   1   2 15870.9 1081.20   5
   8  -1  -2 16929.2 1171.31   5
   8   1   3 7507.52 465.797   7
   8   1   3 6683.07 772.702   5
   8  -1  -3 6388.19 771.968   5
   8   1   4 9876.05 565.993   7
   8  -1  -4 6619.09 775.762   5
   8   1   4 9377.57 924.330   5
   8   1   5 78.5350 231.129   7
   8   1   5 404.945 438.047   5
   8  -1  -5-252.324 455.367   5
   8   1   6 20604.8 899.267   7
   8   1   6 17579.1 1169.01   5
   8  -1  -6 17360.8 1174.91   5
   8   1   7 2796.58 618.185   5
   8   1   7 2788.54 435.623   7
   8  -1  -7 2654.22 608.350   5
   8  -1  -8 34581.6 1396.60   4
   8   1   8 33433.6 1263.04   7
   8  -1  -8 30427.1 1582.36   5
   8  -1  -9 2388.40 467.843   4
   8   1   9 2553.19 487.178   7
   8  -1  -9 1595.96 580.044   5
   8  -1 -10 3743.98 546.327   4
   8   1  10 3811.80 608.472   7
   8  -1 -10 2762.85 636.141   5
   8  -1 -11 1452.34 441.644   4
   8   1  11 2064.54 516.053   7
   8  -1 -11 2109.66 633.121   5
   8  -1 -12 708.350 375.708   4
   8  -1 -12 1206.10 507.167   1
   8   1  12 1391.63 531.534   7
   8  -1 -12 2259.61 677.257   5
   8  -1 -13 161.353 305.656   4
   8  -1 -13 642.221 495.302   1
   8   1  13 1245.04 550.758   7
   8  -1 -14 23256.3 1329.86   4
   8   1  14 22602.1 1425.80   7
   8  -1 -14 24218.2 1397.62   1
   8   1  15 2366.12 676.655   7
   8  -1 -15 3214.58 719.717   1
   8   1  16 5226.43 844.357   7
   8   2 -16 576.537 424.851   4
   8  -2  16-9.47760 551.568   7
   8   2 -15 158.848 385.666   4
   8  -2  15-148.339 514.056   7
   8   2 -14 620.415 440.750   4
   8  -2  14 532.637 502.294   7
   8   2 -13 5454.93 744.616   4
   8  -2  13 5824.99 789.704   7
   8   2 -12 535.028 422.417   4
   8  -2  12 385.824 423.798   7
   8   2 -11 24625.8 1368.96   4
  -8  -2 -11 29620.5 1686.99   3
   8  -2  11 25408.8 1350.36   7
   8   2 -11 25315.8 1419.61   5
   8   2 -10 1838.26 484.658   4
   8  -2  10 1332.89 416.396   7
   8   2 -10 2320.24 588.272   5
   8   2  -9 7457.11 762.683   4
   8  -2   9 6997.96 699.546   7
   8   2  -9 6955.26 780.154   5
   8   2  -8 2077.59 482.399   4
   8  -2   8 2185.55 411.817   7
   8   2  -8 2523.43 509.122   5
   8  -2   7 639.195 529.577   5
   8   2  -7-354.901 380.621   4
   8  -2   7-88.3277 282.123   7
   8   2  -7 86.7120 370.908   5
   8   2  -6 4712.42 607.135   4
   8  -2   6 5186.69 555.217   7
   8  -2   6 6018.46 907.443   5
   8   2  -6 4606.38 601.078   5
   8   2  -5 26475.5 1249.17   4
   8  -2   5 26955.1 1116.39   7
   8  -2   5 25122.6 1625.08   5
   8   2  -5 29595.4 1285.79   5
   8   2  -4 6252.17 649.985   4
   8  -2   4 6530.11 572.034   7
   8  -2   4 6356.70 912.740   5
   8   2  -4 6560.06 642.878   5
   8   2  -3 49298.9 1640.63   4
   8  -2   3 46784.2 1415.61   7
   8  -2   3 49056.6 2183.72   5
   8   2  -3 50554.0 1624.67   5
   8   2  -2 1296.01 402.224   4
   8  -2   2 900.149 270.653   7
   8   2  -2 1041.00 343.429   5
   8  -2   2 377.710 545.861   5
   8   2  -1 3981.77 508.487   5
   8  -2   1 4306.22 797.551   5
   8   2   0 677.799 318.092   5
   8  -2   0 965.013 525.103   5
   8   2   1 5601.49 633.190   5
   8  -2  -1 4872.93 760.647   5
   8  -2  -2 1066.00 505.900   5
   8   2   2 214.312 384.767   5
   8   2   3 43481.9 1728.93   5
   8  -2  -3 33108.6 1644.46   5
   8  -2  -4 5711.93 761.951   5
   8   2   4 6276.38 745.305   5
   8   2   5 26244.3 925.773   7
   8   2   5 24307.1 1342.26   5
   8  -2  -5 22706.0 1368.47   5
   8   2   6 4796.86 478.542   7
   8   2   6 5354.67 713.703   5
   8  -2  -6 3904.51 675.794   5
   8   2   7 438.492 463.154   5
   8   2   7 461.806 303.488   7
   8   2   7-734.551 559.208   6
   8  -2  -7 696.559 532.359   5
  -8  -2   8 3124.79 611.664   3
   8   2   8 1479.65 454.284   6
   8  -2  -8 2975.27 659.233   5
   8   2   9 4928.86 671.757   6
   8  -2  -9 6181.23 790.270   5
   8   2  10 238.694 566.472   6
   8  -2 -10 1118.64 524.903   5
   8  -2 -11 26955.6 1311.08   1
   8   2  11 29182.1 1539.56   6
   8  -2 -11 28144.0 1605.07   5
   8  -2 -12 711.693 487.145   1
   8  -2 -12 2246.85 702.506   5
   8  -2 -13 5945.04 753.055   1
   8  -2 -13 7234.35 977.235   5
   8   2  14-899.512 762.264   6
   8  -2 -14 731.296 503.919   1
   8   2  15 1066.25 582.937   7
   8  -2 -15 546.790 510.879   1
   8   2  16 1992.95 664.526   7
   8   3 -16 2564.40 615.652   4
   8   3 -15-433.932 456.587   4
   8  -3  15-594.734 553.782   7
   8   3 -14 5744.82 762.527   4
   8  -3  14 5597.13 790.400   7
   8   3 -13 532.153 402.733   4
   8  -3  13 325.257 447.364   7
   8   3 -12 134.314 384.769   4
   8  -3  12 6.83411 454.334   7
  -8  -3 -11 1605.73 606.094   3
   8   3 -11 1515.91 478.000   4
   8  -3  11 1133.52 422.426   7
  -8  -3 -10-208.205 534.696   3
   8   3 -10-316.493 425.575   4
   8  -3  10-655.939 514.071   7
   8   3 -10 741.514 481.566   5
   8  -3   9 1579.53 648.686   5
   8   3  -9 304.688 359.835   4
  -8  -3  -9 482.356 592.374   3
   8  -3   9 1174.95 495.901   7
   8   3  -9 622.389 397.757   5
   8   3  -8 22261.4 1211.46   4
  -8  -3  -8 24529.3 1547.13   3
   8  -3   8 22443.6 1158.91   7
   8  -3   8 22527.3 1590.39   5
   8   3  -8 22654.5 1189.62   5
   8  -3   7 1329.84 698.720   5
   8   3  -7 1080.44 439.492   4
   8  -3   7 1208.03 402.522   7
   8   3  -7 702.412 342.467   5
   8   3  -6 17861.6 1054.68   4
   8  -3   6 18175.4 1002.54   7
   8  -3   6 18062.4 1489.52   5
   8   3  -6 18032.4 997.599   5
   8   3  -5 3166.88 527.013   4
   8  -3   5 2758.09 435.000   7
   8  -3   5 3059.47 799.354   5
   8   3  -5 3564.18 472.064   5
   8   3  -4 2465.69 474.437   4
   8  -3   4 2149.71 413.071   7
   8  -3   4 2671.43 720.306   5
   8   3  -4 2379.18 410.751   5
   8   3  -3 2404.21 464.589   4
   8  -3   3 1917.89 383.278   7
   8   3  -3 2532.75 402.314   5
   8  -3   3 1573.48 591.532   5
   8   3  -2 12318.7 857.674   4
   8  -3   2 11117.9 801.478   7
   8  -3   2 12072.9 1173.07   5
   8   3  -2 12214.4 760.908   5
   8   3  -1 4482.16 570.301   4
   8  -3   1 3507.09 724.790   5
   8   3  -1 4245.97 477.720   5
   8   3   0 35012.0 1289.70   5
   8  -3   0 31056.7 1688.23   5
   8   3   1 4626.11 527.226   5
   8  -3  -1 3588.68 684.395   5
   8   3   2 12071.6 858.355   5
   8  -3  -2 9360.56 937.764   5
   8   3   3 2733.04 521.454   5
   8  -3  -3 1993.29 549.774   5
   8   3   4 1233.84 445.177   6
   8  -3  -4 1707.42 501.532   5
   8   3   4 1964.46 528.613   5
   8   3   5 2796.68 441.938   6
   8   3   5 3926.63 611.666   5
   8  -3  -5 3799.92 664.666   5
  -8  -3   6 15748.3 1155.58   3
   8   3   6 15189.0 943.183   6
   8   3   6 16104.8 1094.17   5
   8  -3  -6 16645.8 1191.44   5
  -8  -3   7 1454.69 532.897   3
   8   3   7 1300.72 475.196   5
   8  -3  -7 1571.45 379.935   1
   8   3   7 72.1203 452.775   6
   8  -3  -7 2132.37 573.491   5
  -8  -3   8 20983.9 1212.51   3
   8  -3  -8 21384.7 1019.89   1
   8   3   8 21736.5 1207.88   6
   8  -3  -8 25338.7 1433.44   5
   8  -3  -9 424.216 370.962   1
   8   3   9-575.802 572.098   6
   8  -3  -9-216.673 513.240   5
   8  -3 -10 134.478 365.560   1
   8   3  10-983.731 627.554   6
   8  -3 -10 102.328 458.450   5
   8  -3 -11 1816.86 495.276   1
   8   3  11 604.144 563.052   6
   8  -3 -11 1945.50 643.166   5
   8  -3 -12 704.269 450.074   1
   8  -3 -12 1262.36 622.631   5
   8  -3 -13 1118.10 521.714   1
   8   3  13-746.804 676.887   6
   8   3  14 4171.84 757.384   6
   8  -3 -14 6509.53 824.166   1
   8   3  15-1322.25 810.282   6
   8  -3 -15 572.352 498.440   1
   8   4 -15 8.27867 420.204   4
   8  -4  15 343.618 488.193   7
   8   4 -14 310.097 403.201   4
   8  -4  14 1310.09 577.349   7
   8   4 -13-220.803 435.772   4
   8  -4  13 1200.37 568.322   7
   8   4 -12 50.1330 392.299   4
   8  -4  12 1247.37 521.713   7
   8   4 -11 16390.7 1155.96   4
  -8  -4 -11 16330.0 1212.61   3
   8  -4  11 17591.0 1171.88   7
   8  -4  11 20996.1 1621.54   5
   8   4 -10 7448.89 807.715   4
  -8  -4 -10 6972.29 848.128   3
   8  -4  10 7259.67 773.787   7
   8  -4  10 7949.97 1139.19   5
   8   4 -10 8959.78 836.793   5
   8  -4   9 3640.43 861.741   5
   8   4  -9 2823.43 537.071   4
  -8  -4  -9 2931.39 667.428   3
   8  -4   9 3313.13 585.264   7
   8   4  -9 5194.71 626.750   5
   8  -4   8 3570.57 854.265   5
  -8  -4  -8 3052.09 725.982   3
   8   4  -8 3382.24 575.060   4
   8  -4   8 3468.20 579.560   7
   8   4  -8 3753.72 536.504   5
  -8  -4  -7 2346.24 719.352   3
   8   4  -7 2260.21 457.564   4
   8  -4   7 2330.76 474.128   7
   8  -4   7 2546.59 842.920   5
   8   4  -7 2681.72 452.785   5
  -8  -4  -6 1596.93 676.744   3
   8   4  -6 1006.44 370.752   4
   8  -4   6 1660.70 428.643   7
   8  -4   6 1827.25 787.269   5
   8   4  -6 1618.50 374.901   5
   8   4  -5 13916.5 929.024   4
  -8  -4  -5 13163.8 1245.86   3
   8  -4   5 12196.0 867.915   7
   8  -4   5 11907.4 1326.84   5
   8   4  -5 13386.1 794.904   5
  -8  -4  -4 762.449 660.813   3
   8   4  -4 496.065 326.730   4
   8  -4   4 327.323 332.922   7
   8  -4   4 436.332 647.514   5
   8   4  -4 1134.30 313.848   5
   8   4  -3 14846.8 934.530   4
  -8  -4  -3 14134.4 1278.12   3
   8  -4   3 12113.6 893.563   7
   8  -4   3 14198.5 1303.59   5
   8   4  -3 14720.2 787.387   5
   8   4  -2 2706.93 454.431   4
  -8  -4  -2 2564.06 771.673   3
   8   4  -2 1896.59 318.798   5
   8  -4   2 2226.84 711.435   5
   8   4  -1 574.948 316.252   4
  -8  -4  -1 1033.11 710.361   3
   8   4  -1 930.841 265.547   5
   8  -4   1 1132.01 557.811   5
   8   4   0 1754.97 399.945   4
  -8  -4   0 2051.48 757.014   3
   8   4   0 1434.06 300.957   5
   8  -4   0 792.567 497.730   5
  -8  -4   1 987.288 660.326   3
   8  -4  -1 352.411 441.082   5
   8   4   1 796.506 270.527   5
  -8  -4   2 1799.40 706.893   3
   8   4   2 2105.27 406.348   5
   8  -4  -2 1549.52 537.108   5
  -8  -4   3 12937.6 1163.36   3
   8   4   3 13587.7 779.216   6
   8   4   3 13619.5 937.874   5
   8  -4  -3 14697.6 1118.50   5
  -8  -4   4 300.591 494.211   3
   8   4   4-474.476 437.075   6
   8  -4  -4 142.028 450.310   5
   8   4   4 635.674 385.356   5
  -8  -4   5 11378.2 1003.75   3
   8   4   5 12191.3 829.069   6
   8   4   5 12824.2 1005.97   5
   8  -4  -5 12614.9 1057.80   5
   8   4   6 1237.88 463.058   5
  -8  -4   6 1223.99 470.936   3
   8  -4  -6 1754.45 367.525   1
   8   4   6 845.119 388.350   6
   8  -4  -6 1715.40 520.959   5
   8   4   7 2600.77 545.305   5
  -8  -4   7 2113.11 513.178   3
   8  -4  -7 2569.46 435.222   1
   8   4   7 2061.87 505.431   6
   8  -4  -7 3673.44 654.766   5
  -8  -4   8 3708.99 559.325   3
   8  -4  -8 3899.87 512.470   1
   8   4   8 3458.48 598.523   6
   8  -4  -8 4275.46 722.195   5
   8  -4  -9 3980.50 551.780   1
   8   4   9 3200.04 618.806   6
   8  -4  -9 3430.76 620.010   5
   8  -4 -10 5845.09 659.677   1
   8   4  10 4833.82 720.218   6
   8  -4 -10 7015.71 863.544   5
   8  -4 -11 15390.7 1016.82   1
   8   4  11 16636.8 1215.37   6
   8  -4 -11 20024.5 1350.92   5
   8  -4 -12 712.185 447.099   1
   8  -4 -12 1646.94 622.116   5
   8  -4 -13 744.925 462.088   1
   8   4  13-161.167 605.635   6
   8   4  14-603.291 688.286   6
   8  -4 -14 863.889 502.041   1
   8  -4 -15 619.179 499.317   1
   8   5 -14 5390.26 784.102   4
   8  -5  14 6150.23 850.036   7
   8   5 -13 6023.33 828.491   4
   8  -5  13 6502.17 862.243   7
   8  -5  13 8280.52 1211.82   5
   8   5 -12-106.993 393.054   4
   8  -5  12 667.522 457.485   7
   8   5 -11-216.643 411.819   4
   8  -5  11 1928.45 827.190   5
  -8  -5 -11 475.600 511.409   3
   8  -5  11 339.179 460.275   7
  -8   5  11 240.318 657.650   6
   8   5 -10 771.285 421.327   4
   8  -5  10 1352.83 462.245   7
  -8  -5 -10 887.899 550.809   3
   8   5  -9 1676.77 494.663   4
   8  -5   9 2227.04 831.699   5
  -8  -5  -9 1677.18 567.328   3
   8  -5   9 1892.20 500.786   7
   8   5  -8 17439.4 1118.94   4
  -8  -5  -8 16279.3 1201.62   3
   8  -5   8 17057.7 1103.12   7
   8  -5   8 17841.4 1658.72   5
   8   5  -7 1024.47 420.039   4
  -8  -5  -7 500.574 471.423   3
   8  -5   7 908.238 398.719   7
   8  -5   7 1252.18 761.216   5
   8   5  -6 3434.67 528.900   4
  -8  -5  -6 3567.56 720.890   3
   8  -5   6 3435.39 554.411   7
   8  -5   6 2934.16 845.115   5
   8   5  -5 2617.04 485.942   4
  -8  -5  -5 2502.97 679.753   3
   8  -5   5 2869.24 509.804   7
   8  -5   5 2650.71 777.905   5
   8   5  -5 3273.36 416.297   5
   8   5  -4 515.267 360.208   4
  -8  -5  -4 255.916 579.088   3
   8  -5   4-178.139 396.332   7
   8   5  -4 803.203 266.329   5
   8  -5   4-325.316 696.445   5
   8   5  -3 1489.07 404.054   4
  -8  -5  -3 636.898 558.876   3
   8  -5   3 1018.44 373.386   7
   8  -5   3 587.456 535.542   5
   8   5  -3 1289.93 277.464   5
  -8  -5  -2 122.655 601.698   3
   8   5  -2 942.209 338.876   4
   8   5  -2 827.909 230.306   5
   8  -5   2 601.794 500.937   5
  -8  -5  -1 5263.70 862.649   3
   8   5  -1 6388.42 631.749   4
   8  -5   1 5909.76 840.963   5
   8   5  -1 6037.90 480.607   5
   8   5   0 16886.2 963.132   4
  -8  -5   0 15709.2 1250.45   3
   8  -5   0 15079.4 1170.24   5
   8   5   0 16574.3 790.417   5
  -8  -5   1 6048.82 838.283   3
   8   5   1 6612.47 533.608   5
   8  -5  -1 7952.94 872.213   5
  -8  -5   2 331.230 507.428   3
   8   5   2 40.1998 351.431   6
   8   5   2 1169.74 307.582   5
   8  -5  -2 1331.46 494.467   5
  -8  -5   3 1030.37 542.932   3
   8   5   3 665.521 305.152   6
   8  -5  -3 937.764 429.500   5
   8   5   3 1219.38 355.871   5
  -8  -5   4 349.260 433.608   3
   8   5   4 613.088 333.640   6
   8  -5  -4 360.386 385.007   5
   8   5   4 906.959 389.011   5
   8  -5  -5 3124.54 430.481   1
  -8  -5   5 2794.65 589.854   3
   8   5   5 3067.79 498.343   6
   8   5   5 3337.54 594.009   5
   8  -5  -5 3262.45 587.950   5
  -8  -5   6 3691.81 609.276   3
   8  -5  -6 4412.48 483.855   1
   8   5   6 3814.22 560.701   6
   8   5   6 4670.23 662.513   5
   8  -5  -6 4003.60 649.700   5
   8   5   7 983.249 483.658   5
  -8  -5   7 378.752 376.363   3
   8  -5  -7 811.468 339.104   1
   8   5   7 701.611 471.038   6
   8  -5  -7 545.423 466.859   5
  -8  -5   8 16164.3 1038.38   3
   8  -5  -8 15899.3 907.212   1
   8   5   8 17500.5 1108.24   6
   8   5   8 17847.3 1160.58   5
   8  -5  -8 20858.1 1288.69   5
   8  -5  -9 1816.42 442.949   1
   8   5   9 1988.18 545.823   6
   8  -5  -9 1521.84 474.083   5
   8  -5 -10 964.560 410.321   1
   8   5  10 1636.67 589.849   6
   8  -5 -10 801.058 472.249   5
   8  -5 -11-5.29655 351.194   1
   8   5  11 27.4975 517.249   6
   8  -5 -11 239.961 468.448   5
   8  -5 -12 386.246 422.790   1
   8   5  12 400.009 569.643   6
   8  -5 -12 1065.41 606.635   5
   8  -5 -13 6112.86 777.711   1
   8   5  13 6033.26 885.578   6
   8  -5 -13 8019.56 994.470   5
   8   5  14 4762.23 836.644   6
   8  -5 -14 4726.29 723.845   1
   8  -6  14 1233.90 796.492   5
   8   6 -13 132.465 422.869   4
   8  -6  13 1425.13 807.683   5
   8  -6  13 568.352 441.526   7
   8   6 -12 991.785 502.814   4
   8  -6  12 2385.08 905.321   5
   8  -6  12 1159.17 519.159   7
  -8   6  12 945.857 905.772   6
  -8  -6 -11 10391.2 975.028   3
   8   6 -11 8925.90 913.801   4
  -8   6  11 10609.8 1412.19   6
   8  -6  11 9397.92 931.890   7
   8  -6  11 9153.53 1322.44   5
   8   6 -10 4040.59 668.026   4
  -8  -6 -10 4765.87 748.002   3
   8  -6  10 4495.50 680.149   7
   8  -6  10 5207.28 1029.50   5
   8   6  -9-222.921 420.881   4
  -8  -6  -9 1139.55 550.818   3
   8  -6   9 65.5310 391.526   7
   8  -6   9 1103.40 775.532   5
   8   6  -8 3282.14 598.007   4
  -8  -6  -8 3167.32 679.327   3
   8  -6   8 3287.95 597.012   7
   8  -6   8 2726.57 939.790   5
   8   6  -7 492.081 368.819   4
  -8  -6  -7 661.520 530.789   3
   8  -6   7 550.776 370.222   7
   8  -6   7 618.082 696.968   5
   8   6  -6 16.0443 377.013   4
  -8  -6  -6-182.488 527.354   3
   8  -6   6-296.703 432.657   7
   8  -6   6-255.081 702.251   5
   8   6  -5 2053.09 439.051   4
  -8  -6  -5 2552.06 626.596   3
   8  -6   5 2340.46 518.663   7
   8  -6   5 2389.57 733.649   5
   8   6  -4 521.945 318.774   4
  -8  -6  -4 386.190 498.949   3
   8  -6   4 154.771 467.705   7
   8  -6   4 106.234 571.482   5
   8   6  -3 8461.21 734.283   4
  -8  -6  -3 7172.23 888.716   3
   8  -6   3 8193.52 995.018   5
  -8  -6  -2 6041.96 860.922   3
   8   6  -2 6380.20 636.172   4
   8  -6   2 6255.16 834.344   5
  -8  -6  -1 166.502 514.707   3
   8   6  -1 451.154 313.485   4
   8  -6   1 497.343 417.923   5
  -8  -6   0 575.707 513.068   3
   8   6   0 932.305 321.968   4
   8  -6   0 1095.23 441.734   5
  -8  -6   1 559.456 536.889   3
   8   6   1 548.834 299.865   4
   8  -6  -1 1230.11 457.781   5
  -8  -6   2 4405.68 718.261   3
   8  -6  -2 5846.67 742.634   5
  -8  -6   3 8292.80 866.179   3
   8   6   3 9136.66 667.192   6
   8  -6  -3 8892.90 847.966   5
  -8  -6   4 776.263 475.414   3
   8   6   4 900.378 374.987   6
   8  -6  -4 240.011 337.808   5
  -8  -6   5 2619.46 562.624   3
   8   6   5 3450.51 533.554   6
   8  -6  -5 3063.27 547.894   5
  -8  -6   6-25.6277 359.500   3
   8   6   6-257.720 384.861   6
   8  -6  -6 395.689 390.310   5
  -8  -6   7 1355.30 511.524   3
   8   6   7 1515.66 504.091   6
   8  -6  -7 1443.03 476.063   5
  -8  -6   8 3122.47 557.981   3
   8  -6  -8 2808.76 454.470   1
   8   6   8 3659.74 645.828   6
   8  -6  -8 4438.98 696.693   5
   8  -6  -9 212.686 328.866   1
   8   6   9 200.539 519.138   6
   8  -6  -9 16.8376 443.106   5
   8  -6 -10 4680.53 617.825   1
   8   6  10 4174.81 717.176   6
   8  -6 -10 5313.83 746.559   5
   8  -6 -11 9393.99 828.825   1
   8   6  11 10740.0 1023.36   6
   8  -6 -11 10845.2 1020.49   5
   8  -6 -12 827.192 441.156   1
   8   6  12 1444.13 632.802   6
   8  -6 -12 2289.94 647.996   5
   8  -6 -13 514.309 447.575   1
   8   6  13 531.158 591.017   6
   8  -6 -14 561.649 434.849   1
   8  -7  13 1992.20 834.275   5
   8   7 -12 2526.70 637.588   4
   8  -7  12 2230.59 594.810   7
  -8   7  12 2044.82 988.230   6
   8  -7  12 2384.41 880.739   5
   8   7 -11 2556.46 609.621   4
   8  -7  11 2600.27 608.394   7
  -8   7  11 3494.30 1030.56   6
   8  -7  11 3010.79 978.792   5
   8   7 -10-155.356 416.564   4
  -8  -7 -10 355.388 484.473   3
   8  -7  10-143.634 457.509   7
   8  -7  10 661.104 735.936   5
   8   7  -9 2186.49 548.867   4
  -8  -7  -9 2137.77 603.993   3
   8  -7   9 1909.95 519.004   7
   8  -7   9 2147.40 868.736   5
   8   7  -8 2830.50 584.699   4
  -8  -7  -8 3677.09 747.748   3
   8  -7   8 2578.08 572.649   7
   8  -7   8 2164.52 804.320   5
   8   7  -7 2072.30 493.787   4
  -8  -7  -7 3108.74 682.014   3
   8  -7   7 1551.70 467.216   7
   8  -7   7 2013.95 755.986   5
   8   7  -6 807.834 414.328   4
  -8  -7  -6 1814.44 618.948   3
   8  -7   6 1214.77 467.531   7
   8  -7   6 697.852 575.628   5
   8   7  -5 2248.95 488.874   4
  -8  -7  -5 2740.46 663.278   3
   8  -7   5 2353.36 563.029   7
   8  -7   5 1958.14 599.231   5
   8  -7   4 3888.74 560.687   2
  -8  -7  -4 2993.96 678.326   3
   8   7  -4 2635.31 487.682   4
   8  -7   4 3179.91 701.060   5
   8  -7   3 1677.77 439.662   2
  -8  -7  -3 1595.22 612.356   3
   8   7  -3 1246.46 403.840   4
   8  -7   3 957.522 459.719   5
   8  -7   2 588.468 366.581   2
  -8  -7  -2 538.656 524.759   3
   8   7  -2 691.668 350.043   4
   8  -7   2 376.502 432.027   5
   8  -7   1 1386.76 421.048   2
  -8  -7  -1 1527.63 592.545   3
   8   7  -1 1291.37 383.194   4
   8  -7   1 1456.46 458.819   5
  -8  -7   0 5773.98 809.381   3
   8  -7   0 6674.99 678.055   2
   8   7   0 6267.11 602.640   4
   8  -7   0 7240.84 778.419   5
   8  -7  -1 887.826 401.340   2
  -8  -7   1 806.251 524.195   3
   8   7   1 876.161 288.436   4
   8  -7  -1 1462.89 436.730   5
   8  -7  -2 451.344 381.827   2
  -8  -7   2 531.725 494.465   3
   8  -7  -2 2.16209 387.209   5
   8  -7  -3 1449.85 440.866   2
  -8  -7   3 1431.57 558.695   3
   8  -7  -3 886.652 392.994   5
   8  -7  -4 3175.85 532.487   2
  -8  -7   4 2347.20 578.738   3
   8   7   4 3167.55 513.159   6
   8  -7  -4 2446.02 494.746   5
  -8  -7   5 2675.17 587.214   3
   8   7   5 2538.72 511.508   6
   8  -7  -5 2386.09 506.390   5
  -8  -7   6 1724.52 512.715   3
   8   7   6 1644.34 505.105   6
   8  -7  -6 1265.16 454.333   5
  -8  -7   7 3450.32 595.797   3
   8   7   7 3785.79 619.641   6
   8  -7  -7 3344.54 590.929   5
  -8  -7   8 3319.39 559.363   3
   8   7   8 4025.19 678.847   6
   8  -7  -8 3008.62 567.014   5
   8   7   9 2964.07 654.386   6
   8  -7  -9 2134.94 542.947   5
   8   7  10 1260.08 581.665   6
   8  -7 -10 505.000 464.815   5
   8   7  11 3767.92 732.781   6
   8  -7 -11 3557.24 708.637   5
   8  -7 -12 2250.77 519.537   1
   8   7  12 3181.14 753.503   6
   8  -7 -12 3260.03 694.697   5
   8  -7 -13 3017.43 600.440   1
   8   7  13 3575.33 772.705   6
   8  -7 -13 5118.41 841.960   5
  -8   8  12 151.664 819.111   6
   8  -8  12 529.955 728.700   5
   8   8 -11 534.620 472.823   4
   8  -8  11 83.7352 446.879   7
   8  -8  11 1225.97 754.509   5
  -8   8  11 889.780 780.486   6
   8   8 -10 2849.57 623.639   4
  -8  -8 -10 3572.64 700.198   3
   8  -8  10 2464.39 605.279   7
   8  -8  10 2407.02 832.987   5
   8   8  -9 1770.62 516.467   4
  -8  -8  -9 2603.34 648.498   3
   8  -8   9 1693.34 506.750   7
   8  -8   9 2046.32 743.971   5
   8   8  -8 5149.22 722.131   4
  -8  -8  -8 6346.00 842.963   3
   8  -8   8 4211.96 718.995   7
   8  -8   8 5570.98 1015.00   5
   8   8  -7 2677.51 574.859   4
  -8  -8  -7 3235.94 705.636   3
   8  -8   7 2233.66 574.443   7
   8  -8   7 2965.23 803.456   5
   8   8  -6 1093.06 425.338   4
   8  -8   6 1781.11 451.576   2
  -8  -8  -6 1870.21 671.681   3
   8  -8   6 1140.21 475.878   7
   8  -8   6 840.783 511.287   5
   8  -8   5 736.324 423.491   2
  -8  -8  -5 864.107 565.874   3
   8   8  -5 373.056 367.799   4
   8  -8   5 861.034 505.862   5
   8  -8   4 1362.65 463.532   2
  -8  -8  -4 877.945 560.768   3
   8   8  -4 103.078 334.661   4
   8  -8   4 805.047 454.436   5
   8  -8   3 2198.60 482.787   2
  -8  -8  -3 2383.85 646.138   3
   8   8  -3 1639.13 409.311   4
   8  -8   3 2145.59 531.001   5
   8  -8   2 553.680 392.836   2
  -8  -8  -2 681.917 574.054   3
   8   8  -2 839.844 377.347   4
   8  -8   2 450.000 382.999   5
   8  -8   1 4056.37 593.641   2
  -8  -8  -1 4859.23 794.854   3
   8   8  -1 4582.88 558.608   4
   8  -8   1 4713.34 652.616   5
   8  -8   0 7176.76 731.616   2
  -8  -8   0 7714.66 911.655   3
   8   8   0 7358.56 654.775   4
   8  -8   0 6878.94 735.939   5
   8  -8  -1 4167.80 608.276   2
  -8  -8   1 4174.45 737.039   3
   8   8   1 3607.50 471.729   4
   8  -8  -1 4055.79 603.941   5
   8  -8  -2 679.497 396.360   2
  -8  -8   2 1011.40 518.908   3
   8  -8  -2 149.172 326.751   5
   8  -8  -3 1708.27 478.176   2
  -8  -8   3 1996.62 575.475   3
   8  -8  -3 1498.35 431.813   5
   8  -8  -4 1221.69 443.970   2
  -8  -8   4 967.949 521.698   3
   8  -8  -4 806.407 387.744   5
   8  -8  -5 663.787 388.102   2
  -8  -8   5 240.110 451.669   3
   8  -8  -5 1056.73 432.066   5
   8  -8  -6 1868.47 487.660   2
  -8  -8   6 1635.21 489.313   3
   8   8   6 2333.80 574.627   6
   8  -8  -6 1988.62 490.778   5
  -8  -8   7 2711.46 553.110   3
   8   8   7 3496.88 625.068   6
   8  -8  -7 3335.59 587.436   5
  -8  -8   8 5234.08 680.515   3
   8   8   8 5733.55 748.889   6
   8  -8  -8 4254.76 667.796   5
   8   8   9 3193.96 667.836   6
   8  -8  -9 2021.68 532.784   5
   8   8  10 3672.61 719.536   6
   8  -8 -10 3872.68 677.357   5
   8   8  11 1305.92 606.771   6
   8  -8 -11 2383.27 626.505   5
   8   8  12 924.008 634.057   6
   8  -8 -12 2403.67 646.542   5
  -8  -9 -10 2250.13 605.671   3
   8  -9  10 1408.34 563.466   7
   8   9  -9 425.224 419.186   4
  -8  -9  -9 879.989 514.115   3
   8  -9   9 328.733 460.551   7
   8  -9   9-16.7967 546.546   5
   8   9  -8-133.302 406.096   4
  -8  -9  -8-59.4606 481.301   3
   8  -9   8-508.672 545.543   7
   8  -9   8-766.186 625.048   5
   8  -9   7 1973.01 498.098   2
  -8  -9  -7 1575.41 578.475   3
   8   9  -7 1499.05 488.065   4
   8  -9   7 1463.16 560.186   5
   8  -9   6 1976.90 476.299   2
  -8  -9  -6 1713.62 577.617   3
   8   9  -6 1792.00 507.848   4
   8  -9   6 1873.26 595.194   5
   8  -9   5 2954.29 533.127   2
  -8  -9  -5 3389.59 684.329   3
   8   9  -5 3078.05 568.554   4
   8  -9   5 3268.11 636.376   5
   8  -9   4 6385.03 706.679   2
  -8  -9  -4 6842.97 868.661   3
   8   9  -4 7164.16 751.961   4
   8  -9   4 6796.04 798.895   5
   8  -9   3 2004.95 499.868   2
  -8  -9  -3 1652.92 554.960   3
   8   9  -3 1960.48 463.809   4
   8  -9   3 1612.29 462.432   5
   8  -9   2 2218.22 501.513   2
  -8  -9  -2 950.369 559.808   3
   8   9  -2 2049.21 464.747   4
   8  -9   2 1754.86 468.217   5
   8  -9   1 382.350 411.425   2
  -8  -9  -1 494.717 501.627   3
   8   9  -1 392.133 294.467   4
   8  -9   1 745.220 356.662   5
   8  -9   0 225.552 396.192   2
  -8  -9   0-81.5034 490.910   3
   8  -9   0 85.8476 295.751   5
   8  -9  -1 400.850 408.152   2
  -8  -9   1 293.815 496.313   3
   8  -9  -1 36.8991 326.078   5
   8  -9  -2 2205.62 522.495   2
  -8  -9   2 1769.69 568.934   3
   8  -9  -2 1453.93 405.663   5
   8  -9  -3 2406.83 527.634   2
  -8  -9   3 1243.34 516.705   3
   8  -9  -3 2102.88 474.203   5
   8  -9  -4 5921.09 711.357   2
  -8  -9   4 5914.64 797.124   3
   8  -9  -4 6045.06 685.660   5
   8  -9  -5 3362.60 590.495   2
  -8  -9   5 4054.10 684.499   3
   8  -9  -5 3146.78 556.559   5
   8  -9  -6 1586.70 471.804   2
  -8  -9   6 1744.11 534.005   3
   8  -9  -6 1728.27 469.520   5
   8  -9  -7 1896.88 526.708   2
  -8  -9   7 1444.01 495.909   3
   8  -9  -7 929.752 375.792   5
  -8  -9   8 184.545 375.140   3
   8   9   8 724.135 519.769   6
   8  -9  -8-177.140 409.633   5
   8   9   9 1971.14 625.944   6
   8  -9  -9 562.820 424.371   5
   8   9  10 2230.50 651.690   6
   8  -9 -10 2486.28 607.994   5
   8   9  11 3640.20 766.144   6
   8  -9 -11 3959.74 693.801   5
  -8 -10  -9 374.828 473.590   3
   8 -10   8 3032.95 564.930   2
  -8 -10  -8 2359.59 649.399   3
   8  10  -8 2273.50 596.583   4
   8 -10   7 6493.19 745.331   2
  -8 -10  -7 5924.77 858.198   3
   8  10  -7 5425.63 774.339   4
   8 -10   6 1254.51 488.595   2
  -8 -10  -6 871.582 561.066   3
   8  10  -6-47.9052 401.786   4
   8 -10   5 237.275 391.473   2
  -8 -10  -5 487.681 545.812   3
   8  10  -5 45.6982 349.558   4
   8 -10   4 540.540 425.207   2
  -8 -10  -4 326.119 493.554   3
   8  10  -4 501.125 381.941   4
   8 -10   3 1139.55 481.870   2
  -8 -10  -3 987.829 556.002   3
   8  10  -3 350.855 315.290   4
   8 -10   2 1983.91 529.081   2
  -8 -10  -2 1567.07 569.859   3
   8 -10   1 3609.28 624.131   2
  -8 -10  -1 2902.68 671.194   3
   8 -10   0 1896.10 537.396   2
  -8 -10   0 1336.18 554.064   3
   8 -10  -1 2488.44 557.744   2
  -8 -10   1 2416.98 622.799   3
   8 -10  -2 3153.85 629.259   2
  -8 -10   2 2438.65 647.700   3
   8 -10  -3 1156.58 512.191   2
  -8 -10   3 620.956 526.913   3
   8 -10  -4 1269.17 476.581   2
  -8 -10   4 895.624 507.384   3
   8 -10  -5 215.705 396.034   2
  -8 -10   5 321.420 470.849   3
   8 -10  -6 1680.91 489.334   2
  -8 -10   6 1618.85 569.982   3
   8 -10  -7 6508.06 767.531   2
  -8 -10   7 5883.28 760.717   3
   8 -10  -8 3518.32 621.303   2
   8  11  -6 513.308 384.033   4
   8 -11   5 1452.15 503.317   2
   8  11  -5 785.786 411.383   4
   8 -11   4 6811.32 809.824   2
  -8 -11  -4 5860.51 854.667   3
   8 -11   3 556.089 435.528   2
  -8 -11  -3 524.627 550.510   3
   8 -11   2 1806.58 545.169   2
  -8 -11  -2 736.819 540.886   3
   8 -11   1 2869.29 621.437   2
  -8 -11  -1 2590.72 676.438   3
   8 -11   0 798.334 470.554   2
  -8 -11   0 1186.82 596.647   3
   8 -11  -1 1961.48 532.095   2
  -8 -11   1 3676.67 731.480   3
   8 -11  -2 885.499 502.308   2
  -8 -11   2 903.297 532.179   3
   8 -11  -3 957.008 491.916   2
  -8 -11   3 215.369 464.936   3
   8 -11  -4 7736.17 856.675   2
  -8 -11   4 7105.96 868.265   3
   8 -11  -5 1829.22 528.247   2
  -8 -11   5 1558.56 549.067   3
  -8 -11   6 990.392 532.534   3
  -8 -11   7 493.022 459.997   3
   9   0   0 191.262 401.981   5
   9   0   1 3726.80 630.428   5
   9   0  -1 3806.72 620.177   5
   9   0   2 4923.58 698.469   5
   9   0  -2 5235.60 703.624   5
   9   0  -3 3932.45 640.029   5
   9   0   3 3645.61 654.600   5
   9   0  -4-14.9403 448.674   5
   9   0   4-303.759 522.089   5
   9   0   5 3273.98 709.273   5
   9   0  -5 3187.93 622.778   5
   9   0   6 9895.52 682.684   7
   9   0   6 8432.12 959.806   5
   9   0  -6 11079.0 1004.27   5
   9   0  -7-93.4778 342.384   4
   9   0   7 79.0460 267.523   7
   9   0   7 252.916 484.172   5
   9   0  -7 65.4731 406.523   5
   9   0   8 1953.64 605.664   5
   9   0  -8 1858.71 470.002   4
   9   0   8 1699.53 392.665   7
   9   0  -8 1990.13 616.071   5
   9   0   9 4591.45 822.676   5
   9   0  -9 5014.01 661.135   4
   9   0   9 5452.13 614.608   7
   9   0  -9 3530.49 665.585   5
   9   0  10 835.430 601.157   5
   9   0 -10-189.285 367.341   4
   9   0  10 31.7138 357.574   7
   9   0 -10 78.4172 489.764   5
   9   0 -11 27.7387 335.977   4
   9   0  11-161.879 386.165   7
   9   0 -11 900.333 558.340   5
   9   0 -12 6457.25 772.351   4
   9   0  12 6914.10 812.122   7
   9   0 -12 8135.96 1030.08   5
   9   0 -13 333.667 356.504   4
   9   0  13 773.971 518.440   7
   9   0 -14 2583.10 574.685   4
   9   0  14 3358.79 696.540   7
   9   0 -15 484.995 408.844   4
   9   0  15 848.012 564.661   7
   9   1 -15 380.516 419.764   4
   9  -1  15 332.926 496.234   7
   9   1 -14 194.482 401.675   4
   9  -1  14-276.197 492.928   7
   9   1 -13-100.659 378.241   4
   9  -1  13-113.436 470.447   7
   9   1 -12 5477.31 755.532   4
   9  -1  12 6188.02 770.370   7
   9   1 -12 6482.90 916.348   5
   9   1 -11-83.2657 396.975   4
   9  -1  11-275.968 429.418   7
   9   1 -11 458.684 538.907   5
   9  -1  10 1181.48 646.799   5
   9   1 -10 242.582 357.251   4
   9  -1  10 611.858 367.040   7
   9   1 -10 509.507 504.298   5
   9   1  -9 14567.1 1065.71   4
   9  -1   9 14445.8 952.569   7
   9  -1   9 12896.2 1189.77   5
   9   1  -9 13777.2 1099.25   5
   9  -1   8 1605.63 690.237   5
   9   1  -8 846.136 398.559   4
   9  -1   8 610.402 315.730   7
   9   1  -8 1317.65 515.449   5
   9   1  -7-44.8649 336.630   4
   9  -1   7-477.676 392.117   7
   9  -1   7 419.409 551.407   5
   9   1  -7 435.499 437.783   5
   9   1  -6 4693.08 632.279   4
   9  -1   6 5043.13 548.382   7
   9  -1   6 2944.22 713.401   5
[truncated: 76,488 more chars]
