# Supplementary material for: Diprotonation of taurine: 2-[dihy­droxy(oxo)sul­fan­ylium­yl]ethanaminium bis[hexa­fluoro­arsenate(V)]
Source: Acta Crystallogr C Struct Chem. 2024 Nov 20;80(Pt 12):781–6. doi: 10.1107/S2053229624010489 (PMC11619780; doi:10.1107/S2053229624010489)
Supplement: Supplementary file 2 [file c-80-00781-Isup2.hkl]

data_I                                                                          
_shelx_title ' shelxt_a.res in P2(1)2(1)2(1)'                                   
_shelx_refln_list_code          4                                               
_shelx_F_calc_maximum      312.18                                               
_exptl_crystal_F_000       968.00                                               
_reflns_d_resolution_high  0.7001                                               
                                                                                
loop_                                                                           
 _space_group_symop_operation_xyz                                               
 'x, y, z'                                                                      
 '-x+1/2, -y, z+1/2'                                                            
 '-x, y+1/2, -z+1/2'                                                            
 'x+1/2, -y+1/2, -z'                                                            
                                                                                
_cell_length_a     9.7110                                                       
_cell_length_b     9.7629                                                       
_cell_length_c    13.5461                                                       
_cell_angle_alpha  90.000                                                       
_cell_angle_beta   90.000                                                       
_cell_angle_gamma  90.000                                                       
                                                                                
_shelx_F_squared_multiplier     1.000                                           
                                                                                
loop_                                                                           
 _refln_index_h                                                                 
 _refln_index_k                                                                 
 _refln_index_l                                                                 
 _refln_F_squared_calc                                                          
 _refln_F_squared_meas                                                          
 _refln_F_squared_sigma                                                         
 _refln_observed_status                                                         
   2   0   0        762.96       1060.22        68.94 o                         
   4   0   0          4.22         47.61        20.93 o                         
   6   0   0        740.11        704.24       112.20 o                         
   8   0   0       2831.68       3351.74       232.33 o                         
  10   0   0       9032.76       9791.43       404.73 o                         
  12   0   0        842.76       1004.48       154.53 o                         
   1   1   0       2478.73       2890.62        58.98 o                         
   2   1   0      68583.81      69770.38      1138.67 o                         
   3   1   0         30.00         36.43        15.24 o                         
   4   1   0         30.06          8.16        12.99 o                         
   5   1   0         33.36         37.25        17.85 o                         
   6   1   0        505.65        543.82        33.95 o                         
   7   1   0        844.51        799.78        89.22 o                         
   8   1   0      24134.64      27426.79       671.66 o                         
   9   1   0        181.39        216.67        65.86 o                         
  10   1   0       5299.36       5541.50       216.24 o                         
  11   1   0        861.51        878.36       101.34 o                         
  12   1   0          2.89          8.05        57.68 o                         
  13   1   0          4.03         22.26        62.17 o                         
   0   2   0      80829.70      80548.99       376.86 o                         
   1   2   0        388.67        395.46        17.21 o                         
   2   2   0      12024.96      12881.51       237.62 o                         
   3   2   0       2924.72       2852.93        80.78 o                         
   4   2   0         31.15          7.21        17.53 o                         
   5   2   0        533.21        445.69        37.87 o                         
   6   2   0       3815.19       3955.81       184.61 o                         
   7   2   0        695.85        711.26        83.65 o                         
   8   2   0         94.41        169.57        58.68 o                         
   9   2   0        646.71        627.32       109.96 o                         
  10   2   0       5149.50       5379.92       248.13 o                         
  11   2   0         26.56          2.46        55.96 o                         
  12   2   0        284.24        297.80        76.82 o                         
  13   2   0        966.78       1044.24       115.00 o                         
   1   3   0        314.85        347.31        20.75 o                         
   2   3   0        845.59        923.77        25.85 o                         
   3   3   0       7221.80       7706.35        95.71 o                         
   4   3   0        578.89        625.90        33.50 o                         
   5   3   0      10515.95      10853.90       273.99 o                         
   6   3   0       1557.21       1433.56       105.79 o                         
   7   3   0       1882.86       1757.98       137.63 o                         
   8   3   0       7072.78       7260.80       426.56 o                         
   9   3   0        177.65        159.95        59.05 o                         
  10   3   0        411.76        550.28        83.24 o                         
  11   3   0       1717.83       1807.16       133.21 o                         
  12   3   0        279.88        200.90        69.32 o                         
  13   3   0         94.95        183.46        68.71 o                         
   0   4   0       1812.05       1687.41        40.02 o                         
   1   4   0       2404.34       2248.50        46.23 o                         
   2   4   0      12386.67      12919.88       110.73 o                         
   3   4   0       4067.48       3993.83        57.14 o                         
   4   4   0       1503.80       1466.02        32.30 o                         
   5   4   0       2842.82       2842.36        59.03 o                         
   6   4   0       2580.72       2575.63        62.12 o                         
   7   4   0         39.26         61.04        33.08 o                         
   8   4   0        328.74        321.63        49.18 o                         
   9   4   0        674.85        713.13        98.84 o                         
  10   4   0       1520.96       1515.25       103.01 o                         
  11   4   0        708.92        668.74        81.29 o                         
  12   4   0          4.38          4.09        91.06 o                         
  13   4   0        758.03        752.66       132.24 o                         
   1   5   0        568.69        576.68        28.99 o                         
   2   5   0       1327.59       1262.38        41.44 o                         
   3   5   0       7559.25       7439.69        67.74 o                         
   4   5   0         36.35         37.96        11.74 o                         
   5   5   0       8886.24       9133.17       100.68 o                         
   6   5   0         79.07        117.74        23.11 o                         
   7   5   0        571.88        577.45        35.23 o                         
   8   5   0       3553.84       3511.09       107.20 o                         
   9   5   0       1338.87       1229.83       138.03 o                         
  10   5   0        286.55        342.52       104.51 o                         
  11   5   0        143.07         92.61       129.09 o                         
  12   5   0          8.29        -52.24        88.88 o                         
   0   6   0      16966.17      17140.27       139.13 o                         
   1   6   0        120.83        123.91        26.34 o                         
   2   6   0        442.54        424.08        27.10 o                         
   3   6   0       6636.43       6464.24        97.04 o                         
   4   6   0       4208.55       4139.01        82.50 o                         
   5   6   0        145.40        154.96        28.25 o                         
   6   6   0        378.97        407.83        37.11 o                         
   7   6   0        507.78        523.39        51.58 o                         
   8   6   0        237.91        191.48        50.05 o                         
   9   6   0        160.39        162.15        54.79 o                         
  10   6   0        778.31        790.03       119.55 o                         
  11   6   0         76.68         82.36        80.35 o                         
  12   6   0         24.87         43.80        86.58 o                         
   1   7   0        147.64        169.24        25.29 o                         
   2   7   0       9396.73       9584.74       104.46 o                         
   3   7   0        119.47        134.70        26.26 o                         
   4   7   0       1452.05       1586.66        56.77 o                         
   5   7   0       9642.70       9922.17       132.45 o                         
   6   7   0       3577.56       3553.72       100.47 o                         
   7   7   0       2123.16       2362.03        89.52 o                         
   8   7   0       1322.46       1406.00        75.76 o                         
   9   7   0        813.51        832.37        77.09 o                         
  10   7   0         15.87         43.87        76.04 o                         
  11   7   0        896.79        962.41       127.60 o                         
   0   8   0       4412.44       4300.98       196.34 o                         
   1   8   0        232.80        258.02        51.17 o                         
   2   8   0       3783.20       3689.08        71.03 o                         
   3   8   0       8014.01       8202.76       120.54 o                         
   4   8   0       3573.87       3632.51        85.38 o                         
   5   8   0        942.76        990.88        56.92 o                         
   6   8   0        882.01        971.20        59.20 o                         
   7   8   0        300.96        362.89        46.51 o                         
   8   8   0       1501.08       1565.74        80.10 o                         
   9   8   0         92.34         85.64        54.68 o                         
  10   8   0        739.62        887.84       116.44 o                         
  11   8   0         18.02         65.66        77.16 o                         
   1   9   0        142.52        158.75        49.89 o                         
   2   9   0       2360.83       2145.75        71.26 o                         
   3   9   0        231.88        279.98        45.15 o                         
   4   9   0        831.50        774.23        69.19 o                         
   5   9   0       6725.29       7118.98       139.29 o                         
   6   9   0        936.64       1009.80        61.57 o                         
   7   9   0        411.19        497.00        64.42 o                         
   8   9   0          3.81         18.83        46.03 o                         
   9   9   0         29.49         99.16        53.40 o                         
  10   9   0          2.64         82.44       103.38 o                         
   0  10   0        239.38        356.54        96.54 o                         
   1  10   0         83.60        136.97        61.29 o                         
   2  10   0       2915.92       2793.99        96.25 o                         
   3  10   0       1534.88       1492.27        91.41 o                         
   4  10   0        467.84        438.75        78.04 o                         
   5  10   0        344.12        258.83        72.20 o                         
   6  10   0          4.03         -0.62        62.54 o                         
   7  10   0        598.46        705.68        96.40 o                         
   8  10   0        348.67        354.39        83.20 o                         
   9  10   0        334.30        273.73       100.07 o                         
   1  11   0         48.88         54.14        60.31 o                         
   2  11   0         44.65         87.36        62.58 o                         
   3  11   0        896.17        843.09        94.87 o                         
   4  11   0        540.60        540.77        86.51 o                         
   5  11   0       1146.91       1231.14       113.62 o                         
   6  11   0       1472.24       1692.39       128.49 o                         
   7  11   0         46.36         61.23        68.89 o                         
   8  11   0        100.36        209.14        79.69 o                         
   0  12   0        728.47        636.31       127.97 o                         
   1  12   0        338.49        366.87        57.14 o                         
   2  12   0        810.63       1012.76       106.65 o                         
   3  12   0        984.92       1058.43       110.09 o                         
   4  12   0       2018.61       2008.88       140.33 o                         
   5  12   0          1.85        -18.34        72.41 o                         
   6  12   0         72.05        115.33        75.33 o                         
   7  12   0         36.07        -14.40        71.60 o                         
   1  13   0        126.93        187.82        61.87 o                         
   2  13   0        163.50        203.85        80.17 o                         
   3  13   0         55.39        147.96        76.78 o                         
   4  13   0        525.04        759.08       105.52 o                         
   5  13   0        731.70        761.11       108.65 o                         
   2   0   1       5907.79       6238.71        55.75 o                         
   3   0   1        817.37        795.05        29.73 o                         
   4   0   1        661.54        522.91        39.28 o                         
   5   0   1        119.63        176.81        30.13 o                         
   6   0   1       1631.28       1560.49       203.41 o                         
   7   0   1        920.29        874.64        55.58 o                         
   8   0   1       1611.26       1949.01       129.92 o                         
   9   0   1        666.08        812.69        95.36 o                         
  10   0   1       4081.50       4241.91       193.86 o                         
  11   0   1         85.23         37.35        56.62 o                         
  12   0   1       1992.91       2065.43       146.81 o                         
  13   0   1          7.42        -23.04        77.61 o                         
 -13   1   1         40.86         10.53        58.19 o                         
 -12   1   1       1347.54       1432.32       126.36 o                         
 -11   1   1        304.14        307.20        73.54 o                         
 -10   1   1        545.79        557.66        86.44 o                         
  -9   1   1       1080.27       1170.90       108.24 o                         
  -8   1   1        824.65        897.94        63.98 o                         
  -7   1   1        513.91        528.56        50.25 o                         
  -6   1   1        812.88        810.99        55.55 o                         
  -5   1   1       1830.60       1903.40        61.25 o                         
  -4   1   1       1400.53       1226.10        52.01 o                         
  -3   1   1        484.40        475.00        28.38 o                         
  -2   1   1      31608.71      31706.02       129.33 o                         
  -1   1   1       7923.41       8838.81        54.16 o                         
   0   1   1       2778.23       2665.19       509.45 o                         
   1   1   1       6954.20       7937.60        41.63 o                         
   2   1   1      30143.52      31197.43       300.26 o                         
   3   1   1        485.32        466.34        24.11 o                         
   4   1   1       2446.73       2299.45       149.22 o                         
   5   1   1       1161.59       1101.33        98.48 o                         
   6   1   1        891.63        909.96        47.37 o                         
   7   1   1        490.18        498.30        43.16 o                         
   8   1   1        969.77       1073.87       103.80 o                         
   9   1   1        958.43        988.22       101.08 o                         
  10   1   1        503.73        506.58        83.12 o                         
  11   1   1        301.99        318.45        77.14 o                         
  12   1   1       1126.41       1225.46       119.48 o                         
  13   1   1         17.52         81.32        64.61 o                         
 -13   2   1        269.99        273.93        75.95 o                         
 -12   2   1       1375.71       1447.14       126.14 o                         
 -11   2   1        721.63        657.15        91.09 o                         
 -10   2   1       2852.99       2915.22       159.57 o                         
  -9   2   1       2716.63       3061.80       158.60 o                         
  -8   2   1        849.37        880.20        92.48 o                         
  -7   2   1       5425.70       5347.53       259.79 o                         
  -6   2   1       5832.04       5968.83       282.27 o                         
  -5   2   1       1581.02       1649.82        60.40 o                         
  -4   2   1       1858.78       1719.70        46.93 o                         
  -3   2   1       5260.73       5306.89       108.65 o                         
  -2   2   1        975.41       1077.82        26.22 o                         
  -1   2   1       7680.60       7652.08        99.59 o                         
   0   2   1       1286.38       1400.47        31.81 o                         
   1   2   1       7783.17       8137.15        70.04 o                         
   2   2   1       1002.95       1068.35        30.22 o                         
   3   2   1       4275.79       4394.78        51.32 o                         
   4   2   1       2312.12       2155.69        46.75 o                         
   5   2   1       1402.46       1306.05       109.46 o                         
   6   2   1       6537.93       6706.46       468.27 o                         
   7   2   1       4904.35       4853.06       550.25 o                         
   8   2   1       1126.79       1149.09       104.97 o                         
   9   2   1       2699.22       2913.47       157.75 o                         
  10   2   1       2323.49       2446.67       149.96 o                         
  11   2   1        733.40        893.54       104.09 o                         
  12   2   1       1442.68       1551.17       131.97 o                         
  13   2   1        205.25        221.75        72.39 o                         
 -13   3   1        881.25        984.58       111.13 o                         
 -12   3   1        769.68        894.42       104.05 o                         
 -11   3   1        868.38        960.27       103.88 o                         
 -10   3   1          6.23         15.40        50.49 o                         
  -9   3   1       5044.63       5308.65       198.15 o                         
  -8   3   1        867.28        906.56        70.50 o                         
  -7   3   1       2156.99       2118.88        92.89 o                         
  -6   3   1        244.27        206.46        42.79 o                         
  -5   3   1       2866.71       2856.55        67.26 o                         
  -4   3   1      15700.72      16050.92       203.71 o                         
  -3   3   1       4376.49       4563.38        66.29 o                         
  -2   3   1       2841.51       2668.32        37.24 o                         
  -1   3   1      22457.22      22196.60       279.97 o                         
   0   3   1        546.51        556.72        18.37 o                         
   1   3   1      24590.44      24493.76       183.91 o                         
   2   3   1       2979.61       2835.17        50.17 o                         
   3   3   1       3552.59       3767.04        56.83 o                         
   4   3   1      16119.03      16808.87       192.01 o                         
   5   3   1       2468.63       2545.63        68.56 o                         
   6   3   1        189.23        162.58        32.25 o                         
   7   3   1       2016.13       1908.15       272.87 o                         
   8   3   1        961.40        927.27       111.88 o                         
   9   3   1       4731.20       4751.26       314.76 o                         
  10   3   1          0.60        -26.98        55.34 o                         
  11   3   1        971.81       1121.18       112.08 o                         
  12   3   1        711.93        738.85       100.60 o                         
  13   3   1        933.44        965.33       111.66 o                         
 -13   4   1        562.11        769.96       136.76 o                         
 -12   4   1       1265.06       1370.91       193.42 o                         
 -11   4   1       1005.93       1026.13        92.96 o                         
 -10   4   1        525.01        613.89        76.17 o                         
  -9   4   1       1562.98       1663.35       151.31 o                         
  -8   4   1        181.75        188.33        39.80 o                         
  -7   4   1       8551.22       8724.31       177.62 o                         
  -6   4   1       7180.98       7196.26       115.47 o                         
  -5   4   1       5038.12       5076.64        71.34 o                         
  -4   4   1       3278.58       3305.86        53.25 o                         
  -3   4   1      16898.30      17845.53       152.62 o                         
  -2   4   1       6588.74       6695.05        75.89 o                         
  -1   4   1       1773.85       1604.14        44.96 o                         
   0   4   1       1102.55       1108.06        38.60 o                         
   1   4   1       2053.06       1907.62        41.78 o                         
   2   4   1       6648.79       6797.31       102.09 o                         
   3   4   1      16398.57      16927.62       143.45 o                         
   4   4   1       3703.50       3768.18        54.06 o                         
   5   4   1       5070.53       5023.65        66.56 o                         
   6   4   1       7007.38       7202.66       101.44 o                         
   7   4   1       8160.99       8322.16       131.44 o                         
   8   4   1        146.19        151.09        46.96 o                         
   9   4   1       1828.48       1865.57       143.41 o                         
  10   4   1        706.55        826.73        82.41 o                         
  11   4   1       1163.60       1228.89       101.93 o                         
  12   4   1       1265.38       1340.84       154.73 o                         
  13   4   1        497.61        613.18       121.65 o                         
 -12   5   1        555.85        569.88       123.74 o                         
 -11   5   1       1342.83       1185.32       147.04 o                         
 -10   5   1        359.70        270.08       100.49 o                         
  -9   5   1       1134.18       1115.93        94.55 o                         
  -8   5   1       1364.48       1298.82        69.64 o                         
  -7   5   1        516.82        463.94        39.05 o                         
  -6   5   1       2029.69       1956.27        52.44 o                         
  -5   5   1       9286.66       9571.01       101.47 o                         
  -4   5   1      12031.31      12256.27       106.62 o                         
  -3   5   1       2555.59       2056.26       138.47 o                         
  -2   5   1       5570.30       5577.27        90.69 o                         
  -1   5   1       3959.41       3795.85        75.66 o                         
   0   5   1       1194.82       1185.09        35.24 o                         
   1   5   1       4727.19       4590.47        67.76 o                         
   2   5   1       5979.35       5917.97        73.05 o                         
   3   5   1       2336.68       2244.01        44.23 o                         
   4   5   1      11501.48      11659.02       108.68 o                         
   5   5   1       9922.39      10202.98        93.02 o                         
   6   5   1       2066.08       2083.96        56.47 o                         
   7   5   1        391.27        379.01        32.44 o                         
   8   5   1       1461.11       1472.99       107.82 o                         
   9   5   1       1038.92        909.30       116.56 o                         
  10   5   1        408.50        327.48        99.06 o                         
  11   5   1       1452.49       1514.31       156.93 o                         
  12   5   1        691.73        680.61       126.18 o                         
 -12   6   1        720.90        655.27       123.38 o                         
 -11   6   1        281.78        238.44        95.98 o                         
 -10   6   1        577.85        489.68       101.72 o                         
  -9   6   1       2315.94       2285.49       120.90 o                         
  -8   6   1        147.90         84.63        48.63 o                         
  -7   6   1       5339.41       5416.02       130.27 o                         
  -6   6   1       2497.53       2384.33        84.97 o                         
  -5   6   1       5354.14       5439.76        94.40 o                         
  -4   6   1       4046.90       4017.56        81.67 o                         
  -3   6   1       3462.81       3449.01        73.35 o                         
  -2   6   1       7139.81       7097.51        93.91 o                         
  -1   6   1       3072.19       2981.97        70.17 o                         
   0   6   1       1829.64       1772.66        35.16 o                         
   1   6   1       3217.59       3099.03        61.41 o                         
   2   6   1       7210.09       7364.15        86.61 o                         
   3   6   1       3428.54       3557.78        72.58 o                         
   4   6   1       4440.62       4545.32        63.84 o                         
   5   6   1       5352.47       5525.65        78.79 o                         
   6   6   1       2599.26       2522.89        71.67 o                         
   7   6   1       6123.68       6503.53       115.94 o                         
   8   6   1        193.09        162.44        49.02 o                         
   9   6   1       2230.90       2106.72       155.33 o                         
  10   6   1        598.16        533.10       107.20 o                         
  11   6   1        221.37        289.38        96.64 o                         
  12   6   1        706.41        627.60       122.28 o                         
 -11   7   1        923.96        938.13       136.87 o                         
 -10   7   1        562.48        578.32        76.12 o                         
  -9   7   1        190.51        191.02        54.27 o                         
  -8   7   1        294.46        301.80        48.17 o                         
  -7   7   1        216.96        249.69        44.34 o                         
  -6   7   1       1024.26       1074.48        62.43 o                         
  -5   7   1       2022.53       1980.11        74.96 o                         
  -4   7   1       1451.51       1484.76        55.62 o                         
  -3   7   1        877.02        828.42        42.60 o                         
  -2   7   1       1601.02       1539.00        50.26 o                         
  -1   7   1       8483.67       8473.66       107.43 o                         
   0   7   1       1682.16       1682.21        40.74 o                         
   1   7   1       8232.67       8182.70       103.25 o                         
   2   7   1       1581.81       1487.05        45.29 o                         
   3   7   1        738.14        759.10        40.93 o                         
   4   7   1       1787.16       1844.58        59.63 o                         
   5   7   1       2550.11       2485.73        70.39 o                         
   6   7   1        990.92       1115.74        52.79 o                         
   7   7   1        189.66        229.34        40.97 o                         
   8   7   1        215.07        217.74        41.43 o                         
   9   7   1        261.95        324.88        82.44 o                         
  10   7   1        549.14        597.27       104.18 o                         
  11   7   1        833.28        831.54       124.23 o                         
 -11   8   1        113.67        239.55        87.49 o                         
 -10   8   1         12.63         43.78        49.34 o                         
  -9   8   1       2981.48       3187.96       138.09 o                         
  -8   8   1        951.53        976.54        68.30 o                         
  -7   8   1       4279.79       4270.74       119.12 o                         
  -6   8   1          3.00        -32.98        32.98 o                         
  -5   8   1        672.26        643.00        50.43 o                         
  -4   8   1        846.51        852.12        48.29 o                         
  -3   8   1       4382.75       4349.32        89.23 o                         
  -2   8   1        279.53        264.39        30.01 o                         
  -1   8   1       1070.36       1009.37        63.31 o                         
   0   8   1        964.91        860.62        74.65 o                         
   1   8   1       1368.58       1367.18        67.28 o                         
   2   8   1        553.09        575.45        33.49 o                         
   3   8   1       3979.28       4090.52        86.04 o                         
   4   8   1        628.37        612.28        41.46 o                         
   5   8   1        748.21        711.52        44.07 o                         
   6   8   1         31.91         29.35        31.34 o                         
   7   8   1       4518.37       4661.29       120.16 o                         
   8   8   1        796.46        851.06        62.85 o                         
   9   8   1       3108.03       3351.32       181.70 o                         
  10   8   1         44.81        -28.05        74.05 o                         
  11   8   1         77.74         51.71       111.91 o                         
 -10   9   1        260.05        358.08       166.81 o                         
  -9   9   1        551.86        603.50        74.10 o                         
  -8   9   1        117.81        108.35        39.86 o                         
  -7   9   1       1732.48       1887.91        84.37 o                         
  -6   9   1        126.99        146.56        37.86 o                         
  -5   9   1       2143.82       2205.97        83.14 o                         
  -4   9   1        105.57        143.25        47.98 o                         
  -3   9   1        230.17        186.30        41.17 o                         
  -2   9   1        102.60        105.81        37.98 o                         
  -1   9   1       5136.88       5121.12       131.53 o                         
   0   9   1       2500.46       2337.67       115.22 o                         
   1   9   1       5088.49       4936.27       125.64 o                         
   2   9   1        155.66        165.64        35.03 o                         
   3   9   1        163.71        154.47        50.88 o                         
   4   9   1         40.77        -30.38        48.90 o                         
   5   9   1       1969.85       2057.31        93.67 o                         
   6   9   1         35.78         18.04        42.44 o                         
   7   9   1       1693.64       1827.00        98.60 o                         
   8   9   1         57.11         48.32        48.89 o                         
   9   9   1        577.53        704.94        77.15 o                         
  10   9   1        247.14        261.07        84.57 o                         
  -9  10   1       1430.92       1543.36       134.61 o                         
  -8  10   1        623.28        715.98        98.58 o                         
  -7  10   1       2891.51       3096.81       165.01 o                         
  -6  10   1        562.89        489.85        82.90 o                         
  -5  10   1        151.37        193.37        68.84 o                         
  -4  10   1        598.35        575.06        63.75 o                         
  -3  10   1       3471.12       3274.40       121.76 o                         
  -2  10   1         61.74         59.66        40.26 o                         
  -1  10   1       1355.46       1341.59        80.43 o                         
   0  10   1         52.20         56.90        58.55 o                         
   1  10   1       1352.26       1174.83        95.41 o                         
   2  10   1        137.25        121.91        43.32 o                         
   3  10   1       3385.77       3250.01       125.90 o                         
   4  10   1        536.54        569.27        81.43 o                         
   5  10   1        189.71        164.72        64.47 o                         
   6  10   1        535.19        613.67        86.74 o                         
   7  10   1       2571.38       2670.65       153.92 o                         
   8  10   1        488.94        529.99        89.62 o                         
   9  10   1       1618.11       1788.10       138.46 o                         
  -8  11   1        417.39        592.90        98.71 o                         
  -7  11   1        503.77        561.97        89.67 o                         
  -6  11   1        249.28        178.75        68.60 o                         
  -5  11   1        923.64        889.21       102.35 o                         
  -4  11   1        574.32        619.12        91.46 o                         
  -3  11   1        263.29        232.21        89.31 o                         
  -2  11   1       1960.20       1904.97       124.23 o                         
  -1  11   1       2003.94       1982.31       126.26 o                         
   0  11   1       1644.75       1662.78       116.50 o                         
   1  11   1       2310.83       2415.96       113.84 o                         
   2  11   1       1835.94       1850.17       102.97 o                         
   3  11   1        272.25        205.47        69.29 o                         
   4  11   1        567.17        570.51        86.66 o                         
   5  11   1        935.42        965.47       162.07 o                         
   6  11   1        345.25        338.47        78.10 o                         
   7  11   1        502.03        453.13        85.70 o                         
   8  11   1        411.70        607.29       184.98 o                         
  -7  12   1        359.99        385.64        85.18 o                         
  -6  12   1        531.05        593.49        95.04 o                         
  -5  12   1          3.48        -17.74        66.72 o                         
  -4  12   1       1326.15       1286.30       118.26 o                         
  -3  12   1        333.67        264.07        77.89 o                         
  -2  12   1        643.53        709.66        95.26 o                         
  -1  12   1        522.96        516.70        69.20 o                         
   0  12   1       2662.56       2824.96       153.54 o                         
   1  12   1        437.51        486.38        61.40 o                         
   2  12   1        681.09        723.16        96.99 o                         
   3  12   1        421.13        389.05        83.65 o                         
   4  12   1       1243.93       1312.31       119.77 o                         
   5  12   1          4.74         13.68        69.78 o                         
   6  12   1        731.38        751.93       103.20 o                         
   7  12   1        418.50        564.41        96.02 o                         
  -4  13   1         95.15         59.45        70.62 o                         
  -3  13   1         19.19        -10.35        73.31 o                         
  -2  13   1       2009.05       2145.57       149.28 o                         
  -1  13   1        386.10        404.44        69.87 o                         
   0  13   1       2069.35       2306.88       125.61 o                         
   1  13   1        405.29        425.64        70.55 o                         
   2  13   1       1880.46       2041.16       146.90 o                         
   3  13   1         45.43         73.47        81.98 o                         
   4  13   1        154.48        180.77        77.12 o                         
   0   0   2       2105.65       2618.41        73.92 o                         
   1   0   2       9622.31      10449.57       294.92 o                         
   2   0   2      26195.42      26052.46       206.44 o                         
   3   0   2        402.60        339.89        27.64 o                         
   4   0   2        331.72        271.31        25.88 o                         
   5   0   2       2422.36       2235.43       100.83 o                         
   6   0   2        133.86        116.12        28.58 o                         
   7   0   2        165.39        164.97        35.82 o                         
   8   0   2       1235.53       1206.19        68.69 o                         
   9   0   2       1099.05       1096.41       106.92 o                         
  10   0   2        102.61        114.52        66.62 o                         
  11   0   2        880.81        990.04       108.98 o                         
  12   0   2       1057.00       1064.29       113.04 o                         
  13   0   2          8.48        -13.14        64.33 o                         
 -13   1   2        248.32        188.65        65.33 o                         
 -12   1   2        868.75        803.39        99.59 o                         
 -11   1   2        237.79        267.57        73.56 o                         
 -10   1   2       2770.22       2858.93       160.61 o                         
  -9   1   2       2446.00       2621.81       150.99 o                         
  -8   1   2       3772.72       3788.56       170.08 o                         
  -7   1   2       4868.19       5006.56       121.02 o                         
  -6   1   2       6771.07       6790.10       149.35 o                         
  -5   1   2         39.15         77.00        49.26 o                         
  -4   1   2        928.93        929.02        40.23 o                         
  -3   1   2       4370.80       4155.05        74.18 o                         
  -2   1   2         87.97         87.17        14.26 o                         
  -1   1   2       5406.10       5739.39        72.43 o                         
   0   1   2         24.17         28.86         7.18 o                         
   1   1   2       5264.21       5785.58        40.10 o                         
   2   1   2        149.74        160.86        10.98 o                         
   3   1   2       5211.89       5066.93        72.81 o                         
   4   1   2        826.64        840.70        36.94 o                         
   5   1   2         43.75         79.64        28.36 o                         
   6   1   2       6129.94       5563.74       180.10 o                         
   7   1   2       4983.47       4898.99       211.90 o                         
   8   1   2       3635.98       3531.91       171.36 o                         
   9   1   2       2631.01       3091.11       207.73 o                         
  10   1   2       3036.72       3210.96       172.02 o                         
  11   1   2        210.68        179.62        73.68 o                         
  12   1   2        882.28        919.51       109.52 o                         
  13   1   2        252.24        216.56        71.76 o                         
 -13   2   2        203.40        205.41        67.10 o                         
 -12   2   2       1477.80       1508.18       128.31 o                         
 -11   2   2       1266.56       1190.67       114.08 o                         
 -10   2   2        753.91        626.50        86.71 o                         
  -9   2   2       2432.60       2631.61       146.23 o                         
  -8   2   2        266.97        203.77        38.33 o                         
  -7   2   2        267.79        283.11        38.71 o                         
  -6   2   2       1446.11       1447.11        62.45 o                         
  -5   2   2       3925.34       3736.28        86.00 o                         
  -4   2   2       5002.64       4855.44        74.98 o                         
  -3   2   2       1823.90       1787.96        42.47 o                         
  -2   2   2      16357.35      16974.51       160.97 o                         
  -1   2   2      21310.54      21141.05       118.02 o                         
   0   2   2      19284.24      19479.26        96.03 o                         
   1   2   2      21663.84      22019.41       132.32 o                         
   2   2   2      17025.16      17795.00        88.40 o                         
   3   2   2       1421.72       1420.48        36.96 o                         
   4   2   2       4239.14       4456.16        76.51 o                         
   5   2   2       4399.34       4279.01       106.98 o                         
   6   2   2       1480.36       1409.52        72.49 o                         
   7   2   2        243.48        277.67        35.17 o                         
   8   2   2        201.55        125.58        91.85 o                         
   9   2   2       2719.57       2749.69       155.76 o                         
  10   2   2        658.89        601.41        89.15 o                         
  11   2   2       1355.87       1414.80       125.59 o                         
  12   2   2       1695.61       1675.06       165.04 o                         
  13   2   2        138.66         79.85        63.25 o                         
 -13   3   2        561.08        559.07        91.29 o                         
 -12   3   2        132.39        114.74        56.92 o                         
 -11   3   2       1518.15       1651.98       128.02 o                         
 -10   3   2       1468.78       1514.39       117.43 o                         
  -9   3   2       1002.86       1089.03        80.65 o                         
  -8   3   2       2536.80       2572.21        93.08 o                         
  -7   3   2       5191.45       5397.31       122.85 o                         
  -6   3   2       3397.61       3486.78        92.91 o                         
  -5   3   2        648.00        596.22        35.14 o                         
  -4   3   2       6437.16       6536.79        85.49 o                         
  -3   3   2      10479.17      10202.99        90.32 o                         
  -2   3   2       3680.73       3710.46        48.48 o                         
  -1   3   2       3641.28       3444.09        63.25 o                         
   0   3   2       3320.11       3301.47        55.37 o                         
   1   3   2       3623.31       3563.69        43.66 o                         
   2   3   2       3530.35       3514.00        47.01 o                         
   3   3   2      10238.61      10312.70        99.82 o                         
   4   3   2       7159.10       7331.51        74.64 o                         
   5   3   2        921.19       1025.41        43.00 o                         
   6   3   2       2890.67       2859.21        96.67 o                         
   7   3   2       5939.00       5895.92       294.69 o                         
   8   3   2       2539.60       2373.46       292.37 o                         
   9   3   2        968.15        965.06       133.42 o                         
  10   3   2       1541.31       1583.22       126.87 o                         
  11   3   2       1262.06       1269.07       119.97 o                         
  12   3   2        136.58        213.24        73.33 o                         
  13   3   2        671.18        656.32       101.40 o                         
 -13   4   2       1103.24       1069.72       169.61 o                         
 -12   4   2        601.50        857.29       140.64 o                         
 -11   4   2        964.47       1028.07        93.60 o                         
 -10   4   2        374.72        386.11        62.51 o                         
  -9   4   2       1431.48       1527.17        91.12 o                         
  -8   4   2        475.79        488.74        50.37 o                         
  -7   4   2        436.02        422.01        48.50 o                         
  -6   4   2        308.88        283.11        29.90 o                         
  -5   4   2      10975.41      10790.67        98.90 o                         
  -4   4   2       2340.87       2415.53        44.27 o                         
  -3   4   2       4785.66       4479.17        72.43 o                         
  -2   4   2       5727.45       5621.03        81.44 o                         
  -1   4   2       4777.94       4861.70        75.49 o                         
   0   4   2       1019.10        982.36        42.29 o                         
   1   4   2       2820.45       2857.75        48.87 o                         
   2   4   2       5790.17       5701.79        72.38 o                         
   3   4   2       4365.44       4214.87        69.65 o                         
   4   4   2       2547.58       2627.67        47.38 o                         
   5   4   2      11091.18      11204.98       125.35 o                         
   6   4   2        262.62        300.16        27.80 o                         
   7   4   2        428.85        380.67        44.31 o                         
   8   4   2        393.70        412.04        63.54 o                         
   9   4   2       1523.46       1567.15       103.72 o                         
  10   4   2        386.66        385.95        67.59 o                         
  11   4   2        936.96        999.63        96.22 o                         
  12   4   2        541.41        562.69       121.52 o                         
  13   4   2       1023.52        969.11       139.12 o                         
 -12   5   2         83.94         22.83        88.33 o                         
 -11   5   2       1303.80       1263.05       155.44 o                         
 -10   5   2       1384.96       1348.85       108.74 o                         
  -9   5   2        740.67        853.32        87.38 o                         
  -8   5   2        193.32        155.09        36.82 o                         
  -7   5   2       6230.49       6290.10       115.89 o                         
  -6   5   2       5081.93       5132.30        91.16 o                         
  -5   5   2       6100.66       6295.67        77.03 o                         
  -4   5   2       1528.43       1544.34        43.28 o                         
  -3   5   2       7700.76       7575.95       118.00 o                         
  -2   5   2        982.46        991.62        45.15 o                         
  -1   5   2       1306.27       1252.65        57.31 o                         
   0   5   2       1486.20       1421.29        35.87 o                         
   1   5   2       1831.55       1729.12        51.69 o                         
   2   5   2        901.63        880.91        31.43 o                         
   3   5   2       7515.49       7601.08        96.96 o                         
   4   5   2       1239.82       1244.58        41.01 o                         
   5   5   2       6075.88       6324.34        78.70 o                         
   6   5   2       5082.22       5170.27        76.34 o                         
   7   5   2       6184.16       6219.51       113.01 o                         
   8   5   2        201.03        162.97        66.30 o                         
   9   5   2        475.82        464.66        61.05 o                         
  10   5   2       1368.88       1453.66       148.24 o                         
  11   5   2       1379.90       1299.34       146.08 o                         
  12   5   2         74.21        -85.08        95.49 o                         
 -12   6   2        158.05        141.58        94.98 o                         
 -11   6   2        697.41        712.09       127.48 o                         
 -10   6   2        148.83        143.71        59.09 o                         
  -9   6   2        432.38        410.60        66.22 o                         
  -8   6   2       1293.90       1350.72        94.08 o                         
  -7   6   2        169.08        130.39        40.02 o                         
  -6   6   2        413.35        436.05        47.84 o                         
  -5   6   2       4327.98       4234.54       106.26 o                         
  -4   6   2       1740.35       1704.78        55.56 o                         
  -3   6   2       5335.78       5196.26        89.17 o                         
  -2   6   2       7338.88       7248.74       111.65 o                         
  -1   6   2       4085.18       3885.49        85.31 o                         
   0   6   2        764.80        783.16        36.08 o                         
   1   6   2       3605.63       3428.07        64.28 o                         
   2   6   2       7795.13       7772.92        87.60 o                         
   3   6   2       5385.36       5249.34        68.80 o                         
   4   6   2       1625.68       1524.56        43.33 o                         
   5   6   2       4073.16       3904.23        91.79 o                         
   6   6   2        421.88        461.30        39.27 o                         
   7   6   2        131.63        123.99        32.14 o                         
   8   6   2       1144.73       1122.41       155.40 o                         
   9   6   2        387.12        453.22        93.67 o                         
  10   6   2        157.85        163.69        77.87 o                         
  11   6   2        631.46        509.05       166.47 o                         
  12   6   2        142.85         78.96        82.14 o                         
 -11   7   2        454.63        413.94       104.46 o                         
 -10   7   2        212.85        235.14        60.42 o                         
  -9   7   2       1995.98       2005.06       114.76 o                         
  -8   7   2         80.22        120.53        43.49 o                         
  -7   7   2       4081.26       4063.63       117.02 o                         
  -6   7   2       2083.12       2003.79        81.71 o                         
  -5   7   2        610.19        602.00        50.59 o                         
  -4   7   2       1745.21       1763.47        59.90 o                         
  -3   7   2       4416.73       4208.24        84.29 o                         
  -2   7   2       1257.89       1263.63        47.47 o                         
  -1   7   2        367.92        365.99        36.62 o                         
   0   7   2       1924.25       1914.77        49.59 o                         
   1   7   2        409.57        428.70        30.97 o                         
   2   7   2       1101.62       1087.70        39.56 o                         
   3   7   2       4528.35       4402.57        83.42 o                         
   4   7   2       1789.74       1844.32        59.13 o                         
   5   7   2        755.11        734.57        42.80 o                         
   6   7   2       1818.88       1815.87        63.96 o                         
   7   7   2       3662.57       3725.37       106.75 o                         
   8   7   2         96.46         67.57        51.39 o                         
   9   7   2       2023.90       1986.32       145.31 o                         
  10   7   2        266.61        279.63       128.69 o                         
  11   7   2        467.56        485.14       103.33 o                         
 -11   8   2       1074.30       1189.16       103.07 o                         
 -10   8   2        446.92        532.63        74.58 o                         
  -9   8   2        722.72        754.63        78.38 o                         
  -8   8   2        126.58        135.49        44.63 o                         
  -7   8   2        493.25        507.00        52.71 o                         
  -6   8   2         40.31         56.02        36.21 o                         
  -5   8   2       1017.33       1143.18        63.53 o                         
  -4   8   2          5.93         16.59        32.00 o                         
  -3   8   2          8.08         21.62        25.82 o                         
  -2   8   2       1978.96       1944.99        59.25 o                         
  -1   8   2       7943.97       7559.06       148.34 o                         
   0   8   2       1488.28       1534.06        89.90 o                         
   1   8   2       7848.96       7532.72       138.12 o                         
   2   8   2       2029.74       1979.57        53.85 o                         
   3   8   2        141.38        105.15        24.87 o                         
   4   8   2         31.52         40.05        25.12 o                         
   5   8   2        974.45        979.99        59.64 o                         
   6   8   2         12.48         60.40        34.36 o                         
   7   8   2        558.22        553.09        62.94 o                         
   8   8   2        142.76        118.32        50.49 o                         
   9   8   2        707.12        749.69       118.84 o                         
  10   8   2        436.60        501.64        94.24 o                         
  11   8   2       1045.18       1091.55       127.89 o                         
 -10   9   2        340.90        390.59        83.71 o                         
  -9   9   2       2576.97       2946.07       114.60 o                         
  -8   9   2        365.52        396.00        53.33 o                         
  -7   9   2       3127.76       3372.48       111.11 o                         
  -6   9   2       1222.03       1318.25        71.11 o                         
  -5   9   2        482.48        459.28        47.55 o                         
  -4   9   2        140.64        169.83        49.96 o                         
  -3   9   2       2919.91       2670.72       107.43 o                         
  -2   9   2         99.12         91.69        45.74 o                         
  -1   9   2       2433.34       2401.49        96.15 o                         
   0   9   2       1891.64       1784.28       103.60 o                         
   1   9   2       2027.16       1946.44        92.22 o                         
   2   9   2        164.01        139.98        41.48 o                         
   3   9   2       3008.15       2751.80       111.95 o                         
   4   9   2        142.08        100.59        52.39 o                         
   5   9   2        382.75        314.40        43.70 o                         
   6   9   2       1531.64       1722.92        92.67 o                         
   7   9   2       3269.53       3491.13       131.52 o                         
   8   9   2        343.72        388.76        60.22 o                         
   9   9   2       2540.72       2697.78       128.69 o                         
  10   9   2        262.40        345.62       170.52 o                         
  -9  10   2        779.10        862.70       107.78 o                         
  -8  10   2        391.85        389.59        83.63 o                         
  -7  10   2        706.52        799.01        75.88 o                         
  -6  10   2        124.80        138.29        49.30 o                         
  -5  10   2       2348.06       2453.16       112.66 o                         
  -4  10   2       1322.46       1288.84        86.26 o                         
  -3  10   2       1164.29       1191.79        82.84 o                         
  -2  10   2       2172.01       2000.32        99.21 o                         
  -1  10   2       2699.25       2742.51       108.21 o                         
   0  10   2        242.03        272.77        64.58 o                         
   1  10   2       2684.08       2707.57       191.93 o                         
   2  10   2       2099.39       2129.34       110.85 o                         
   3  10   2       1080.41       1009.33        82.39 o                         
   4  10   2       1528.18       1470.13        93.47 o                         
   5  10   2       2310.81       2366.64       137.45 o                         
   6  10   2         59.30          7.80        62.30 o                         
   7  10   2        759.56        896.26       117.63 o                         
   8  10   2        512.50        615.17        97.35 o                         
   9  10   2        772.15        876.47       108.02 o                         
  -8  11   2        247.96        279.57       115.37 o                         
  -7  11   2       1167.54       1305.01       121.65 o                         
  -6  11   2       1509.22       1600.16       124.72 o                         
  -5  11   2        790.81        788.45        96.79 o                         
  -4  11   2       1615.61       1603.58       121.85 o                         
  -3  11   2        923.05        985.99       101.00 o                         
  -2  11   2         60.85         66.06        63.53 o                         
  -1  11   2        628.64        520.67        65.72 o                         
   0  11   2       1412.29       1469.26        89.95 o                         
   1  11   2        708.90        690.46        75.57 o                         
   2  11   2        124.71        171.23        57.49 o                         
   3  11   2        780.41        750.98        78.16 o                         
   4  11   2       1531.13       1402.64       114.89 o                         
   5  11   2        733.92        635.30        89.81 o                         
   6  11   2       1468.71       1629.22       126.32 o                         
   7  11   2       1240.77       1395.99       122.22 o                         
   8  11   2        201.23        192.86        78.79 o                         
  -6  12   2        294.08        244.26        78.27 o                         
  -5  12   2        473.98        541.10        92.27 o                         
  -4  12   2        565.35        509.75       103.90 o                         
  -3  12   2        721.14        807.34       101.15 o                         
  -2  12   2       2451.45       2499.31       148.26 o                         
  -1  12   2        529.28        653.24        75.17 o                         
   0  12   2       1392.00       1419.55       100.35 o                         
   1  12   2        364.80        420.60        60.64 o                         
   2  12   2       2543.14       2598.32       127.99 o                         
   3  12   2        769.62        817.13        99.99 o                         
   4  12   2        558.55        592.15        92.52 o                         
   5  12   2        432.77        412.45        86.66 o                         
   6  12   2        284.08        320.73        81.70 o                         
  -4  13   2        900.77        976.78       137.45 o                         
  -3  13   2        115.30        190.08        76.89 o                         
  -2  13   2        798.87        758.00       103.44 o                         
  -1  13   2        267.82        347.14        86.32 o                         
   0  13   2       1123.27       1245.47       100.25 o                         
   1  13   2        388.08        391.20        62.38 o                         
   2  13   2        761.68        818.74       103.53 o                         
   3  13   2         94.10        130.87        73.28 o                         
   4  13   2        919.68        891.11       109.75 o                         
   1   0   3       7990.95       8240.47       101.99 o                         
   2   0   3      46147.58      45861.12       411.70 o                         
   3   0   3       1891.86       1884.28        46.60 o                         
   4   0   3          4.82         28.32        30.04 o                         
   5   0   3        159.02        172.95        37.34 o                         
   6   0   3        601.07        542.83        40.45 o                         
   7   0   3       4657.05       4592.87       126.01 o                         
   8   0   3      15993.10      16045.12       273.21 o                         
   9   0   3        803.99        819.13        98.71 o                         
  10   0   3       3698.87       3772.38       189.21 o                         
  11   0   3        401.62        361.30        85.09 o                         
  12   0   3        107.61         92.78        63.40 o                         
  13   0   3        107.75         16.83        63.78 o                         
 -13   1   3        293.98        319.21        81.27 o                         
 -12   1   3        452.34        423.31        82.02 o                         
 -11   1   3        125.70         73.02        61.59 o                         
 -10   1   3       3255.74       3441.06       179.29 o                         
  -9   1   3       1302.59       1332.90       115.31 o                         
  -8   1   3       1613.37       1505.00        82.06 o                         
  -7   1   3       1250.29       1247.37        62.50 o                         
  -6   1   3       6356.61       6229.84       163.21 o                         
  -5   1   3       2128.78       2186.62        72.04 o                         
  -4   1   3       1284.81       1356.87        57.90 o                         
  -3   1   3       5709.09       5418.96        89.64 o                         
  -2   1   3       4779.79       4613.03        57.31 o                         
  -1   1   3       9810.40      10047.59        85.17 o                         
   0   1   3      97456.65      94266.13       695.56 o                         
   1   1   3      10250.68      10508.64        85.27 o                         
   2   1   3       5135.61       5236.42        50.69 o                         
   3   1   3       5369.25       5124.31        71.98 o                         
   4   1   3       1226.92       1288.59        43.80 o                         
   5   1   3       2175.06       2195.12        79.64 o                         
   6   1   3       6237.93       5920.58       167.26 o                         
   7   1   3       1358.66       1300.25        70.67 o                         
   8   1   3       1767.33       1538.30        79.72 o                         
   9   1   3       1320.19       1247.88       114.46 o                         
  10   1   3       3051.36       3057.26       277.35 o                         
  11   1   3        192.91        116.50        69.35 o                         
  12   1   3        489.00        391.48        83.68 o                         
  13   1   3        307.23        358.78        86.35 o                         
 -13   2   3        352.50        225.88        69.04 o                         
 -12   2   3         29.82        -39.84        60.65 o                         
 -11   2   3       1087.67        977.75       106.28 o                         
 -10   2   3       1446.89       1487.52       120.31 o                         
  -9   2   3        235.42        181.19        42.64 o                         
  -8   2   3      10218.79      10520.63       178.56 o                         
  -7   2   3       1333.86       1309.34        64.77 o                         
  -6   2   3        924.93        871.85        51.28 o                         
  -5   2   3       8793.99       8866.86       130.82 o                         
  -4   2   3       1047.02       1102.49        47.17 o                         
  -3   2   3       6114.70       6169.79        81.77 o                         
  -2   2   3      16931.69      16822.15       118.46 o                         
  -1   2   3       3052.16       3039.81        52.95 o                         
   0   2   3       2882.27       2932.87        37.24 o                         
   1   2   3       2658.99       2708.88        29.78 o                         
   2   2   3      16795.62      17181.44       112.83 o                         
   3   2   3       7117.79       7319.45        75.95 o                         
   4   2   3        938.12        957.25        25.27 o                         
   5   2   3       8807.58       8848.07       120.17 o                         
   6   2   3        776.22        720.07        58.85 o                         
   7   2   3       1746.25       1694.70       134.18 o                         
   8   2   3       9213.70       8356.15      1118.72 o                         
   9   2   3        191.18        187.13        66.49 o                         
  10   2   3       1923.19       1933.47       142.31 o                         
  11   2   3       1012.61       1004.18       113.17 o                         
  12   2   3         35.35         12.33        64.02 o                         
  13   2   3        356.70        377.20        86.22 o                         
 -13   3   3        792.08        734.97        98.34 o                         
 -12   3   3        234.94        207.48        63.43 o                         
 -11   3   3        154.57        186.07        65.65 o                         
 -10   3   3       1618.98       1665.59       123.67 o                         
  -9   3   3        102.58         52.04        35.68 o                         
  -8   3   3        587.48        477.50        47.67 o                         
  -7   3   3       1118.70       1089.67        60.49 o                         
  -6   3   3       5017.52       4917.31       110.43 o                         
  -5   3   3       3296.65       3336.83        72.31 o                         
  -4   3   3        549.06        586.24        32.04 o                         
  -3   3   3      15731.02      15557.15       198.02 o                         
  -2   3   3       1188.10       1109.12        40.33 o                         
  -1   3   3       7254.55       6960.09        90.01 o                         
   0   3   3       5771.35       5330.05        73.96 o                         
   1   3   3       5824.18       5774.44        63.75 o                         
   2   3   3       1416.92       1313.32        35.30 o                         
   3   3   3      16288.14      16789.32       120.72 o                         
   4   3   3        641.64        650.89        33.09 o                         
   5   3   3       3567.88       3614.20        65.85 o                         
   6   3   3       4743.90       4883.86        99.03 o                         
   7   3   3       1177.53       1077.97        71.13 o                         
   8   3   3        658.28        526.28        81.60 o                         
   9   3   3         40.06          7.50        57.56 o                         
  10   3   3       1606.09       1487.19       208.05 o                         
  11   3   3        138.66         83.99        67.26 o                         
  12   3   3        284.81        155.13        68.34 o                         
  13   3   3        709.55        794.80        94.02 o                         
 -13   4   3        264.73        399.51       129.43 o                         
 -12   4   3         78.55        181.71       143.45 o                         
 -11   4   3       1108.48       1146.29        98.65 o                         
 -10   4   3        413.74        432.80        72.71 o                         
  -9   4   3       1045.64       1044.10        63.96 o                         
  -8   4   3       3054.14       3036.54        94.49 o                         
  -7   4   3        870.34        887.71        53.42 o                         
  -6   4   3        397.90        349.42        33.76 o                         
  -5   4   3      10503.01      10448.46       120.25 o                         
  -4   4   3        804.83        764.41        35.64 o                         
  -3   4   3       4655.58       4422.97        73.34 o                         
  -2   4   3       4386.93       4379.47        78.67 o                         
  -1   4   3       3579.13       3675.37        75.18 o                         
   0   4   3       4388.82       4378.59        78.88 o                         
   1   4   3       4025.28       4312.83        55.16 o                         
   2   4   3       5178.37       5196.11        60.73 o                         
   3   4   3       3919.57       3814.98        57.50 o                         
   4   4   3        683.30        627.86        41.08 o                         
   5   4   3      10242.27      10398.74       109.61 o                         
   6   4   3        486.56        515.23        34.51 o                         
   7   4   3       1176.10       1198.59        67.95 o                         
   8   4   3       2947.75       2957.43       103.75 o                         
   9   4   3        938.57        864.52       117.32 o                         
  10   4   3        335.17        315.74       103.65 o                         
  11   4   3       1069.90       1054.69        99.01 o                         
  12   4   3        105.95         18.81        89.81 o                         
  13   4   3        297.61        374.17       107.71 o                         
 -12   5   3         79.59        137.81       101.34 o                         
 -11   5   3        695.49        618.09       126.35 o                         
 -10   5   3        725.88        711.43        88.13 o                         
  -9   5   3        228.40        255.01        63.50 o                         
  -8   5   3        296.51        240.71        37.56 o                         
  -7   5   3       1236.64       1147.92        57.53 o                         
  -6   5   3        222.81        208.83        29.96 o                         
  -5   5   3       2866.94       2710.10        65.37 o                         
  -4   5   3        392.76        399.45        22.67 o                         
  -3   5   3       8994.42       8639.64        96.74 o                         
  -2   5   3        203.17        191.12        25.67 o                         
  -1   5   3      10477.89      10158.45       136.18 o                         
   0   5   3      14323.60      14175.12       156.06 o                         
   1   5   3       9107.73       8903.87        81.01 o                         
   2   5   3        261.14        273.77        19.61 o                         
   3   5   3      10099.97      10013.51       109.75 o                         
   4   5   3        237.48        189.07        25.59 o                         
   5   5   3       2542.98       2508.04        68.37 o                         
   6   5   3        503.41        524.64        34.03 o                         
   7   5   3       1085.20       1097.37        51.57 o                         
   8   5   3        297.64        205.96        41.17 o                         
   9   5   3        271.85        276.99        66.09 o                         
  10   5   3        728.87        552.46       103.62 o                         
  11   5   3        539.25        399.42       100.10 o                         
  12   5   3         55.12         32.10        83.14 o                         
 -12   6   3        192.04        172.97        94.98 o                         
 -11   6   3       1563.38       1704.53       121.35 o                         
 -10   6   3        224.90        248.26        66.35 o                         
  -9   6   3       1704.27       1775.29       112.31 o                         
  -8   6   3       1687.23       1734.16       106.12 o                         
  -7   6   3       3637.21       3531.56       100.41 o                         
  -6   6   3       1016.25       1017.65        57.36 o                         
  -5   6   3       2344.11       2308.42        76.00 o                         
  -4   6   3        316.08        314.49        35.80 o                         
  -3   6   3       7063.11       6916.64        93.69 o                         
  -2   6   3       5109.37       5094.61        89.62 o                         
  -1   6   3       1405.61       1453.23        61.01 o                         
   0   6   3         25.10          1.91        21.12 o                         
   1   6   3       1441.59       1477.98        45.06 o                         
   2   6   3       4257.01       4234.61        64.57 o                         
   3   6   3       6833.81       6805.60        95.54 o                         
   4   6   3        379.95        383.24        27.21 o                         
   5   6   3       2508.75       2392.91        53.30 o                         
   6   6   3       1006.97       1065.09        48.59 o                         
   7   6   3       3433.67       3641.01       131.95 o                         
   8   6   3       1932.52       1910.13        96.75 o                         
   9   6   3       1699.15       1798.86       140.20 o                         
  10   6   3        148.37         92.44        75.74 o                         
  11   6   3       1696.49       1715.48       154.91 o                         
  12   6   3        194.55        137.84        81.89 o                         
 -11   7   3        213.41        240.43        64.32 o                         
 -10   7   3        449.98        444.01        73.39 o                         
  -9   7   3        551.51        563.48        74.13 o                         
  -8   7   3        287.66        296.58        49.87 o                         
  -7   7   3         48.17         89.41        39.81 o                         
  -6   7   3        779.27        789.16        59.55 o                         
  -5   7   3       2776.31       2898.92       105.99 o                         
  -4   7   3       4408.39       4162.31       127.70 o                         
  -3   7   3       7510.85       7468.31       103.07 o                         
  -2   7   3        247.46        300.72        35.64 o                         
  -1   7   3       8128.85       7811.71       158.72 o                         
   0   7   3       4249.68       4013.84        83.49 o                         
   1   7   3       8366.24       8143.77       121.66 o                         
   2   7   3        290.34        307.39        25.37 o                         
   3   7   3       7306.94       7390.28       103.72 o                         
   4   7   3       4395.67       4261.09        85.35 o                         
   5   7   3       2355.32       2433.22        69.96 o                         
   6   7   3        927.70        994.97        51.03 o                         
   7   7   3         67.49        102.43        40.66 o                         
   8   7   3        266.77        266.37        56.02 o                         
   9   7   3        591.44        444.09        84.68 o                         
  10   7   3        408.77        472.91        93.90 o                         
  11   7   3        243.82        256.33       109.75 o                         
 -11   8   3       1542.17       1604.41       117.02 o                         
 -10   8   3        379.89        451.30        70.67 o                         
  -9   8   3        579.88        604.46        75.60 o                         
  -8   8   3        378.29        442.27        53.59 o                         
  -7   8   3       1619.33       1835.07        86.05 o                         
  -6   8   3       1249.99       1242.36        69.62 o                         
  -5   8   3       5756.25       5954.06       132.89 o                         
  -4   8   3       1277.00       1226.07        77.51 o                         
  -3   8   3       1297.41       1293.54        62.52 o                         
  -2   8   3       2588.72       2553.40        76.25 o                         
  -1   8   3       1348.56       1365.98        86.98 o                         
   0   8   3         78.81         38.89        46.41 o                         
   1   8   3       1422.11       1499.57        78.66 o                         
   2   8   3       2583.09       2582.69        68.93 o                         
   3   8   3       1549.28       1576.69        67.11 o                         
   4   8   3       1187.26       1208.33        63.07 o                         
   5   8   3       5599.27       5932.56       128.89 o                         
   6   8   3       1251.50       1211.25        66.97 o                         
   7   8   3       1681.19       1733.43        93.94 o                         
   8   8   3        340.32        368.98        60.39 o                         
   9   8   3        508.15        476.82        86.88 o                         
  10   8   3        372.64        516.57        93.47 o                         
  11   8   3       1681.01       1793.52       154.79 o                         
 -10   9   3        115.49        173.76        57.76 o                         
  -9   9   3        202.45        247.38        50.24 o                         
  -8   9   3        421.70        394.67        52.98 o                         
  -7   9   3        773.50        873.40        65.68 o                         
  -6   9   3        822.71        804.46        61.16 o                         
  -5   9   3        678.95        716.75        68.46 o                         
  -4   9   3        963.66        912.23        74.46 o                         
  -3   9   3       4822.66       4884.11       141.03 o                         
  -2   9   3       1330.76       1258.70        77.51 o                         
  -1   9   3        956.84        981.16        69.59 o                         
   0   9   3         19.31         79.69        53.82 o                         
   1   9   3        913.09        915.13        70.71 o                         
   2   9   3       1336.17       1321.43        69.61 o                         
   3   9   3       4790.82       4584.82       140.93 o                         
   4   9   3       1100.24       1007.21        78.50 o                         
   5   9   3        814.81        788.64        57.77 o                         
   6   9   3        829.08        892.66        72.98 o                         
   7   9   3        804.30        815.61        73.07 o                         
   8   9   3        489.74        432.16        64.20 o                         
   9   9   3        169.36        186.30        56.39 o                         
  10   9   3         88.40        157.28        76.69 o                         
  -9  10   3          5.50         36.62        49.11 o                         
  -8  10   3        166.27        160.86        52.40 o                         
  -7  10   3        138.11        160.49        52.33 o                         
  -6  10   3        684.96        696.40        72.49 o                         
  -5  10   3       3620.05       3843.63       139.43 o                         
  -4  10   3        926.71        920.69        78.39 o                         
  -3  10   3        278.99        291.97        57.07 o                         
  -2  10   3        157.23        176.27        51.90 o                         
  -1  10   3         70.45         77.99        46.59 o                         
   0  10   3       1175.19       1203.66        96.62 o                         
   1  10   3         18.93         81.18        50.60 o                         
   2  10   3        194.83        154.45        43.74 o                         
   3  10   3        165.77        110.26        53.17 o                         
   4  10   3       1041.67       1059.16        84.71 o                         
   5  10   3       3638.67       3889.30       169.50 o                         
   6  10   3        655.39        678.47        89.99 o                         
   7  10   3        168.61        156.39        70.12 o                         
   8  10   3        164.29        192.52        79.22 o                         
   9  10   3         25.65         87.34        70.62 o                         
  -8  11   3         68.25        116.95        73.67 o                         
  -7  11   3        206.67        202.57        76.18 o                         
  -6  11   3        183.44        267.15        74.54 o                         
  -5  11   3        240.20        230.65        58.31 o                         
  -4  11   3        856.85        876.31        80.95 o                         
  -3  11   3       1501.68       1456.34        95.26 o                         
  -2  11   3        748.53        700.50        71.52 o                         
  -1  11   3        447.99        438.39        63.13 o                         
   0  11   3         59.69        137.73        47.97 o                         
   1  11   3        319.41        388.33        67.06 o                         
   2  11   3        848.99        893.53        82.35 o                         
   3  11   3       1349.08       1288.62        94.67 o                         
   4  11   3        798.96        738.75        78.90 o                         
   5  11   3        222.44        135.27        68.84 o                         
   6  11   3        135.36        149.55        67.87 o                         
   7  11   3        215.69        292.78        77.28 o                         
   8  11   3         94.47        124.18        79.98 o                         
  -6  12   3       1301.00       1485.37       127.67 o                         
  -5  12   3        667.61        757.65       100.89 o                         
  -4  12   3        743.18        787.37       100.31 o                         
  -3  12   3        252.93        222.06        74.84 o                         
  -2  12   3         41.46        108.82        72.15 o                         
  -1  12   3         71.52        106.71        67.91 o                         
   0  12   3         10.29         32.67        72.88 o                         
   1  12   3         32.09         38.63        48.99 o                         
   2  12   3         46.79        161.52        63.62 o                         
   3  12   3        228.17        269.23        69.14 o                         
   4  12   3        754.79        830.29       101.12 o                         
   5  12   3        692.78        762.72       108.19 o                         
   6  12   3       1138.62       1346.94       121.42 o                         
  -4  13   3       1206.15       1362.41       126.99 o                         
  -3  13   3        606.95        638.87        96.91 o                         
  -2  13   3        657.90        813.58       106.99 o                         
  -1  13   3        188.32        206.03        65.03 o                         
   0  13   3         37.83         72.39        63.09 o                         
   1  13   3        150.03        218.38        57.62 o                         
   2  13   3        686.91        771.94       102.12 o                         
   3  13   3        703.19        684.82       102.38 o                         
   4  13   3       1271.55       1486.27       187.06 o                         
   0   0   4       3326.69       3285.05       114.96 o                         
   1   0   4        383.81        437.95        26.87 o                         
   2   0   4      19119.56      19544.66       228.84 o                         
   3   0   4        284.54        350.87        28.37 o                         
   4   0   4      19307.68      18979.04       161.80 o                         
   5   0   4        362.02        400.03        37.92 o                         
   6   0   4         83.64         79.69        30.23 o                         
   7   0   4         24.96         13.79        30.69 o                         
   8   0   4        137.32         89.66        39.00 o                         
   9   0   4         25.60        -32.01        73.40 o                         
  10   0   4          2.97        -36.34        70.08 o                         
  11   0   4         30.79         -3.62        69.56 o                         
  12   0   4        767.59        681.24        98.99 o                         
  13   0   4        169.01        140.52        70.03 o                         
 -13   1   4          9.77         -6.72        65.09 o                         
 -12   1   4       1816.52       1893.36       146.15 o                         
 -11   1   4         81.85         84.77        65.57 o                         
 -10   1   4       1356.61       1434.68       125.65 o                         
  -9   1   4         21.21        -18.08        63.28 o                         
  -8   1   4       2145.06       2042.02        82.96 o                         
  -7   1   4        315.55        295.06        40.02 o                         
  -6   1   4      14278.26      14142.38       175.97 o                         
  -5   1   4        773.71        746.96        47.59 o                         
  -4   1   4      20444.32      19962.56       222.37 o                         
  -3   1   4       4309.85       4827.15       121.31 o                         
  -2   1   4       3042.40       3013.49        57.72 o                         
  -1   1   4        984.88       1064.08        23.66 o                         
   0   1   4         26.33         41.46        11.77 o                         
   1   1   4        738.65        819.01        18.15 o                         
   2   1   4       2545.20       2580.03        62.59 o                         
   3   1   4       4553.09       5181.52        76.96 o                         
   4   1   4      20645.98      20520.05       164.96 o                         
   5   1   4        808.36        789.89        41.84 o                         
   6   1   4      15273.03      14854.48       169.05 o                         
   7   1   4        368.86        296.35        64.95 o                         
   8   1   4       2193.66       1961.51       180.00 o                         
   9   1   4         37.13          7.09        71.55 o                         
  10   1   4       1076.63       1034.34       114.47 o                         
  11   1   4         50.69         25.09        68.12 o                         
  12   1   4       1669.95       1813.35       147.47 o                         
  13   1   4         11.00         10.08        68.52 o                         
 -13   2   4         65.83         71.54        66.19 o                         
 -12   2   4        797.00        886.29       105.64 o                         
 -11   2   4         32.18         50.13        57.60 o                         
 -10   2   4        217.54        151.57        86.41 o                         
  -9   2   4       1475.92       1466.79        77.23 o                         
  -8   2   4       1384.14       1390.12        71.73 o                         
  -7   2   4        957.20        939.64        58.20 o                         
  -6   2   4        976.60       1008.75        55.67 o                         
  -5   2   4        473.43        434.71        37.68 o                         
  -4   2   4      22323.07      22229.51       211.86 o                         
  -3   2   4       8722.69       8693.70       100.65 o                         
  -2   2   4       2459.79       2240.70        44.80 o                         
  -1   2   4        672.12        620.30        24.10 o                         
   0   2   4        629.31        659.01        33.71 o                         
   1   2   4        889.58        896.95        17.32 o                         
   2   2   4       2806.77       2600.35        42.92 o                         
   3   2   4       8261.63       8272.28        72.97 o                         
   4   2   4      21686.99      21875.35       137.92 o                         
   5   2   4        373.24        391.05        41.44 o                         
   6   2   4        801.08        812.91        48.94 o                         
   7   2   4       1161.71        984.42        69.85 o                         
   8   2   4       1759.93       1297.10       114.92 o                         
   9   2   4       1480.11       1077.66       112.97 o                         
  10   2   4        167.57         78.86        69.69 o                         
  11   2   4         89.04         69.05        74.14 o                         
  12   2   4        748.74        825.76       111.39 o                         
  13   2   4         86.64        124.16        73.95 o                         
 -13   3   4        310.02        415.51       137.30 o                         
 -12   3   4       2142.61       2392.19       180.08 o                         
 -11   3   4        629.67        654.00        89.87 o                         
 -10   3   4        662.92        676.70        71.57 o                         
  -9   3   4       1204.20       1200.33        71.65 o                         
  -8   3   4        532.88        510.96        50.62 o                         
  -7   3   4       6017.93       5872.88       129.97 o                         
  -6   3   4      13786.53      13886.26       183.34 o                         
  -5   3   4       1952.07       2014.69        69.63 o                         
  -4   3   4      12792.22      12341.93       154.40 o                         
  -3   3   4       2627.33       2664.04        97.96 o                         
  -2   3   4       2031.51       2017.02        52.29 o                         
  -1   3   4       2065.09       2165.86        70.19 o                         
   0   3   4        596.67        551.71        27.38 o                         
   1   3   4       1620.52       1770.65        38.35 o                         
   2   3   4       1388.62       1451.07        40.56 o                         
   3   3   4       3020.67       3199.76        56.00 o                         
   4   3   4      13185.86      13293.78       116.05 o                         
   5   3   4       1799.86       1773.41        63.26 o                         
   6   3   4      14148.49      14101.40       159.99 o                         
   7   3   4       5591.17       5419.56       147.32 o                         
   8   3   4        529.77        353.75        60.76 o                         
   9   3   4       1435.96       1194.90       178.37 o                         
  10   3   4        558.69        414.64       111.85 o                         
  11   3   4        674.20        627.88       101.18 o                         
  12   3   4       2057.18       2246.59       166.80 o                         
  13   3   4        308.83        359.81        76.21 o                         
 -12   4   4        917.71       1074.31       155.97 o                         
 -11   4   4        836.54       1021.97       150.87 o                         
 -10   4   4        855.74        910.64        74.14 o                         
  -9   4   4       1287.13       1200.04        67.83 o                         
  -8   4   4        155.49        144.51        37.42 o                         
  -7   4   4        676.67        626.00        47.59 o                         
  -6   4   4       1542.56       1551.73        64.16 o                         
  -5   4   4       3856.14       3759.15        76.18 o                         
  -4   4   4      16367.19      15995.57       139.71 o                         
  -3   4   4       2762.36       2814.03        70.97 o                         
  -2   4   4       4300.15       4175.63        78.42 o                         
  -1   4   4      10622.91      10577.45       124.66 o                         
   0   4   4        459.67        503.88        31.98 o                         
   1   4   4      11395.65      11227.24       101.13 o                         
   2   4   4       4511.04       4455.82        68.23 o                         
   3   4   4       2338.54       2399.36        54.12 o                         
   4   4   4      15642.12      15773.06       135.37 o                         
   5   4   4       3623.57       3756.94        75.92 o                         
   6   4   4       1674.67       1687.79        59.46 o                         
   7   4   4        698.54        790.67        71.37 o                         
   8   4   4        155.54         35.16        47.07 o                         
   9   4   4       1216.85       1074.12        94.15 o                         
  10   4   4        916.70        815.42       111.96 o                         
  11   4   4        867.80        847.40        92.67 o                         
  12   4   4       1025.27        815.20       123.69 o                         
 -12   5   4       1712.19       1620.69       257.40 o                         
 -11   5   4        185.77        248.42        69.36 o                         
 -10   5   4        255.77        387.67        73.64 o                         
  -9   5   4       3584.85       3571.48       133.95 o                         
  -8   5   4        125.15         70.29        40.81 o                         
  -7   5   4       1548.57       1672.70        69.88 o                         
  -6   5   4       3449.55       3231.02        77.31 o                         
  -5   5   4         18.66         52.06        25.20 o                         
  -4   5   4       9658.55       9544.81       132.46 o                         
  -3   5   4       3123.84       3075.28        55.51 o                         
  -2   5   4       4794.53       4754.72        89.65 o                         
  -1   5   4       3912.61       3814.78        85.84 o                         
   0   5   4       1223.57       1149.34        30.92 o                         
   1   5   4       4199.31       4199.00        69.30 o                         
   2   5   4       4581.69       4528.98        56.02 o                         
   3   5   4       3441.71       3507.23        69.75 o                         
   4   5   4      10646.77      10762.77       145.28 o                         
   5   5   4         91.34         97.42        25.76 o                         
   6   5   4       3092.50       3034.54        68.99 o                         
   7   5   4       1372.60       1484.46        61.75 o                         
   8   5   4        191.68        121.75        41.01 o                         
   9   5   4       3606.82       3619.91       123.95 o                         
  10   5   4        317.14        330.29        90.15 o                         
  11   5   4        186.27         88.15        86.32 o                         
  12   5   4       1754.54       1402.58       148.94 o                         
 -12   6   4        150.78        144.21        92.87 o                         
 -11   6   4       1690.83       1820.67       127.18 o                         
 -10   6   4        779.48        949.74        95.67 o                         
  -9   6   4        276.99        301.71        68.03 o                         
  -8   6   4        191.82         69.95        46.53 o                         
  -7   6   4        597.87        541.65        49.97 o                         
  -6   6   4       3492.74       3380.58        95.06 o                         
  -5   6   4        441.44        424.29        42.41 o                         
  -4   6   4       2944.56       2727.27        78.94 o                         
  -3   6   4        142.53        108.01        23.64 o                         
  -2   6   4        440.29        464.05        35.67 o                         
  -1   6   4      14739.38      14687.03       179.87 o                         
   0   6   4        666.99        602.33        29.70 o                         
   1   6   4      14522.36      14425.75       104.09 o                         
   2   6   4        542.82        495.30        23.85 o                         
   3   6   4         89.15         77.22        25.70 o                         
   4   6   4       2972.74       2930.41        83.15 o                         
   5   6   4        624.64        677.48        36.97 o                         
   6   6   4       3756.03       3761.87        84.92 o                         
   7   6   4        436.82        501.34        50.41 o                         
   8   6   4        147.51        132.38        47.87 o                         
   9   6   4        363.64        265.90        74.28 o                         
  10   6   4        740.63        827.68       112.78 o                         
  11   6   4       1608.24       1548.69       148.23 o                         
  12   6   4        169.30        225.12        93.16 o                         
 -11   7   4        576.75        546.03        83.80 o                         
 -10   7   4         46.07         11.55        61.10 o                         
  -9   7   4       4379.62       4601.96       173.47 o                         
  -8   7   4        654.75        694.90        63.35 o                         
  -7   7   4       2093.95       2133.62        82.79 o                         
  -6   7   4        209.32        160.14        38.38 o                         
  -5   7   4        158.63        261.20        82.39 o                         
  -4   7   4        896.06        830.56        51.12 o                         
  -3   7   4        604.40        539.81        42.91 o                         
  -2   7   4       3039.32       2941.45        76.10 o                         
  -1   7   4       3980.66       3908.37       102.98 o                         
   0   7   4          7.10         17.84        23.69 o                         
   1   7   4       4216.00       4384.55        89.21 o                         
   2   7   4       3240.68       3193.78        73.13 o                         
   3   7   4        269.07        284.65        38.21 o                         
   4   7   4       1073.46       1106.44        58.38 o                         
   5   7   4        235.04        250.35        59.42 o                         
   6   7   4        307.65        345.40        70.99 o                         
   7   7   4       2504.32       2744.80        94.58 o                         
   8   7   4        585.05        614.23        56.85 o                         
   9   7   4       4299.77       4367.09       223.29 o                         
  10   7   4         50.59        141.80        73.80 o                         
  11   7   4        496.43        514.20       101.94 o                         
 -10   8   4        322.91        349.14        71.45 o                         
  -9   8   4        657.21        663.42        78.18 o                         
  -8   8   4        108.68        155.58        46.70 o                         
  -7   8   4        695.65        672.47        60.76 o                         
  -6   8   4        811.48        814.50        62.14 o                         
  -5   8   4        286.72        321.12        46.49 o                         
  -4   8   4       1060.29       1048.97        63.30 o                         
  -3   8   4        884.15        878.48        56.89 o                         
  -2   8   4         29.08         90.07        44.02 o                         
  -1   8   4       8580.94       8205.67       187.87 o                         
   0   8   4       3844.48       3776.98       129.22 o                         
   1   8   4       7976.76       7990.45       161.40 o                         
   2   8   4         28.87         79.38        29.04 o                         
   3   8   4        797.03        755.42        52.63 o                         
   4   8   4       1280.49       1313.22        91.74 o                         
   5   8   4        349.11        303.05        44.21 o                         
   6   8   4        669.93        744.16        56.97 o                         
   7   8   4        633.30        678.59        57.17 o                         
   8   8   4        163.34        213.73        54.97 o                         
   9   8   4        679.41        857.47       102.09 o                         
  10   8   4        194.73        193.43        74.26 o                         
 -10   9   4        287.10        328.38        79.58 o                         
  -9   9   4       1336.18       1576.93       148.32 o                         
  -8   9   4       1451.04       1465.06        83.56 o                         
  -7   9   4       2460.77       2422.18       100.11 o                         
  -6   9   4        119.27        163.18        43.18 o                         
  -5   9   4          7.59         21.59        46.43 o                         
  -4   9   4        139.51         86.09        47.98 o                         
  -3   9   4       1058.91        959.53        74.00 o                         
  -2   9   4       2272.43       2297.07        99.06 o                         
  -1   9   4        219.82        249.30        63.34 o                         
   0   9   4          0.68         50.90        46.99 o                         
   1   9   4        246.94        306.55        54.74 o                         
   2   9   4       2285.57       2195.82        84.42 o                         
   3   9   4       1118.26       1094.29        80.18 o                         
   4   9   4         99.22         91.56        48.83 o                         
   5   9   4          9.57         -6.17        38.35 o                         
   6   9   4        150.70        205.56        48.74 o                         
   7   9   4       2318.84       2364.29       111.58 o                         
   8   9   4       1272.30       1286.90        90.53 o                         
   9   9   4       1540.46       1650.63       129.41 o                         
  10   9   4        388.63        284.48        81.81 o                         
  -9  10   4        725.48        886.77        84.53 o                         
  -8  10   4        160.23        100.01        53.11 o                         
  -7  10   4        481.54        530.46        69.54 o                         
  -6  10   4        685.85        704.60        74.09 o                         
  -5  10   4       1247.76       1240.77        89.18 o                         
  -4  10   4        350.14        270.77        54.94 o                         
  -3  10   4         38.91          7.39        47.06 o                         
  -2  10   4        123.75        144.18        79.40 o                         
  -1  10   4       1766.19       1657.38        90.65 o                         
   0  10   4       4774.09       4709.41       143.90 o                         
   1  10   4       2062.97       2144.46       104.93 o                         
   2  10   4        139.20        167.31        45.06 o                         
   3  10   4         45.52         67.08        50.95 o                         
   4  10   4        336.17        250.58        58.44 o                         
   5  10   4       1125.06       1043.56        83.91 o                         
   6  10   4        573.34        577.84        86.55 o                         
   7  10   4        579.16        563.95        87.79 o                         
   8  10   4        202.08        234.73        74.93 o                         
   9  10   4        622.94        739.32       100.42 o                         
  -8  11   4       1228.23       1379.77       126.79 o                         
  -7  11   4        884.41        868.42        81.72 o                         
  -6  11   4        349.87        331.55        61.24 o                         
  -5  11   4         44.57         51.35        53.38 o                         
  -4  11   4        499.29        526.88        71.54 o                         
  -3  11   4        704.62        761.77        78.35 o                         
  -2  11   4       2258.36       2053.41       107.63 o                         
  -1  11   4       1274.41       1224.44        87.03 o                         
   0  11   4        568.19        638.09        73.27 o                         
   1  11   4       1022.70       1092.12        87.44 o                         
   2  11   4       2241.00       2117.97       112.87 o                         
   3  11   4        828.08        804.58        82.92 o                         
   4  11   4        520.52        479.41        78.29 o                         
   5  11   4         57.90         78.41        92.49 o                         
   6  11   4        333.48        392.43        80.82 o                         
   7  11   4        758.57        831.89       101.70 o                         
   8  11   4       1365.08       1604.46       131.53 o                         
  -6  12   4        795.58        832.10       105.93 o                         
  -5  12   4        116.56        150.18        70.24 o                         
  -4  12   4        146.37         48.41        62.33 o                         
  -3  12   4        170.06        161.49        71.34 o                         
  -2  12   4       1625.87       1478.19        97.60 o                         
  -1  12   4       1618.09       1685.15        92.77 o                         
   0  12   4        900.23        971.17        79.91 o                         
   1  12   4       1705.56       1828.19        95.01 o                         
   2  12   4       1446.00       1395.41       102.75 o                         
   3  12   4        126.21        154.72        61.48 o                         
   4  12   4        149.27        147.59        70.98 o                         
   5  12   4        123.33        161.14        73.92 o                         
   6  12   4        888.70        882.36       106.27 o                         
  -4  13   4        831.60        867.56       112.78 o                         
  -3  13   4         59.78         66.53        71.60 o                         
  -2  13   4        288.56        282.59        79.60 o                         
  -1  13   4        628.80        780.90        89.52 o                         
   0  13   4        469.99        497.39        79.00 o                         
   1  13   4        625.65        650.43        71.55 o                         
   2  13   4        381.86        529.83        81.43 o                         
   3  13   4         24.89        -41.59        67.47 o                         
   4  13   4        734.21        842.56       107.82 o                         
   1   0   5       1141.07       1210.03        47.91 o                         
   2   0   5         54.27        127.55        22.61 o                         
   3   0   5       4906.51       4512.95        80.36 o                         
   4   0   5        312.86        291.63        32.47 o                         
   5   0   5        754.52        818.54        40.13 o                         
   6   0   5      10524.42      10565.92       168.13 o                         
   7   0   5       4354.31       4424.84       164.42 o                         
   8   0   5       5130.98       4974.75       141.45 o                         
   9   0   5        795.02        695.81       100.94 o                         
  10   0   5        747.22        652.85        97.98 o                         
  11   0   5        332.52        179.38       199.82 o                         
  12   0   5         29.44         50.14        77.32 o                         
  13   0   5        683.19        751.60       107.15 o                         
 -13   1   5        187.23        200.38        75.09 o                         
 -12   1   5        398.23        360.13        85.79 o                         
 -11   1   5        730.22        709.92       125.80 o                         
 -10   1   5        921.46        933.68       134.61 o                         
  -9   1   5        716.26        735.87        59.54 o                         
  -8   1   5         19.43         67.71        44.16 o                         
  -7   1   5        253.14        208.24        36.99 o                         
  -6   1   5       2699.88       2614.44        89.01 o                         
  -5   1   5      13320.59      12866.13       177.85 o                         
  -4   1   5       4763.60       4778.48        88.13 o                         
  -3   1   5       1230.85       1290.29        42.71 o                         
  -2   1   5       1699.95       1762.65        45.68 o                         
  -1   1   5       3692.22       3539.37        41.42 o                         
   0   1   5       2296.17       2062.40        69.54 o                         
   1   1   5       4856.95       4986.74        93.80 o                         
   2   1   5        867.85        912.06        31.01 o                         
   3   1   5       1151.39       1165.15        64.55 o                         
   4   1   5       4863.21       4875.58        87.57 o                         
   5   1   5      13591.52      13454.47       152.99 o                         
   6   1   5       2491.92       2381.11        89.62 o                         
   7   1   5        218.69        193.43        42.87 o                         
   8   1   5         23.61         17.39        40.22 o                         
   9   1   5        583.60        402.21        87.86 o                         
  10   1   5       1019.24        935.81       114.72 o                         
  11   1   5        714.04        707.80       170.04 o                         
  12   1   5        415.96        440.80        94.62 o                         
  13   1   5        123.69        109.52        72.28 o                         
 -13   2   5        730.72        678.72        97.91 o                         
 -12   2   5          0.15        -17.91        57.05 o                         
 -11   2   5        559.31        538.35       104.11 o                         
 -10   2   5       1028.22       1001.90        87.13 o                         
  -9   2   5        454.96        482.61        52.95 o                         
  -8   2   5       5781.59       5884.88       174.64 o                         
  -7   2   5       3819.83       3854.44       107.00 o                         
  -6   2   5       2091.22       2039.83        74.71 o                         
  -5   2   5         77.72         77.70        34.83 o                         
  -4   2   5       5536.92       5498.55       114.22 o                         
  -3   2   5      13489.11      12909.25       126.59 o                         
  -2   2   5      12057.29      11833.51       100.02 o                         
  -1   2   5       2528.42       2685.61        43.54 o                         
   0   2   5        404.17        394.91        16.30 o                         
   1   2   5       3153.28       3431.75        34.24 o                         
   2   2   5      12125.42      12140.26        69.86 o                         
   3   2   5      12856.22      12742.58       120.54 o                         
   4   2   5       5475.49       5548.41        68.05 o                         
   5   2   5         82.93         96.96        14.25 o                         
   6   2   5       2091.29       2138.95        83.24 o                         
   7   2   5       3198.07       2944.65       112.56 o                         
   8   2   5       5719.70       5395.90       215.96 o                         
   9   2   5        508.15        328.07       128.23 o                         
  10   2   5       1001.11        806.46       110.33 o                         
  11   2   5        478.37        252.70        93.83 o                         
  12   2   5          4.95         18.90        94.35 o                         
  13   2   5        806.65        728.93       114.42 o                         
 -13   3   5        231.13        235.40       123.83 o                         
 -12   3   5       1186.26       1329.77       123.96 o                         
 -11   3   5        955.05       1003.84       154.45 o                         
 -10   3   5       1363.11       1415.43        97.63 o                         
  -9   3   5        576.31        587.83        56.33 o                         
  -8   3   5        700.91        682.52        55.81 o                         
  -7   3   5       1009.99        944.06        60.00 o                         
  -6   3   5       7106.34       7064.27       152.82 o                         
  -5   3   5       8194.35       8226.17       135.40 o                         
  -4   3   5       3396.09       3360.75        69.95 o                         
  -3   3   5       2578.58       2524.78        57.96 o                         
  -2   3   5       4956.37       4893.98        78.93 o                         
  -1   3   5       2078.25       2018.91        49.26 o                         
   0   3   5       5147.88       4867.90        60.65 o                         
   1   3   5       1967.06       1959.03        46.18 o                         
   2   3   5       5253.44       5362.23        56.80 o                         
   3   3   5       2842.67       2840.59        55.17 o                         
   4   3   5       3636.74       3681.95        58.46 o                         
   5   3   5       8148.39       8230.10        92.22 o                         
   6   3   5       7108.11       6986.48       128.34 o                         
   7   3   5        931.65        825.86        51.50 o                         
   8   3   5        923.33        735.47        77.28 o                         
   9   3   5        440.78        364.19       123.05 o                         
  10   3   5       1368.77       1131.34       126.38 o                         
  11   3   5       1012.75        843.46        95.62 o                         
  12   3   5       1165.11       1136.93       111.07 o                         
  13   3   5        175.43        210.62        67.33 o                         
 -12   4   5        125.38         94.66        95.32 o                         
 -11   4   5       1054.07       1052.65       107.40 o                         
 -10   4   5       1500.31       1571.56        79.82 o                         
  -9   4   5        527.17        564.63        53.16 o                         
  -8   4   5       2800.13       2816.35        93.86 o                         
  -7   4   5       2196.57       2179.96        96.01 o                         
  -6   4   5         11.80         29.50        32.00 o                         
  -5   4   5       3736.64       3745.44        77.06 o                         
  -4   4   5        876.09        927.24        43.12 o                         
  -3   4   5       6272.57       6044.52       101.86 o                         
  -2   4   5      15768.96      15668.66       148.93 o                         
  -1   4   5       1754.54       1761.10        72.68 o                         
   0   4   5        511.37        593.39        36.50 o                         
   1   4   5       2142.08       2244.54        61.00 o                         
   2   4   5      15160.26      15497.11       126.72 o                         
   3   4   5       5152.47       5166.45        88.67 o                         
   4   4   5        981.49       1050.75        40.18 o                         
   5   4   5       4166.10       4190.16        66.51 o                         
   6   4   5          6.86         28.58        31.38 o                         
   7   4   5       2245.05       2246.98        74.30 o                         
   8   4   5       2709.40       2644.27       103.66 o                         
   9   4   5        452.08        397.85        53.87 o                         
  10   4   5       1642.04       1546.72       116.25 o                         
  11   4   5       1066.83        795.49       127.44 o                         
  12   4   5        123.06        112.83        88.76 o                         
 -12   5   5        284.34        258.97       106.68 o                         
 -11   5   5        481.43        498.72        82.90 o                         
 -10   5   5        326.49        308.03        60.20 o                         
  -9   5   5        538.10        580.86        66.81 o                         
  -8   5   5        593.34        626.92        51.31 o                         
  -7   5   5        697.01        666.31        50.07 o                         
  -6   5   5       1454.06       1502.28        57.12 o                         
  -5   5   5       4298.02       4117.32        82.82 o                         
  -4   5   5        363.12        330.24        36.15 o                         
  -3   5   5       9854.70       9342.57        86.71 o                         
  -2   5   5       1868.33       2001.11        62.16 o                         
  -1   5   5       5406.45       5297.99       100.70 o                         
   0   5   5       3211.43       3165.31        71.45 o                         
   1   5   5       5129.81       5062.53        77.50 o                         
   2   5   5       2276.19       2446.38        57.83 o                         
   3   5   5      10073.03      10221.87       117.24 o                         
   4   5   5        421.29        381.85        30.19 o                         
   5   5   5       4418.52       4445.31        87.56 o                         
   6   5   5       1581.53       1617.66        58.65 o                         
   7   5   5        663.33        678.41        47.44 o                         
   8   5   5        615.78        673.80        50.81 o                         
   9   5   5        464.70        449.41        59.52 o                         
  10   5   5        296.75        280.36        84.17 o                         
  11   5   5        581.73        579.02       107.40 o                         
  12   5   5        344.23        333.15        97.55 o                         
 -11   6   5       1871.08       1991.60       133.38 o                         
 -10   6   5        659.41        739.63        88.48 o                         
  -9   6   5       2018.88       1956.73       103.97 o                         
  -8   6   5        609.41        494.37        59.12 o                         
  -7   6   5       3140.07       3042.13        96.05 o                         
  -6   6   5       1479.76       1528.31        69.26 o                         
  -5   6   5       3003.87       3012.22        87.60 o                         
  -4   6   5        678.97        653.42        45.60 o                         
  -3   6   5       3862.89       3733.82        94.40 o                         
  -2   6   5        245.34        271.03        36.72 o                         
  -1   6   5        636.05        673.24        46.66 o                         
   0   6   5        621.80        622.68        42.88 o                         
   1   6   5        720.92        738.87        44.50 o                         
   2   6   5        448.85        454.53        29.36 o                         
   3   6   5       3509.55       3481.66        75.76 o                         
   4   6   5        643.22        656.63        54.34 o                         
   5   6   5       2770.58       2899.21        87.33 o                         
   6   6   5       1215.27       1340.36        51.21 o                         
   7   6   5       3537.71       3641.03        89.46 o                         
   8   6   5        619.94        667.92        68.20 o                         
   9   6   5       2013.12       1995.65       108.93 o                         
  10   6   5        758.26        657.40       103.83 o                         
  11   6   5       1960.80       2011.17       311.16 o                         
 -11   7   5        818.06        943.44        99.19 o                         
 -10   7   5          7.03         -3.94        55.41 o                         
  -9   7   5        888.95       1021.21        95.71 o                         
  -8   7   5        544.54        502.11        61.26 o                         
  -7   7   5         51.42         37.60        39.82 o                         
  -6   7   5        469.21        427.09        45.48 o                         
  -5   7   5       1843.97       1773.27        76.71 o                         
  -4   7   5       1092.18       1002.83        57.35 o                         
  -3   7   5       2743.31       2611.46        77.42 o                         
  -2   7   5       1471.81       1408.79        56.50 o                         
  -1   7   5      12144.04      11865.44       178.45 o                         
   0   7   5         22.46         33.48        32.77 o                         
   1   7   5      12807.84      12805.55       165.69 o                         
   2   7   5       1680.34       1700.19        51.94 o                         
   3   7   5       2634.80       2642.04        81.53 o                         
   4   7   5        889.76        920.07        78.50 o                         
   5   7   5       2369.46       2352.37        83.02 o                         
   6   7   5        584.93        597.44        42.59 o                         
   7   7   5         44.48         88.57        40.53 o                         
   8   7   5        422.93        544.67        66.18 o                         
   9   7   5        811.64        945.11       106.57 o                         
  10   7   5          5.80        -12.68        64.47 o                         
  11   7   5        800.42        825.18       117.27 o                         
 -10   8   5        603.88        740.27        95.21 o                         
  -9   8   5       2447.29       2429.78       132.71 o                         
  -8   8   5        126.52        146.22        48.23 o                         
  -7   8   5       2743.11       2881.14       107.96 o                         
  -6   8   5        399.24        313.10        42.32 o                         
  -5   8   5        351.11        314.96        41.95 o                         
  -4   8   5        889.37        807.65        53.54 o                         
  -3   8   5       1856.84       1800.83        69.48 o                         
  -2   8   5        381.04        442.01        48.43 o                         
  -1   8   5       1553.88       1542.89        77.27 o                         
   0   8   5       2634.47       2610.01        86.08 o                         
   1   8   5       1332.17       1327.21        75.06 o                         
   2   8   5        278.38        338.71        36.47 o                         
   3   8   5       1854.83       1910.99        74.90 o                         
   4   8   5       1031.94        974.37        59.50 o                         
   5   8   5        437.56        465.51        48.98 o                         
   6   8   5        315.59        305.34        50.35 o                         
   7   8   5       2765.86       2920.66       101.58 o                         
   8   8   5        149.31        142.31        52.47 o                         
   9   8   5       2593.11       2422.62       151.66 o                         
  10   8   5        538.83        751.01       117.67 o                         
  -9   9   5        759.45        713.58        97.80 o                         
  -8   9   5        643.78        679.23        64.40 o                         
  -7   9   5        314.55        340.24        51.03 o                         
  -6   9   5        128.27        123.02        42.47 o                         
  -5   9   5       1482.86       1465.25        91.52 o                         
  -4   9   5        699.18        719.37        69.31 o                         
  -3   9   5       2137.87       2027.42        99.99 o                         
  -2   9   5       2646.23       2478.66       103.29 o                         
  -1   9   5       3833.04       3580.36       118.99 o                         
   0   9   5        238.42        264.57        53.55 o                         
   1   9   5       4412.32       4297.17       131.31 o                         
   2   9   5       2641.59       2535.60        89.86 o                         
   3   9   5       1695.27       1616.33        91.67 o                         
   4   9   5        576.94        605.73        52.45 o                         
   5   9   5       1376.84       1383.99        74.04 o                         
   6   9   5        147.48        239.20        45.81 o                         
   7   9   5        354.56        487.54        64.69 o                         
   8   9   5        670.41        754.02        75.18 o                         
   9   9   5        674.61        676.02        92.83 o                         
  -8  10   5         34.92         48.52        50.75 o                         
  -7  10   5       2089.21       2150.91       113.72 o                         
  -6  10   5       2312.96       2380.38       118.02 o                         
  -5  10   5       1021.67       1112.22        86.15 o                         
  -4  10   5       1431.80       1276.75        88.51 o                         
  -3  10   5        433.92        403.25        61.53 o                         
  -2  10   5        590.61        581.66        66.00 o                         
  -1  10   5        478.05        514.01        64.56 o                         
   0  10   5       2732.48       2691.56       113.76 o                         
   1  10   5        554.03        509.00        64.89 o                         
   2  10   5        602.10        516.26        69.28 o                         
   3  10   5        476.20        466.81        67.05 o                         
   4  10   5       1222.11       1047.76        82.51 o                         
   5  10   5       1074.95       1063.35        85.35 o                         
   6  10   5       2497.62       2703.86       187.70 o                         
   7  10   5       1909.65       1962.87       132.85 o                         
   8  10   5         13.91         56.94        65.37 o                         
  -7  11   5        179.13        181.08        57.23 o                         
  -6  11   5         91.74         49.50        49.50 o                         
  -5  11   5        940.86        990.34        86.32 o                         
  -4  11   5       2082.65       1806.27       106.21 o                         
  -3  11   5       2657.69       2643.59       125.05 o                         
  -2  11   5        891.19        805.98        78.31 o                         
  -1  11   5        412.20        402.27        57.55 o                         
   0  11   5         96.71        153.36        57.23 o                         
   1  11   5        281.69        337.14        54.38 o                         
   2  11   5        968.52        903.34        84.22 o                         
   3  11   5       2773.44       2823.96       131.47 o                         
   4  11   5       2230.71       1906.90       110.76 o                         
   5  11   5        813.55        812.24        80.68 o                         
   6  11   5         62.80         65.29        65.88 o                         
   7  11   5        162.41        140.72        67.41 o                         
  -6  12   5       1394.55       1563.46       188.73 o                         
  -5  12   5        996.70        980.31        88.39 o                         
  -4  12   5       1446.03       1446.94       101.50 o                         
  -3  12   5        192.01        168.00        57.11 o                         
  -2  12   5         84.73         58.44        52.88 o                         
  -1  12   5       1139.11       1122.79        82.29 o                         
   0  12   5        308.23        295.81        58.90 o                         
   1  12   5       1325.28       1292.51        84.21 o                         
   2  12   5         74.37        119.80        59.35 o                         
   3  12   5        124.98        143.66        61.98 o                         
   4  12   5       1348.06       1271.34       138.53 o                         
   5  12   5       1022.98       1093.99       111.14 o                         
   6  12   5       1554.95       1554.52       127.80 o                         
  -3  13   5        689.01        706.17       101.15 o                         
  -2  13   5        821.44        953.61        93.92 o                         
  -1  13   5        310.08        272.11        71.14 o                         
   0  13   5       1086.98       1063.07        96.84 o                         
   1  13   5        268.18        207.72        57.05 o                         
   2  13   5        919.19       1055.56        99.24 o                         
   3  13   5        707.71        722.01        88.14 o                         
   0   0   6       1364.45       1407.52        93.72 o                         
   1   0   6       1240.24       1249.87        25.26 o                         
   2   0   6      11465.25      11777.37       200.43 o                         
   3   0   6       7020.17       7151.55        94.76 o                         
   4   0   6         36.80         51.22        27.05 o                         
   5   0   6      16999.51      16834.86       180.77 o                         
   6   0   6       3387.30       3388.42       103.31 o                         
   7   0   6       1681.22       1578.52        78.70 o                         
   8   0   6         72.86         46.69        38.60 o                         
   9   0   6       2280.72       2132.33       135.05 o                         
  10   0   6        607.50        537.74       206.28 o                         
  11   0   6        463.71        500.23       147.03 o                         
  12   0   6        136.37        135.03       126.44 o                         
  13   0   6        451.69        437.63        92.79 o                         
 -13   1   6        433.62        454.76        92.38 o                         
 -12   1   6         11.90        -57.01       105.24 o                         
 -11   1   6       1073.94       1013.09       170.64 o                         
 -10   1   6       1230.41       1255.16       177.49 o                         
  -9   1   6        907.16       1000.93        74.05 o                         
  -8   1   6       4422.77       4289.58       141.99 o                         
  -7   1   6       5846.98       5754.20       129.62 o                         
  -6   1   6       9873.52       9480.58       195.09 o                         
  -5   1   6       1323.04       1381.47        67.94 o                         
  -4   1   6       4411.73       4335.03        89.11 o                         
  -3   1   6      13164.88      13290.06       130.47 o                         
  -2   1   6      10120.80      10229.63       122.58 o                         
  -1   1   6       4723.72       4757.56        66.37 o                         
   0   1   6        124.36        139.91        11.92 o                         
   1   1   6       3529.62       3613.09        80.73 o                         
   2   1   6       9440.59       9583.07        88.87 o                         
   3   1   6      14302.67      14217.88       209.62 o                         
   4   1   6       4781.49       4658.60        93.67 o                         
   5   1   6       1420.17       1440.70        58.17 o                         
   6   1   6       9139.90       8906.88       140.19 o                         
   7   1   6       6121.25       6106.73       141.97 o                         
   8   1   6       4260.40       4106.60       239.15 o                         
   9   1   6        817.09        752.95       102.90 o                         
  10   1   6       1413.30       1208.99       129.44 o                         
  11   1   6       1066.36        988.74       245.59 o                         
  12   1   6         46.60          6.10        80.23 o                         
  13   1   6        461.56        409.37        98.25 o                         
 -13   2   6        167.56        196.47        72.96 o                         
 -12   2   6        940.71        904.49       108.88 o                         
 -11   2   6        299.99        271.15        99.10 o                         
 -10   2   6        756.93        767.06        80.55 o                         
  -9   2   6        600.63        618.22        61.06 o                         
  -8   2   6        987.29       1086.67        68.42 o                         
  -7   2   6        884.04        867.24        58.43 o                         
  -6   2   6       6714.92       6659.33       145.76 o                         
  -5   2   6       4600.67       4535.10       116.29 o                         
  -4   2   6       1755.49       1764.47        76.09 o                         
  -3   2   6       9523.37       9434.83       139.47 o                         
  -2   2   6       4920.24       4987.33        64.18 o                         
  -1   2   6       4938.74       4974.19        55.33 o                         
   0   2   6       8324.74       8211.66        67.78 o                         
   1   2   6       5012.06       5119.57        52.24 o                         
   2   2   6       5622.36       5762.80        56.09 o                         
   3   2   6       8876.88       9116.38        78.32 o                         
   4   2   6       1574.29       1473.72        69.73 o                         
   5   2   6       4753.70       4905.27        70.30 o                         
   6   2   6       6621.66       6576.07       142.99 o                         
   7   2   6       1176.97       1097.92        70.94 o                         
   8   2   6        988.40       1025.13        75.97 o                         
   9   2   6        824.28        629.68       100.90 o                         
  10   2   6        609.69        391.52        93.31 o                         
  11   2   6        407.98        316.40       119.37 o                         
  12   2   6       1039.97        928.76       122.58 o                         
  13   2   6        173.21        176.66        80.35 o                         
 -12   3   6         69.40        124.90        68.08 o                         
 -11   3   6        777.49        885.13        98.62 o                         
 -10   3   6        543.10        519.69        69.48 o                         
  -9   3   6        283.40        242.72        45.71 o                         
  -8   3   6       3799.89       3889.75       117.85 o                         
  -7   3   6        720.06        808.75        60.25 o                         
  -6   3   6       1651.79       1665.03        72.63 o                         
  -5   3   6       3528.94       3439.33        93.84 o                         
  -4   3   6       5302.37       5198.24        87.78 o                         
  -3   3   6       3887.98       3959.50        80.02 o                         
  -2   3   6      12272.75      12151.48       123.57 o                         
  -1   3   6       2344.35       2320.29        46.75 o                         
   0   3   6        419.15        394.32        22.70 o                         
   1   3   6       1805.83       1744.34        28.38 o                         
   2   3   6      12312.46      12482.10       114.16 o                         
   3   3   6       4886.01       4975.62        73.28 o                         
   4   3   6       5219.55       5191.62        71.99 o                         
   5   3   6       3578.92       3588.00        67.30 o                         
   6   3   6       1376.31       1306.40        63.57 o                         
   7   3   6       1148.58       1194.72        78.43 o                         
   8   3   6       3599.08       3419.81       116.76 o                         
   9   3   6        170.49        114.76        62.09 o                         
  10   3   6        596.81        550.75        84.43 o                         
  11   3   6        627.18        540.94        85.25 o                         
  12   3   6         89.25        123.17        65.26 o                         
 -12   4   6        395.44        232.03       189.52 o                         
 -11   4   6        258.86        213.48        72.76 o                         
 -10   4   6        345.97        392.53        51.11 o                         
  -9   4   6        420.71        423.31        49.55 o                         
  -8   4   6        370.03        326.46        44.37 o                         
  -7   4   6        186.00        155.52        37.46 o                         
  -6   4   6       1264.27       1297.62        63.22 o                         
  -5   4   6        445.14        501.02        45.75 o                         
  -4   4   6        273.14        323.76        57.77 o                         
  -3   4   6       6805.13       6686.58       108.62 o                         
  -2   4   6        159.91        147.66        32.78 o                         
  -1   4   6       6754.31       6660.07        95.01 o                         
   0   4   6       7326.14       7356.66        97.34 o                         
   1   4   6       6429.78       6432.38        78.59 o                         
   2   4   6        270.46        280.87        24.83 o                         
   3   4   6       6635.32       6780.87        90.44 o                         
   4   4   6        173.61        242.11        29.78 o                         
   5   4   6        519.50        533.42        32.43 o                         
   6   4   6       1412.90       1580.46       109.76 o                         
   7   4   6        240.38        253.69        37.67 o                         
   8   4   6        331.46        302.72        41.59 o                         
   9   4   6        583.75        470.86        65.59 o                         
  10   4   6        393.14        351.21        71.51 o                         
  11   4   6        242.78        143.73        66.83 o                         
  12   4   6        364.70        283.79        90.08 o                         
 -12   5   6        220.50        105.95        64.36 o                         
 -11   5   6       1991.08       2128.39       139.22 o                         
 -10   5   6        397.95        264.95        56.59 o                         
  -9   5   6       1242.89       1217.45        86.55 o                         
  -8   5   6        786.54        733.71        67.69 o                         
  -7   5   6       2865.90       2928.06        91.71 o                         
  -6   5   6         24.83         55.60        35.45 o                         
  -5   5   6       1865.92       1852.13        68.45 o                         
  -4   5   6        323.67        312.23        77.97 o                         
  -3   5   6       3446.63       3222.11        82.68 o                         
  -2   5   6       2832.44       2862.87        74.02 o                         
  -1   5   6       2216.57       2266.62        78.78 o                         
   0   5   6         41.51         63.55        26.59 o                         
   1   5   6       2510.19       2522.22        65.77 o                         
   2   5   6       2814.45       2871.53        63.05 o                         
   3   5   6       2992.63       2885.31        65.34 o                         
   4   5   6        191.74        137.74        25.71 o                         
   5   5   6       1766.50       1757.48        65.92 o                         
   6   5   6         63.62         85.98        30.47 o                         
   7   5   6       2668.21       2610.25        79.99 o                         
   8   5   6        806.31        896.76        56.08 o                         
   9   5   6       1251.48       1174.76        80.39 o                         
  10   5   6        289.66        227.83        94.15 o                         
  11   5   6       1765.27       1758.14       169.64 o                         
  12   5   6        224.43        132.45        81.35 o                         
 -11   6   6        872.80        914.34       100.82 o                         
 -10   6   6        311.12        276.07        57.34 o                         
  -9   6   6       1404.81       1449.94       106.64 o                         
  -8   6   6         12.13        -35.22        50.84 o                         
  -7   6   6        279.86        248.45        42.44 o                         
  -6   6   6        161.15        188.47        38.43 o                         
  -5   6   6       3382.60       3241.51       103.23 o                         
  -4   6   6        518.86        507.22        43.75 o                         
  -3   6   6       3242.61       3083.08        86.37 o                         
  -2   6   6       1384.24       1373.76        59.96 o                         
  -1   6   6      15010.24      14647.00       202.68 o                         
   0   6   6       2189.54       2295.84        69.30 o                         
   1   6   6      14194.66      14190.74       161.42 o                         
   2   6   6       1118.39       1135.05        46.34 o                         
   3   6   6       3352.91       3325.11        75.16 o                         
   4   6   6        374.71        353.62        32.07 o                         
   5   6   6       3004.37       3029.16       102.29 o                         
   6   6   6        112.53        196.97        32.13 o                         
   7   6   6        289.14        293.38        42.84 o                         
   8   6   6         10.71          7.41        47.01 o                         
   9   6   6       1321.30       1480.29        97.67 o                         
  10   6   6        406.91        453.19        90.62 o                         
  11   6   6        830.87        793.59       115.16 o                         
 -11   7   6       1654.46       1768.37       128.27 o                         
 -10   7   6        225.32        385.19        75.55 o                         
  -9   7   6       2251.31       2355.79       115.57 o                         
  -8   7   6        287.18        237.15        53.88 o                         
  -7   7   6       3811.64       3624.35       107.66 o                         
  -6   7   6        232.13        217.04        41.23 o                         
  -5   7   6        437.52        410.66        45.08 o                         
  -4   7   6        534.87        468.16        56.42 o                         
  -3   7   6       3954.72       3831.93        92.47 o                         
  -2   7   6       1317.00       1386.37        63.36 o                         
  -1   7   6       2116.14       2124.35        74.62 o                         
   0   7   6         20.19          1.80        31.48 o                         
   1   7   6       1975.07       1946.52        71.00 o                         
   2   7   6       1553.24       1619.01        57.33 o                         
   3   7   6       4150.48       4096.83        88.69 o                         
   4   7   6        534.77        457.23        45.75 o                         
   5   7   6        444.49        500.46        48.66 o                         
   6   7   6        297.30        340.51        38.16 o                         
   7   7   6       3373.99       3453.30       106.55 o                         
   8   7   6        222.32        332.92        60.84 o                         
   9   7   6       2175.12       2414.79       118.92 o                         
  10   7   6        218.79        328.35        82.60 o                         
  11   7   6       1839.22       2047.17       159.81 o                         
 -10   8   6         21.02         41.72        56.08 o                         
  -9   8   6        720.40        765.06        89.14 o                         
  -8   8   6        280.89        290.96        47.19 o                         
  -7   8   6        185.38        186.82        44.98 o                         
  -6   8   6       1542.93       1467.30        72.96 o                         
  -5   8   6       2234.79       2197.71        83.67 o                         
  -4   8   6       1726.20       1621.72        70.75 o                         
  -3   8   6       2457.78       2384.65        79.20 o                         
  -2   8   6        975.34        936.57        59.11 o                         
  -1   8   6       5004.90       4804.32       115.28 o                         
   0   8   6        112.43        100.06        36.40 o                         
   1   8   6       4871.03       4705.28       112.77 o                         
   2   8   6        914.73        940.35        68.67 o                         
   3   8   6       2876.66       3028.46        91.92 o                         
   4   8   6       1933.88       1885.38        78.03 o                         
   5   8   6       1935.66       2000.48        81.45 o                         
   6   8   6       1506.52       1561.15        77.93 o                         
   7   8   6        188.21        318.13        60.82 o                         
   8   8   6        356.75        422.33        54.68 o                         
   9   8   6        691.63        761.60       103.46 o                         
  10   8   6         24.19         81.59        71.02 o                         
  -9   9   6        462.63        342.84        78.47 o                         
  -8   9   6        386.59        400.00        57.43 o                         
  -7   9   6       1175.15       1274.23        80.80 o                         
  -6   9   6       1062.74        957.15        63.17 o                         
  -5   9   6       1842.99       1818.78        88.15 o                         
  -4   9   6       2383.92       2342.81        95.79 o                         
  -3   9   6        692.98        684.96        58.70 o                         
  -2   9   6       1184.12       1225.03        70.99 o                         
  -1   9   6        795.91        774.14        62.79 o                         
   0   9   6       1215.14       1250.15        80.51 o                         
   1   9   6        798.15        788.32        69.77 o                         
   2   9   6       1270.49       1192.69        79.98 o                         
   3   9   6        585.14        562.55        75.20 o                         
   4   9   6       2373.08       2463.54       114.20 o                         
   5   9   6       1850.16       2012.37        86.99 o                         
   6   9   6       1131.89       1151.72        71.16 o                         
   7   9   6       1212.53       1201.36        85.97 o                         
   8   9   6        400.02        363.44        60.92 o                         
   9   9   6        440.97        441.80        82.92 o                         
  -8  10   6        181.57        136.62        78.32 o                         
  -7  10   6         32.05         79.00        51.14 o                         
  -6  10   6        558.75        670.68        74.62 o                         
  -5  10   6        444.01        525.01        70.74 o                         
  -4  10   6       1061.48       1065.80        83.86 o                         
  -3  10   6       2626.90       2546.65       116.05 o                         
  -2  10   6       1280.58       1264.68        86.82 o                         
  -1  10   6        865.94        872.95        67.96 o                         
   0  10   6         46.59         48.51        49.21 o                         
   1  10   6        617.51        642.95        59.08 o                         
   2  10   6       1127.60       1094.42        84.28 o                         
   3  10   6       2717.36       2559.52       117.83 o                         
   4  10   6       1036.96        996.76        83.26 o                         
   5  10   6        510.40        425.76        67.09 o                         
   6  10   6        591.38        686.79        74.75 o                         
   7  10   6         25.31         49.32        60.28 o                         
   8  10   6        250.25        356.82        80.08 o                         
  -7  11   6        218.13        262.68        60.34 o                         
  -6  11   6        863.60        956.30        84.87 o                         
  -5  11   6       1272.24       1270.73        95.18 o                         
  -4  11   6       1408.59       1405.79        97.71 o                         
  -3  11   6        278.83        270.01        62.08 o                         
  -2  11   6         59.62         57.53        47.24 o                         
  -1  11   6          9.57        104.72        49.70 o                         
   0  11   6         38.49         26.99        54.62 o                         
   1  11   6          4.54         12.76        45.04 o                         
   2  11   6         53.78         39.16        62.79 o                         
   3  11   6        257.24        182.53        59.90 o                         
   4  11   6       1526.76       1493.05       100.79 o                         
   5  11   6       1211.12       1212.46        94.31 o                         
   6  11   6        831.10        873.04       102.07 o                         
   7  11   6        313.57        352.29        80.70 o                         
  -5  12   6        269.96        239.84        62.10 o                         
  -4  12   6        970.47       1018.06       132.96 o                         
  -3  12   6        581.52        487.91        71.68 o                         
  -2  12   6        239.01        178.38        51.84 o                         
  -1  12   6        473.30        545.25        67.69 o                         
   0  12   6        136.61        174.07        54.87 o                         
   1  12   6        523.07        489.38        62.49 o                         
   2  12   6        367.06        291.48        67.44 o                         
   3  12   6        450.54        436.70        74.66 o                         
   4  12   6        869.61        918.78       126.49 o                         
   5  12   6        279.33        213.64        75.45 o                         
  -2  13   6        228.11        240.54        86.17 o                         
  -1  13   6        226.60        218.85        59.17 o                         
   0  13   6        109.90        120.83        48.39 o                         
   1  13   6        257.54        237.97        60.58 o                         
   2  13   6        228.95        225.90        70.44 o                         
   1   0   7       1498.79       1471.69        61.14 o                         
   2   0   7         77.90         98.00        21.22 o                         
   3   0   7       5520.60       5568.88        90.55 o                         
   4   0   7      14531.49      14719.04       148.26 o                         
   5   0   7        669.21        652.12        41.13 o                         
   6   0   7       8657.43       8405.05       138.21 o                         
   7   0   7         57.53        104.09        47.90 o                         
   8   0   7       3638.78       3474.45       109.22 o                         
   9   0   7          6.43         13.61        37.65 o                         
  10   0   7        870.62        848.64       115.83 o                         
  11   0   7          7.94         25.78       105.13 o                         
  12   0   7       1653.91       1759.12       389.91 o                         
 -12   1   7        900.44        870.22       211.27 o                         
 -11   1   7        259.98        258.71       121.58 o                         
 -10   1   7         65.82        148.62        60.98 o                         
  -9   1   7         20.02          9.06        44.18 o                         
  -8   1   7        392.26        402.55        49.18 o                         
  -7   1   7       2366.29       2251.28        95.92 o                         
  -6   1   7        381.26        326.32        46.55 o                         
  -5   1   7       2231.96       2190.30        72.73 o                         
  -4   1   7      13397.79      13316.01       130.86 o                         
  -3   1   7       2713.29       2725.25        67.17 o                         
  -2   1   7       8530.38       8554.33       163.84 o                         
  -1   1   7        584.67        625.74        32.02 o                         
   0   1   7       1773.11       1863.05        60.82 o                         
   1   1   7        420.09        402.33        35.97 o                         
   2   1   7       9571.89       9455.57        89.12 o                         
   3   1   7       2821.33       2939.19        67.36 o                         
   4   1   7      13291.78      13246.82       132.10 o                         
   5   1   7       2157.03       2065.26        60.09 o                         
   6   1   7        222.00        224.89        41.28 o                         
   7   1   7       2592.16       2416.59        85.58 o                         
   8   1   7        549.40        594.78        66.29 o                         
   9   1   7         17.23         43.12        70.70 o                         
  10   1   7        109.28        110.81        75.63 o                         
  11   1   7        175.27        109.92       115.57 o                         
  12   1   7        869.21        839.61       176.90 o                         
 -12   2   7       1764.61       1759.29       165.93 o                         
 -11   2   7        150.33        166.29       177.61 o                         
 -10   2   7        693.83        681.04        80.75 o                         
  -9   2   7        118.78        203.49        44.61 o                         
  -8   2   7          1.59          3.92        39.18 o                         
  -7   2   7       1482.57       1345.84        77.40 o                         
  -6   2   7      10179.99      10102.95       184.22 o                         
  -5   2   7       4100.87       3863.72       112.74 o                         
  -4   2   7      12585.63      12447.36       186.42 o                         
  -3   2   7       4165.99       4255.56        84.35 o                         
  -2   2   7        875.14        817.70        30.89 o                         
  -1   2   7       1415.83       1462.95        40.24 o                         
   0   2   7         68.69         84.06        13.92 o                         
   1   2   7       1380.28       1441.40        29.75 o                         
   2   2   7        934.72        945.66        25.97 o                         
   3   2   7       3323.83       3573.89        55.99 o                         
   4   2   7      12773.41      13116.77        96.55 o                         
   5   2   7       4133.01       4032.37        69.09 o                         
   6   2   7      10613.74      10330.38       169.71 o                         
   7   2   7       1332.35       1229.21        77.74 o                         
   8   2   7          0.06         58.25        55.77 o                         
   9   2   7        149.82        131.18        75.36 o                         
  10   2   7        610.07        561.17       104.26 o                         
  11   2   7        188.03        126.08        80.97 o                         
  12   2   7       1682.59       1673.70       209.01 o                         
 -12   3   7        745.30        775.09       103.17 o                         
 -11   3   7        142.91        129.59        64.78 o                         
 -10   3   7        675.14        659.31        67.71 o                         
  -9   3   7        383.22        374.26        52.17 o                         
  -8   3   7        232.65        222.87        46.07 o                         
  -7   3   7        560.05        590.25        98.31 o                         
  -6   3   7       1152.60       1149.12        64.97 o                         
  -5   3   7       1888.29       1891.02       105.20 o                         
  -4   3   7      18615.07      18006.48       199.79 o                         
  -3   3   7       4318.60       4122.00        82.85 o                         
  -2   3   7       2649.97       2592.25        52.29 o                         
  -1   3   7       5194.22       5118.52        56.20 o                         
   0   3   7       2727.21       2730.99        42.63 o                         
   1   3   7       4909.34       4901.50        48.36 o                         
   2   3   7       2831.33       2810.75        41.45 o                         
   3   3   7       4390.67       4406.89        62.51 o                         
   4   3   7      18658.99      18681.65       175.51 o                         
   5   3   7       1618.23       1664.12        66.87 o                         
   6   3   7       1175.63       1172.17        63.06 o                         
   7   3   7        737.49        687.76        56.32 o                         
   8   3   7        347.73        286.95        52.96 o                         
   9   3   7        328.28        303.75        70.47 o                         
  10   3   7        625.90        560.79        84.48 o                         
  11   3   7        121.75         57.91        61.06 o                         
  12   3   7        740.36        707.52        94.00 o                         
 -12   4   7       1958.45       1705.94       184.94 o                         
 -11   4   7        204.99        157.05        65.98 o                         
 -10   4   7        484.70        428.41        53.44 o                         
  -9   4   7       2257.37       2241.70        93.08 o                         
  -8   4   7        539.67        526.52        51.65 o                         
  -7   4   7       2146.71       2128.62        81.93 o                         
  -6   4   7       6681.12       6992.15       141.53 o                         
  -5   4   7       1126.31       1128.49        51.98 o                         
  -4   4   7       7700.57       7493.21       162.43 o                         
  -3   4   7       3747.65       3643.08        82.93 o                         
  -2   4   7       3513.80       3417.90        88.63 o                         
  -1   4   7        698.24        631.40        59.03 o                         
   0   4   7        484.83        471.06        31.15 o                         
   1   4   7        646.32        630.94        25.89 o                         
   2   4   7       3329.28       3346.33        53.55 o                         
   3   4   7       3974.93       4103.47        58.26 o                         
   4   4   7       7689.06       7861.54       122.22 o                         
   5   4   7        922.30        919.96        42.28 o                         
   6   4   7       6445.28       6408.63       129.26 o                         
   7   4   7       2130.81       2169.97        84.19 o                         
   8   4   7        535.72        563.28        49.90 o                         
   9   4   7       2189.61       2145.73       101.29 o                         
  10   4   7        509.16        512.31        79.43 o                         
  11   4   7        277.63        197.21        67.85 o                         
  12   4   7       2045.57       1617.24       178.20 o                         
 -11   5   7       1646.74       1725.01       128.84 o                         
 -10   5   7        693.40        637.93        84.59 o                         
  -9   5   7        601.52        562.31        67.35 o                         
  -8   5   7        188.85        192.37        50.58 o                         
  -7   5   7       1544.73       1614.24        73.46 o                         
  -6   5   7       1360.03       1445.68        58.34 o                         
  -5   5   7        943.17        970.47        57.67 o                         
  -4   5   7       3693.71       3584.40        93.26 o                         
  -3   5   7        155.08        150.32        42.22 o                         
  -2   5   7       3096.60       3115.46        72.84 o                         
  -1   5   7      11840.60      11941.61       140.53 o                         
   0   5   7        525.06        526.81        36.56 o                         
   1   5   7      12351.28      12423.36       121.16 o                         
   2   5   7       3161.67       3275.45        68.23 o                         
   3   5   7         72.64         80.30        25.04 o                         
   4   5   7       4026.59       4219.12        81.44 o                         
   5   5   7       1195.51       1183.34        58.89 o                         
   6   5   7       1359.06       1487.01        93.72 o                         
   7   5   7       1535.10       1503.12        73.32 o                         
   8   5   7         99.88        146.16        39.97 o                         
   9   5   7        630.28        673.79        68.46 o                         
  10   5   7        682.84        805.72       108.94 o                         
  11   5   7       1639.76       1639.90       311.69 o                         
 -11   6   7        326.90        348.84        78.34 o                         
 -10   6   7         72.65        -51.47        52.68 o                         
  -9   6   7       4262.32       4224.51       149.66 o                         
  -8   6   7        167.97        122.41        47.93 o                         
  -7   6   7       1852.94       1894.93        96.00 o                         
  -6   6   7        419.89        469.81        48.20 o                         
  -5   6   7        151.93        160.68        37.38 o                         
  -4   6   7        435.74        374.31        43.51 o                         
  -3   6   7       2200.93       2139.39        75.26 o                         
  -2   6   7       1517.01       1489.33        61.58 o                         
  -1   6   7       4562.82       4465.81        96.40 o                         
   0   6   7          4.44         20.73        27.70 o                         
   1   6   7       4737.39       4702.10        83.81 o                         
   2   6   7       1610.67       1646.23        60.82 o                         
   3   6   7       2133.20       2261.16        64.01 o                         
   4   6   7        364.66        333.58        32.65 o                         
   5   6   7        148.74        149.76        36.23 o                         
   6   6   7        464.17        540.28        43.65 o                         
   7   6   7       2090.91       2202.29        88.50 o                         
   8   6   7        212.50        310.29        61.83 o                         
   9   6   7       4248.68       4237.31       153.43 o                         
  10   6   7        101.03        220.52        97.29 o                         
  11   6   7        324.98        518.60       101.62 o                         
 -10   7   7        222.10        171.31        61.68 o                         
  -9   7   7        945.30        894.83        79.31 o                         
  -8   7   7        496.68        471.58        60.81 o                         
  -7   7   7        603.23        587.93        54.42 o                         
  -6   7   7        648.81        591.06        52.47 o                         
  -5   7   7        206.21        224.32        42.40 o                         
  -4   7   7        167.76        134.89        36.51 o                         
  -3   7   7        193.98        161.69        38.31 o                         
  -2   7   7          3.52         38.95        34.90 o                         
  -1   7   7      11721.30      11388.54       160.80 o                         
   0   7   7        609.59        679.43        47.63 o                         
   1   7   7      10960.34      10941.67       135.92 o                         
   2   7   7         33.98         -4.82        32.36 o                         
   3   7   7        220.48        207.37        40.37 o                         
   4   7   7        268.07        257.34        33.75 o                         
   5   7   7        221.84        234.01        40.64 o                         
   6   7   7        581.86        563.35        53.64 o                         
   7   7   7        635.21        665.91        58.71 o                         
   8   7   7        538.97        761.18        74.93 o                         
   9   7   7       1078.45       1252.04        92.60 o                         
  10   7   7        196.69        232.13        76.95 o                         
 -10   8   7        219.25        259.59        70.09 o                         
  -9   8   7       1675.41       1511.02        97.87 o                         
  -8   8   7        623.34        593.69        69.56 o                         
  -7   8   7       2715.68       2824.74       100.81 o                         
  -6   8   7        215.65        198.04        44.39 o                         
  -5   8   7        372.10        384.25        45.18 o                         
  -4   8   7         79.58         56.94        39.71 o                         
  -3   8   7        435.04        385.07        42.68 o                         
  -2   8   7       1367.02       1396.04        76.54 o                         
  -1   8   7       1154.00       1226.95        60.59 o                         
   0   8   7        276.89        275.21        49.67 o                         
   1   8   7       1373.01       1387.39        58.20 o                         
   2   8   7       1583.20       1557.42        71.41 o                         
   3   8   7        284.02        284.58        39.81 o                         
   4   8   7        108.99        153.32        42.18 o                         
   5   8   7        355.95        396.56        48.85 o                         
   6   8   7        284.29        228.76        47.37 o                         
   7   8   7       2778.94       2888.24       103.81 o                         
   8   8   7        603.32        687.37        73.02 o                         
   9   8   7       1740.61       1743.85       130.03 o                         
  10   8   7        225.44        242.75       156.50 o                         
  -9   9   7        443.61        390.91        80.48 o                         
  -8   9   7        385.50        357.90        56.83 o                         
  -7   9   7        131.80        103.32        42.48 o                         
  -6   9   7        523.00        472.04        58.60 o                         
  -5   9   7        659.06        621.61        61.62 o                         
  -4   9   7        612.92        516.05        55.09 o                         
  -3   9   7        356.28        343.25        49.59 o                         
  -2   9   7         14.60         47.56        37.96 o                         
  -1   9   7       2650.30       2522.65        85.03 o                         
   0   9   7       4763.25       4944.74       125.13 o                         
   1   9   7       2226.84       2106.68        74.40 o                         
   2   9   7         31.76         41.97        47.39 o                         
   3   9   7        414.62        292.00        56.61 o                         
   4   9   7        733.75        677.48        85.90 o                         
   5   9   7        546.82        599.56        57.73 o                         
   6   9   7        458.86        498.92        64.11 o                         
   7   9   7        176.72        124.84        61.81 o                         
   8   9   7        358.57        301.03        56.16 o                         
   9   9   7        368.96        457.23       118.77 o                         
  -8  10   7       1346.53       1293.87        98.19 o                         
  -7  10   7        691.07        677.18        76.42 o                         
  -6  10   7         50.46        108.84        61.58 o                         
  -5  10   7        120.19        168.60        55.06 o                         
  -4  10   7         60.90         12.30        51.20 o                         
  -3  10   7        268.11        241.29        58.02 o                         
  -2  10   7       3271.62       3155.52       112.33 o                         
  -1  10   7        989.07       1015.73        71.61 o                         
   0  10   7         15.93         52.06        49.20 o                         
   1  10   7        967.30        968.86        66.61 o                         
   2  10   7       3375.15       3413.06       132.47 o                         
   3  10   7        410.10        376.57        62.13 o                         
   4  10   7         76.10         67.42        59.26 o                         
   5  10   7        114.93         83.85        53.01 o                         
   6  10   7         49.21        148.78        78.16 o                         
   7  10   7        659.05        713.22        97.03 o                         
   8  10   7       1353.66       1339.15       116.54 o                         
  -6  11   7       1190.89       1230.78        97.01 o                         
  -5  11   7        213.29        227.98        62.30 o                         
  -4  11   7         57.78        -29.81        55.28 o                         
  -3  11   7        228.34        273.78        53.65 o                         
  -2  11   7        427.90        444.67        60.89 o                         
  -1  11   7       1399.51       1373.28        85.62 o                         
   0  11   7       2334.66       2251.45       103.23 o                         
   1  11   7       1676.32       1598.70        85.51 o                         
   2  11   7        375.94        336.44        63.97 o                         
   3  11   7        212.47        242.65        68.32 o                         
   4  11   7         61.25         71.95        58.32 o                         
   5  11   7        163.37        101.99        53.56 o                         
   6  11   7       1181.01       1224.37        95.70 o                         
  -4  12   7        371.99        275.20        61.25 o                         
  -3  12   7        412.89        354.86        60.91 o                         
  -2  12   7        704.02        737.83        74.32 o                         
  -1  12   7       1108.99       1100.40        83.97 o                         
   0  12   7         13.82         50.11        46.38 o                         
   1  12   7       1011.30        959.23        77.53 o                         
   2  12   7        645.47        661.82        82.42 o                         
   3  12   7        447.98        422.87        79.57 o                         
   4  12   7        326.62        226.71        97.41 o                         
   0  13   7        208.63        290.73        54.76 o                         
   0   0   8      16347.50      15935.95       316.91 o                         
   1   0   8         28.38         37.63        32.54 o                         
   2   0   8        887.83        809.38        70.85 o                         
   3   0   8       2634.26       2674.53        69.32 o                         
   4   0   8        411.95        414.50        38.01 o                         
   5   0   8       6854.52       6653.12       111.74 o                         
   6   0   8       2432.78       2382.69        66.14 o                         
   7   0   8        341.51        269.93        55.65 o                         
   8   0   8         12.42         16.22        42.94 o                         
   9   0   8        401.90        396.88        53.30 o                         
  10   0   8       1947.08       1902.48       237.75 o                         
  11   0   8        312.83        383.59       122.92 o                         
  12   0   8        563.31        547.29       369.81 o                         
 -12   1   8         45.89         32.77       175.49 o                         
 -11   1   8        170.24        144.35        82.92 o                         
 -10   1   8       1439.89       1340.17       123.51 o                         
  -9   1   8        252.11        212.69        45.79 o                         
  -8   1   8       7262.18       6881.60       166.60 o                         
  -7   1   8        894.10        796.42        69.78 o                         
  -6   1   8       1257.84       1298.61        76.53 o                         
  -5   1   8        249.05        271.01        37.58 o                         
  -4   1   8        165.58        233.33        35.57 o                         
  -3   1   8       3203.75       3068.54        84.35 o                         
  -2   1   8       4167.27       4069.64        78.40 o                         
  -1   1   8        284.16        310.65        23.38 o                         
   0   1   8       1432.65       1464.83        58.92 o                         
   1   1   8        290.40        291.87        35.20 o                         
   2   1   8       4609.95       4558.83        53.33 o                         
   3   1   8       2921.97       2877.74        60.97 o                         
   4   1   8        112.28        139.12        24.48 o                         
   5   1   8        191.46        181.08        28.80 o                         
   6   1   8       1496.37       1553.72        70.00 o                         
   7   1   8        963.03       1069.79        74.03 o                         
   8   1   8       7356.08       7142.70       227.39 o                         
   9   1   8        235.31        263.92        58.82 o                         
  10   1   8       1308.63       1128.51       127.66 o                         
  11   1   8        139.21        172.49        88.87 o                         
  12   1   8         42.95        -21.07        88.41 o                         
 -12   2   8        552.53        443.48        91.15 o                         
 -11   2   8        383.71        367.15        68.23 o                         
 -10   2   8       2943.19       2792.89       138.39 o                         
  -9   2   8        137.61        148.44        48.99 o                         
  -8   2   8        614.81        487.30        57.54 o                         
  -7   2   8         25.69        -46.79        46.79 o                         
  -6   2   8       4347.87       4149.26       126.02 o                         
  -5   2   8       2054.54       2192.23        92.21 o                         
  -4   2   8        802.91        926.42        47.07 o                         
  -3   2   8       1953.00       1878.51        64.53 o                         
  -2   2   8       3056.49       3015.94        62.28 o                         
  -1   2   8       1168.32       1115.92        40.27 o                         
   0   2   8      10886.28      10376.28       119.69 o                         
   1   2   8       1483.60       1496.67        45.88 o                         
   2   2   8       2470.39       2469.22        48.51 o                         
   3   2   8       1930.59       1945.65        44.88 o                         
   4   2   8        770.91        805.55        30.31 o                         
   5   2   8       2646.05       2752.14        60.84 o                         
   6   2   8       4037.31       3918.22        92.50 o                         
   7   2   8         34.66         73.19        47.17 o                         
   8   2   8        592.55        550.38       105.17 o                         
   9   2   8        106.47        162.27        76.86 o                         
  10   2   8       3269.31       2610.93       182.73 o                         
  11   2   8        301.46        240.09       156.02 o                         
  12   2   8        433.59        386.36       149.48 o                         
 -12   3   8         93.15         -4.02        66.95 o                         
 -11   3   8        329.76        294.69        65.05 o                         
 -10   3   8        750.28        711.42        67.32 o                         
  -9   3   8        677.09        697.20        64.97 o                         
  -8   3   8       4862.63       4914.03       125.67 o                         
  -7   3   8        779.45        764.75        72.73 o                         
  -6   3   8        179.03        238.53        44.86 o                         
  -5   3   8       3814.45       3690.01       104.03 o                         
  -4   3   8        151.25        146.80        44.96 o                         
  -3   3   8       1326.08       1302.74        48.26 o                         
  -2   3   8      14113.90      13912.31       117.83 o                         
  -1   3   8         17.97         27.68        13.29 o                         
   0   3   8       1543.69       1493.25        32.00 o                         
   1   3   8         10.54          8.66        12.15 o                         
   2   3   8      14119.75      14332.98        98.86 o                         
   3   3   8       1046.85       1118.13        34.74 o                         
   4   3   8        135.80        169.94        25.23 o                         
   5   3   8       4058.45       4065.52        80.79 o                         
   6   3   8        253.53        251.48        41.55 o                         
   7   3   8        479.00        500.72        52.01 o                         
   8   3   8       4840.47       4780.30       173.06 o                         
   9   3   8        736.92        706.06       134.43 o                         
  10   3   8        726.51        759.30        91.08 o                         
  11   3   8        384.80        442.51       102.23 o                         
  12   3   8         93.52        106.77        84.41 o                         
 -11   4   8        422.08        401.48        79.60 o                         
 -10   4   8       2746.13       2727.29       106.93 o                         
  -9   4   8          6.35         57.15        38.74 o                         
  -8   4   8        716.09        752.62        60.42 o                         
  -7   4   8        264.77        342.73        46.69 o                         
  -6   4   8       2290.80       2369.01        90.19 o                         
  -5   4   8       2391.24       2321.06       115.54 o                         
  -4   4   8        352.43        290.63        50.40 o                         
  -3   4   8       4360.17       4178.23        84.41 o                         
  -2   4   8        155.56        158.40        30.49 o                         
  -1   4   8       2197.01       2125.48        58.18 o                         
   0   4   8      20687.90      20665.34       202.89 o                         
   1   4   8       1800.07       1800.53        49.89 o                         
   2   4   8        124.41        118.59        18.70 o                         
   3   4   8       4797.45       4858.55        66.73 o                         
   4   4   8        473.54        466.52        32.78 o                         
   5   4   8       1806.61       1832.24        74.32 o                         
   6   4   8       2146.21       2132.80        81.55 o                         
   7   4   8        286.50        301.40        51.81 o                         
   8   4   8        828.12        824.49        63.02 o                         
   9   4   8         10.26         65.40        58.68 o                         
  10   4   8       2717.88       2732.62       177.85 o                         
  11   4   8        527.41        523.51       106.39 o                         
 -11   5   8        948.36        741.35        99.63 o                         
 -10   5   8        604.06        536.77        70.06 o                         
  -9   5   8        551.55        541.27        68.12 o                         
  -8   5   8       3629.52       3686.86       131.84 o                         
  -7   5   8       1842.07       1900.66        79.49 o                         
  -6   5   8         81.11         91.25        49.21 o                         
  -5   5   8       3674.57       3785.46       102.11 o                         
  -4   5   8        957.25        935.78        85.53 o                         
  -3   5   8       1456.56       1395.90        55.59 o                         
  -2   5   8       2661.97       2798.40        70.84 o                         
  -1   5   8       1210.80       1201.63        50.93 o                         
   0   5   8       1607.05       1591.60        55.57 o                         
   1   5   8       1245.49       1272.25        43.15 o                         
   2   5   8       3167.54       3410.28        77.98 o                         
   3   5   8       1389.38       1354.39        57.94 o                         
   4   5   8        906.99        983.14        44.91 o                         
   5   5   8       3878.32       4003.20        90.02 o                         
   6   5   8         81.56         50.72        39.84 o                         
   7   5   8       1794.04       1916.41        85.63 o                         
   8   5   8       3629.79       3762.54       144.48 o                         
   9   5   8        534.59        572.27        60.99 o                         
  10   5   8        726.92        896.04       160.95 o                         
  11   5   8        890.38       1012.26       197.93 o                         
 -11   6   8        285.11        314.64        79.80 o                         
 -10   6   8        396.30        322.82        60.80 o                         
  -9   6   8        553.40        465.63        66.21 o                         
  -8   6   8        724.53        688.92        72.30 o                         
  -7   6   8        106.98        144.79        47.94 o                         
  -6   6   8        468.44        554.13        50.15 o                         
  -5   6   8       2465.86       2402.43        86.32 o                         
  -4   6   8        612.85        557.71        49.09 o                         
  -3   6   8       4909.40       4940.72       109.61 o                         
  -2   6   8        170.09        224.79        32.72 o                         
  -1   6   8       3506.20       3451.58        86.79 o                         
   0   6   8       4809.34       4933.31       102.24 o                         
   1   6   8       3264.84       3229.01        70.83 o                         
   2   6   8        118.66        145.78        31.33 o                         
   3   6   8       4773.23       4900.27        92.22 o                         
   4   6   8        882.92        927.14        46.63 o                         
   5   6   8       2728.51       2907.32        90.51 o                         
   6   6   8        366.59        412.79        52.65 o                         
   7   6   8        109.71        152.85        74.28 o                         
   8   6   8        659.36        738.32        67.48 o                         
   9   6   8        532.87        559.26        80.25 o                         
  10   6   8        380.67        394.54       162.15 o                         
  11   6   8        257.90        360.86       139.94 o                         
 -10   7   8        367.59        337.91        63.70 o                         
  -9   7   8       1104.52       1086.55        87.67 o                         
  -8   7   8        691.85        619.48        70.69 o                         
  -7   7   8       3373.54       3305.16       105.93 o                         
  -6   7   8        327.97        364.21        46.49 o                         
  -5   7   8       2864.55       2756.02        90.23 o                         
  -4   7   8        114.49         93.61        38.46 o                         
  -3   7   8       2538.27       2450.37        85.52 o                         
  -2   7   8         43.53        109.90        32.79 o                         
  -1   7   8        744.14        818.65        53.67 o                         
   0   7   8       2203.12       2144.52        75.11 o                         
   1   7   8        702.50        759.38        43.41 o                         
   2   7   8        118.63        105.10        30.64 o                         
   3   7   8       2384.75       2438.91        72.17 o                         
   4   7   8        113.60        129.12        37.20 o                         
   5   7   8       2598.79       2672.15        91.88 o                         
   6   7   8        350.05        359.14        45.50 o                         
   7   7   8       3574.06       3746.12       150.95 o                         
   8   7   8        769.22        740.44        74.08 o                         
   9   7   8       1100.65       1219.83        92.48 o                         
  10   7   8        322.72        321.13       205.68 o                         
  -9   8   8        218.10        189.87        80.90 o                         
  -8   8   8       1085.58       1146.19        86.42 o                         
  -7   8   8        168.57        146.05        46.04 o                         
  -6   8   8        434.69        369.80        48.38 o                         
  -5   8   8       1539.87       1465.12        73.38 o                         
  -4   8   8        878.91        780.87        55.26 o                         
  -3   8   8       4204.04       3942.15        94.12 o                         
  -2   8   8       1177.43       1216.59        62.18 o                         
  -1   8   8       3056.33       2990.31        86.80 o                         
   0   8   8        159.98        168.12        37.24 o                         
   1   8   8       3482.62       3410.53        85.74 o                         
   2   8   8       1471.58       1472.37        69.57 o                         
   3   8   8       3573.00       3516.09       102.10 o                         
   4   8   8        717.93        757.13        88.14 o                         
   5   8   8       1767.22       1733.57        79.95 o                         
   6   8   8        523.98        534.49        54.62 o                         
   7   8   8        223.17        242.76        50.86 o                         
   8   8   8       1000.10       1099.53        86.73 o                         
   9   8   8        216.23        266.36        74.80 o                         
  -8   9   8          5.96        -53.42        53.42 o                         
  -7   9   8       1016.64        983.74        68.26 o                         
  -6   9   8       1381.80       1418.07        83.63 o                         
  -5   9   8       2362.59       2217.03        98.65 o                         
  -4   9   8        811.31        737.02        62.89 o                         
  -3   9   8        264.33        239.19        45.22 o                         
  -2   9   8       1189.03       1274.27        66.87 o                         
  -1   9   8        194.85        236.28        40.92 o                         
   0   9   8       2623.15       2728.16       124.55 o                         
   1   9   8        140.31        152.58        34.41 o                         
   2   9   8       1131.35       1171.75        68.94 o                         
   3   9   8        359.03        312.41        59.07 o                         
   4   9   8        960.19        998.91        97.13 o                         
   5   9   8       2466.53       2427.14        96.60 o                         
   6   9   8       1227.10       1375.32        79.47 o                         
   7   9   8        940.03       1013.14        82.60 o                         
   8   9   8          9.65         44.57        52.68 o                         
  -7  10   8         78.67         75.27        53.06 o                         
  -6  10   8        131.44        154.22        50.45 o                         
  -5  10   8        899.18        842.69        70.85 o                         
  -4  10   8       1544.25       1491.60        86.56 o                         
  -3  10   8       1745.88       1698.83        80.91 o                         
  -2  10   8       1479.20       1398.56        74.25 o                         
  -1  10   8         92.04         95.03        41.90 o                         
   0  10   8        548.04        562.44        58.68 o                         
   1  10   8        214.78        189.94        45.87 o                         
   2  10   8       1536.76       1490.96        93.81 o                         
   3  10   8       1895.74       1745.95       101.14 o                         
   4  10   8       1478.32       1336.99        92.41 o                         
   5  10   8        783.52        767.87        76.71 o                         
   6  10   8        118.25        196.99        65.72 o                         
   7  10   8        101.41        213.76        63.91 o                         
  -6  11   8       1559.27       1562.36       104.64 o                         
  -5  11   8       1624.22       1610.85       106.93 o                         
  -4  11   8       1437.11       1208.88        82.23 o                         
  -3  11   8         22.92         66.87        50.15 o                         
  -2  11   8        177.54        225.56        53.57 o                         
  -1  11   8        404.15        449.84        60.43 o                         
   0  11   8        351.77        276.16        69.03 o                         
   1  11   8        558.52        469.23        57.74 o                         
   2  11   8        186.51        195.54        64.29 o                         
   3  11   8         39.64         33.74        56.43 o                         
   4  11   8       1326.82       1240.55       108.35 o                         
   5  11   8       1715.61       1732.75       109.63 o                         
   6  11   8       1748.95       1780.96       126.94 o                         
  -4  12   8        950.84        867.89        76.86 o                         
  -3  12   8       1591.66       1517.00        94.92 o                         
  -2  12   8       1016.82        950.83        80.54 o                         
  -1  12   8        263.76        266.68        58.42 o                         
   0  12   8         13.38         41.19        64.94 o                         
   1  12   8        221.21        179.67        63.75 o                         
   2  12   8        831.76        722.21        83.14 o                         
   3  12   8       1847.92       1670.37       166.49 o                         
   4  12   8       1015.69        869.64        87.70 o                         
   1   0   9       4657.29       4726.50       109.82 o                         
   2   0   9         99.31         93.81        34.71 o                         
   3   0   9       6339.92       6385.66       118.08 o                         
   4   0   9       1549.85       1537.47        59.87 o                         
   5   0   9          6.69         15.86        33.08 o                         
   6   0   9       3917.23       3900.40        95.54 o                         
   7   0   9       4411.31       4232.49       135.77 o                         
   8   0   9        879.55        800.93        85.08 o                         
   9   0   9       1005.40       1037.10        73.25 o                         
  10   0   9       1182.33       1002.92       122.40 o                         
  11   0   9       1490.79       1306.88       177.76 o                         
  12   0   9       1182.72        993.56       131.54 o                         
 -12   1   9        469.74        250.11        84.51 o                         
 -11   1   9        799.01        595.36       105.83 o                         
 -10   1   9         64.13         35.22        67.45 o                         
  -9   1   9       3109.06       3027.45       115.02 o                         
  -8   1   9        521.15        449.03        61.05 o                         
  -7   1   9        384.35        379.44        55.82 o                         
  -6   1   9        292.69        310.43        46.67 o                         
  -5   1   9       4144.36       4194.43        96.51 o                         
  -4   1   9       3052.86       3025.04        91.54 o                         
  -3   1   9       2106.27       2056.36        74.89 o                         
  -2   1   9       7679.52       7716.31       107.03 o                         
  -1   1   9       7128.82       7143.80       118.41 o                         
   0   1   9       8787.78       8555.39       138.72 o                         
   1   1   9       6474.81       6608.06       124.87 o                         
   2   1   9       7903.26       8022.79       136.16 o                         
   3   1   9       2355.14       2325.11        48.86 o                         
   4   1   9       2670.74       2718.02        60.04 o                         
   5   1   9       4084.60       3969.51        89.90 o                         
   6   1   9        199.99        142.66        40.74 o                         
   7   1   9        418.51        436.58        56.13 o                         
   8   1   9        460.95        496.47        62.91 o                         
   9   1   9       2895.06       2239.91       162.64 o                         
  10   1   9         43.00        139.81        83.76 o                         
  11   1   9        787.47        688.15       121.55 o                         
  12   1   9        554.75        632.61       120.41 o                         
 -12   2   9        412.57        293.60        83.29 o                         
 -11   2   9        771.58        594.43        90.48 o                         
 -10   2   9       1351.77       1339.48        87.04 o                         
  -9   2   9       1172.23       1063.35        76.22 o                         
  -8   2   9       1623.87       1539.61        92.77 o                         
  -7   2   9       2227.97       2142.55       109.13 o                         
  -6   2   9       4264.63       4196.21       117.30 o                         
  -5   2   9         11.28         84.41        41.28 o                         
  -4   2   9       2464.85       2507.97        77.73 o                         
  -3   2   9       2876.06       2895.42        77.29 o                         
  -2   2   9       1723.06       1739.80        50.97 o                         
  -1   2   9       6284.88       6331.44        81.72 o                         
   0   2   9       2705.14       2587.41        45.17 o                         
   1   2   9       6208.92       6335.82       117.63 o                         
   2   2   9       1691.99       1709.89        45.95 o                         
   3   2   9       2686.72       2826.04       100.63 o                         
   4   2   9       2419.50       2441.79        79.98 o                         
   5   2   9         11.88         34.23        27.04 o                         
   6   2   9       3775.52       3663.82        90.77 o                         
   7   2   9       2378.64       2185.04        93.29 o                         
   8   2   9       1546.18       1191.53       135.06 o                         
   9   2   9       1132.71       1048.76       145.83 o                         
  10   2   9       1507.74       1564.31       152.98 o                         
  11   2   9        695.99        705.61       221.93 o                         
  12   2   9        501.92        385.53       107.56 o                         
 -11   3   9        240.76        225.77        57.26 o                         
 -10   3   9        459.33        496.97        59.55 o                         
  -9   3   9        433.75        466.39        56.31 o                         
  -8   3   9        101.05        164.34        45.45 o                         
  -7   3   9        202.73        229.56        57.96 o                         
  -6   3   9        875.88        860.12        64.11 o                         
  -5   3   9        175.21        173.49        55.44 o                         
  -4   3   9       2140.05       2083.55       110.80 o                         
  -3   3   9        470.08        496.69        42.71 o                         
  -2   3   9       4905.81       4801.62        71.93 o                         
  -1   3   9       7404.34       7449.93        71.69 o                         
   0   3   9       3188.49       3298.32        42.09 o                         
   1   3   9       8189.94       8579.70       135.19 o                         
   2   3   9       5298.57       5472.54        77.89 o                         
   3   3   9        605.43        674.34        34.12 o                         
   4   3   9       1969.41       2052.53        57.45 o                         
   5   3   9        209.72        199.00        27.15 o                         
   6   3   9       1103.23        998.85        61.07 o                         
   7   3   9        214.34        205.29        52.38 o                         
   8   3   9         88.10         -9.62        59.59 o                         
   9   3   9        328.71        516.84        96.79 o                         
  10   3   9        353.19        446.06       108.63 o                         
  11   3   9        172.46        231.92        96.16 o                         
 -11   4   9        523.72        409.16        84.70 o                         
 -10   4   9        322.33        265.56        58.85 o                         
  -9   4   9        345.77        438.75        58.34 o                         
  -8   4   9        788.15        808.29        80.42 o                         
  -7   4   9       1397.18       1410.71        77.65 o                         
  -6   4   9        715.79        663.51        71.52 o                         
  -5   4   9       1539.05       1453.46       129.61 o                         
  -4   4   9        814.09        756.16        52.94 o                         
  -3   4   9       3093.20       3125.16        75.27 o                         
  -2   4   9        170.51        183.56        25.70 o                         
  -1   4   9       2309.61       2334.51        54.88 o                         
   0   4   9        423.68        429.30        24.27 o                         
   1   4   9       2066.31       2162.10        49.71 o                         
   2   4   9         75.66         95.21        18.72 o                         
   3   4   9       2580.80       2705.93        64.17 o                         
   4   4   9        634.44        719.06        71.52 o                         
   5   4   9       1612.16       1634.43        71.71 o                         
   6   4   9        713.97        767.39        76.36 o                         
   7   4   9       1557.34       1468.41        90.21 o                         
   8   4   9        799.36        777.36        73.99 o                         
   9   4   9        568.97        477.81       126.34 o                         
  10   4   9        355.08        366.60        97.73 o                         
  11   4   9        347.10        416.06       108.11 o                         
 -11   5   9        272.62        182.58        70.28 o                         
 -10   5   9        262.19        217.61        58.22 o                         
  -9   5   9        553.97        432.02        61.65 o                         
  -8   5   9        409.81        395.12        60.70 o                         
  -7   5   9        283.33        317.12        59.70 o                         
  -6   5   9        126.82        175.18        52.84 o                         
  -5   5   9       1253.99       1365.52        66.65 o                         
  -4   5   9        123.85        182.25        41.12 o                         
  -3   5   9       3345.58       3402.55        82.62 o                         
  -2   5   9       3520.06       3741.30       111.31 o                         
  -1   5   9       2515.18       2442.38        69.12 o                         
   0   5   9         24.10        -13.66        52.82 o                         
   1   5   9       2951.60       2841.28        67.40 o                         
   2   5   9       3201.93       3418.58        78.64 o                         
   3   5   9       3199.44       3374.58       111.64 o                         
   4   5   9        133.02        208.21        43.11 o                         
   5   5   9       1473.67       1452.55        70.11 o                         
   6   5   9        140.26        122.84        41.46 o                         
   7   5   9        334.45        220.28        63.18 o                         
   8   5   9        439.44        383.73        60.05 o                         
   9   5   9        509.18        467.59       108.18 o                         
  10   5   9        296.22        103.76       152.79 o                         
  11   5   9        306.53        757.19       190.04 o                         
 -10   6   9         99.72         72.97        73.11 o                         
  -9   6   9       1251.98       1089.19        87.63 o                         
  -8   6   9         19.76         84.00        74.73 o                         
  -7   6   9       3037.69       3133.03       121.33 o                         
  -6   6   9       1139.71       1195.86        79.64 o                         
  -5   6   9       3240.57       3090.72        97.64 o                         
  -4   6   9        523.74        514.74        45.26 o                         
  -3   6   9       2002.64       1836.09        67.98 o                         
  -2   6   9        480.11        509.93        42.34 o                         
  -1   6   9       1437.13       1421.29        61.39 o                         
   0   6   9        159.40        185.08        41.55 o                         
   1   6   9       1355.35       1359.97        49.26 o                         
   2   6   9        709.34        724.50        51.50 o                         
   3   6   9       2052.61       1974.65        68.12 o                         
   4   6   9        461.40        484.61        38.28 o                         
   5   6   9       3047.97       3011.65        93.47 o                         
   6   6   9       1207.18       1174.71       111.80 o                         
   7   6   9       2856.18       2919.77       119.61 o                         
   8   6   9         33.77         31.98        50.77 o                         
   9   6   9       1262.89       1255.60       119.81 o                         
  10   6   9         75.93       -112.13       135.51 o                         
 -10   7   9        404.26        413.96        65.73 o                         
  -9   7   9       1559.16       1473.25        98.79 o                         
  -8   7   9        497.74        449.90        64.75 o                         
  -7   7   9         80.58        156.46        53.77 o                         
  -6   7   9       1204.92       1154.11        66.86 o                         
  -5   7   9       1546.55       1511.55        70.63 o                         
  -4   7   9        762.21        771.30        53.34 o                         
  -3   7   9        914.56        919.25        55.12 o                         
  -2   7   9        333.93        416.89        41.97 o                         
  -1   7   9       4257.78       4278.36        97.39 o                         
   0   7   9         82.40         71.56        39.25 o                         
   1   7   9       4575.91       4626.54        91.44 o                         
   2   7   9        225.27        211.94        35.33 o                         
   3   7   9       1041.75       1043.45        56.81 o                         
   4   7   9        956.28       1013.28        60.68 o                         
   5   7   9       1433.35       1518.00        73.19 o                         
   6   7   9       1077.14       1030.35        95.81 o                         
   7   7   9         72.25         71.70        51.51 o                         
   8   7   9        485.65        547.88        90.13 o                         
   9   7   9       1444.31       1665.68       134.00 o                         
  10   7   9        442.89        286.59        75.60 o                         
  -9   8   9       1369.17       1295.16        95.75 o                         
  -8   8   9        558.19        434.85        62.72 o                         
  -7   8   9       2617.41       2625.83       100.16 o                         
  -6   8   9        631.75        663.82        59.18 o                         
  -5   8   9        299.50        352.36        45.91 o                         
  -4   8   9        732.61        686.89        50.25 o                         
  -3   8   9       2773.16       2674.96        88.09 o                         
  -2   8   9       1071.99       1055.79        60.01 o                         
  -1   8   9        947.45       1008.59        56.89 o                         
   0   8   9       1025.84       1029.15        75.08 o                         
   1   8   9        984.81       1027.29        51.87 o                         
   2   8   9        983.48        923.89        59.10 o                         
   3   8   9       2682.13       2651.70        90.26 o                         
   4   8   9        740.23        792.73        90.28 o                         
   5   8   9        458.80        635.86        56.97 o                         
   6   8   9        684.02        885.53        85.99 o                         
   7   8   9       2399.58       2674.31       121.43 o                         
   8   8   9        545.98        562.83       126.43 o                         
   9   8   9       1323.39       1367.38       124.72 o                         
  -8   9   9        141.94         88.26        51.51 o                         
  -7   9   9        460.59        393.94        56.42 o                         
  -6   9   9        564.13        547.77        60.82 o                         
  -5   9   9       1097.38       1040.37        73.48 o                         
  -4   9   9       1309.10       1231.12        69.88 o                         
  -3   9   9        259.16        251.47        54.76 o                         
  -2   9   9       2018.01       1981.82        81.04 o                         
  -1   9   9       2687.10       2738.98        91.28 o                         
   0   9   9        271.60        259.45        52.33 o                         
   1   9   9       2665.93       2759.19        84.37 o                         
   2   9   9       2106.15       2128.86        87.99 o                         
   3   9   9        396.17        323.19        51.04 o                         
   4   9   9       1267.70       1201.14        83.38 o                         
   5   9   9        989.67       1194.19        85.78 o                         
   6   9   9        603.85        796.15        86.33 o                         
   7   9   9        439.06        509.11        72.33 o                         
   8   9   9        106.13        247.69       151.88 o                         
  -7  10   9        779.65        772.52        71.34 o                         
  -6  10   9        886.33        878.41        75.15 o                         
  -5  10   9        544.41        519.55        61.05 o                         
  -4  10   9       1114.92       1099.25        71.00 o                         
  -3  10   9       1778.51       1804.20        83.52 o                         
  -2  10   9        572.80        587.15        56.59 o                         
  -1  10   9        260.71        298.44        46.26 o                         
   0  10   9        333.19        369.25        44.98 o                         
   1  10   9        309.62        283.52        40.14 o                         
   2  10   9        401.55        371.97        62.08 o                         
   3  10   9       1513.76       1497.76        93.70 o                         
   4  10   9       1125.63       1052.71        83.98 o                         
   5  10   9        587.02        589.99        89.43 o                         
   6  10   9        777.93        893.18       215.47 o                         
   7  10   9        868.85       1018.74       206.01 o                         
  -5  11   9        514.13        529.72        64.10 o                         
  -4  11   9        795.47        793.98        84.53 o                         
  -3  11   9        440.62        409.61        60.22 o                         
  -2  11   9        571.91        607.32        67.98 o                         
  -1  11   9        429.30        437.46        60.66 o                         
   0  11   9        418.73        525.19        54.96 o                         
   1  11   9        400.38        351.25        62.91 o                         
   2  11   9        563.88        533.77        71.39 o                         
   3  11   9        411.55        409.45        70.41 o                         
   4  11   9        667.85        554.92       120.78 o                         
   5  11   9        609.99        655.79        94.15 o                         
  -2  12   9        357.30        424.11        63.86 o                         
  -1  12   9         18.50         55.80        50.89 o                         
   0  12   9         35.67         84.25        47.27 o                         
   1  12   9         17.39         46.11       114.05 o                         
   2  12   9        391.52        252.24       121.75 o                         
   0   0  10      13226.79      12713.40       217.32 o                         
   1   0  10         68.03        112.42        39.54 o                         
   2   0  10       8915.59       8803.93       156.37 o                         
   3   0  10         35.58         39.39        34.35 o                         
   4   0  10        442.55        436.94        44.68 o                         
   5   0  10       1468.05       1477.69        73.35 o                         
   6   0  10        370.86        350.61        75.33 o                         
   7   0  10        208.97        293.11        57.28 o                         
   8   0  10         16.96        101.62        49.21 o                         
   9   0  10          1.81         26.26        45.81 o                         
  10   0  10        134.06        139.43       102.42 o                         
  11   0  10        532.43        449.13       103.09 o                         
 -11   1  10        123.74        145.44        87.13 o                         
 -10   1  10       2154.14       1928.21       123.64 o                         
  -9   1  10        109.43        123.49        46.43 o                         
  -8   1  10        782.43        757.35        73.79 o                         
  -7   1  10        920.62       1027.61        78.68 o                         
  -6   1  10       1530.17       1497.60        75.45 o                         
  -5   1  10        634.84        740.79        62.41 o                         
  -4   1  10       2081.33       2135.87        82.91 o                         
  -3   1  10       2461.89       2375.07        74.55 o                         
  -2   1  10         69.01         27.20        24.73 o                         
  -1   1  10        561.85        581.66        44.97 o                         
   0   1  10        491.59        489.71        48.71 o                         
   1   1  10        648.38        699.69        51.68 o                         
   2   1  10         57.90         95.11        35.27 o                         
   3   1  10       2607.47       2701.27        76.59 o                         
   4   1  10       2105.77       2262.78        78.59 o                         
   5   1  10        670.44        692.09        66.73 o                         
   6   1  10       1620.61       1545.76        75.96 o                         
   7   1  10        750.61        751.87        79.84 o                         
   8   1  10        707.73        763.92        73.88 o                         
   9   1  10        141.14        186.57        72.09 o                         
  10   1  10       2282.16       1746.82       157.64 o                         
  11   1  10        179.51        102.64        89.85 o                         
 -11   2  10        470.36        447.41        76.96 o                         
 -10   2  10         19.88         43.70        54.93 o                         
  -9   2  10        281.09        181.58        74.01 o                         
  -8   2  10        366.43        390.15        60.02 o                         
  -7   2  10        105.08         72.85        48.64 o                         
  -6   2  10        391.36        507.12        52.44 o                         
  -5   2  10       1507.46       1562.46        70.71 o                         
  -4   2  10       5383.72       5213.34       110.44 o                         
  -3   2  10       1558.63       1508.24        55.37 o                         
  -2   2  10       6462.41       6460.49        91.91 o                         
  -1   2  10       5551.36       5482.41        84.27 o                         
   0   2  10        463.56        453.17        37.89 o                         
   1   2  10       5320.84       5242.66       114.76 o                         
   2   2  10       6817.17       7067.12       125.81 o                         
   3   2  10       1575.33       1624.73        63.13 o                         
   4   2  10       5259.18       5282.51       116.10 o                         
   5   2  10       1335.08       1395.55        72.08 o                         
   6   2  10        458.10        451.06        50.17 o                         
   7   2  10        146.42        130.72        44.68 o                         
   8   2  10        321.72        150.00        94.90 o                         
   9   2  10        380.51        449.01        86.96 o                         
  10   2  10         31.02        -17.37       119.85 o                         
  11   2  10        343.69        201.76       158.38 o                         
 -11   3  10        319.50        270.02        63.23 o                         
 -10   3  10        367.88        453.98        60.24 o                         
  -9   3  10        620.25        694.15        75.13 o                         
  -8   3  10          1.54        -22.75        53.27 o                         
  -7   3  10       2812.77       2640.27        94.99 o                         
  -6   3  10       4497.00       4451.00       129.29 o                         
  -5   3  10       1776.61       1777.07        85.16 o                         
  -4   3  10       3318.42       3226.94       118.75 o                         
  -3   3  10       6548.91       6525.89       116.64 o                         
  -2   3  10       3732.59       3759.65        81.72 o                         
  -1   3  10       1426.41       1431.36        47.96 o                         
   0   3  10        592.23        625.69        68.76 o                         
   1   3  10       1587.40       1609.27        54.77 o                         
   2   3  10       3815.87       3913.66        82.01 o                         
   3   3  10       6957.79       7326.36       135.25 o                         
   4   3  10       3633.44       3753.47       153.69 o                         
   5   3  10       1780.22       1818.09        91.43 o                         
   6   3  10       4452.82       4510.36       142.01 o                         
   7   3  10       2937.78       2848.36       145.98 o                         
   8   3  10         10.16        -32.35        69.68 o                         
   9   3  10        613.05        461.05       275.00 o                         
  10   3  10        350.13        351.89       102.43 o                         
  11   3  10        347.80        259.03       130.62 o                         
 -11   4  10        784.03        737.65        98.38 o                         
 -10   4  10        814.04        814.36        81.01 o                         
  -9   4  10        450.85        490.77        57.98 o                         
  -8   4  10       1628.70       1670.72        82.76 o                         
  -7   4  10       1397.75       1339.11        91.25 o                         
  -6   4  10        503.91        518.21        66.18 o                         
  -5   4  10       3427.40       3391.75       113.39 o                         
  -4   4  10       5295.73       4965.96       146.75 o                         
  -3   4  10        981.47        927.81        60.89 o                         
  -2   4  10       4372.69       4321.16       104.26 o                         
  -1   4  10       7628.46       7672.65       109.86 o                         
   0   4  10       2941.23       2838.74        70.64 o                         
   1   4  10       7082.78       7173.19       215.79 o                         
   2   4  10       4166.29       4213.24        82.86 o                         
   3   4  10        949.04        984.84        55.68 o                         
   4   4  10       5254.14       5440.51       135.90 o                         
   5   4  10       3513.40       3637.24       135.58 o                         
   6   4  10        570.99        582.68        67.22 o                         
   7   4  10       1391.88       1409.06        90.94 o                         
   8   4  10       1375.91       1271.40       113.44 o                         
   9   4  10        490.01        534.65        80.49 o                         
  10   4  10        822.48        583.64       129.96 o                         
  11   4  10        764.02        516.11       112.80 o                         
 -10   5  10        430.28        331.45        65.19 o                         
  -9   5  10       2387.95       2362.49       115.99 o                         
  -8   5  10        196.73        216.27        58.47 o                         
  -7   5  10       3305.79       3140.44       119.95 o                         
  -6   5  10       2336.76       2373.58       112.52 o                         
  -5   5  10       1762.49       1795.49        90.04 o                         
  -4   5  10        859.34        779.42        71.18 o                         
  -3   5  10       5028.59       5198.06       101.92 o                         
  -2   5  10       2150.12       2136.50        64.78 o                         
  -1   5  10       4886.31       4708.06        87.50 o                         
   0   5  10        725.22        697.07        37.47 o                         
   1   5  10       4644.92       4632.54       170.52 o                         
   2   5  10       2218.43       2342.33       129.74 o                         
   3   5  10       5306.89       5749.45       128.52 o                         
   4   5  10        588.82        755.79        49.85 o                         
   5   5  10       1682.84       1688.30       121.96 o                         
   6   5  10       2370.58       2418.52       110.82 o                         
   7   5  10       3443.33       3435.60       131.81 o                         
   8   5  10        207.26        235.42        59.15 o                         
   9   5  10       2287.61       2371.81       110.83 o                         
  10   5  10        388.23         83.28       106.68 o                         
 -10   6  10        106.58         91.98        60.83 o                         
  -9   6  10        544.63        465.74        68.60 o                         
  -8   6  10       1026.28        980.90        80.76 o                         
  -7   6  10        798.99        854.38        75.22 o                         
  -6   6  10        463.73        612.18        70.12 o                         
  -5   6  10       1997.18       2014.54        76.91 o                         
  -4   6  10        243.86        261.02        38.67 o                         
  -3   6  10        345.91        345.74        39.63 o                         
  -2   6  10       1237.23       1211.81        55.72 o                         
  -1   6  10       5644.24       5737.94       105.29 o                         
   0   6  10          3.69         34.91        24.28 o                         
   1   6  10       5710.19       6185.01       141.99 o                         
   2   6  10       1301.62       1285.77       110.04 o                         
   3   6  10        355.49        343.79        66.84 o                         
   4   6  10        173.49        334.80        77.00 o                         
   5   6  10       1738.88       1865.46        91.52 o                         
   6   6  10        405.43        507.39       109.69 o                         
   7   6  10        831.04        897.16        79.11 o                         
   8   6  10       1035.07       1023.49        85.54 o                         
   9   6  10        573.83        438.98       118.97 o                         
  10   6  10        120.88        -97.39       128.82 o                         
  -9   7  10       1558.18       1515.07       101.65 o                         
  -8   7  10         33.93         25.45        52.86 o                         
  -7   7  10       2890.37       2972.42       126.06 o                         
  -6   7  10        481.69        535.99        64.58 o                         
  -5   7  10        827.88        868.25        58.79 o                         
  -4   7  10        100.11         61.53        34.78 o                         
  -3   7  10        943.77        995.87        57.78 o                         
  -2   7  10        187.62        221.70        37.02 o                         
  -1   7  10       1005.45        951.21        51.96 o                         
   0   7  10        546.74        621.11        40.50 o                         
   1   7  10       1053.33       1008.95        54.71 o                         
   2   7  10         78.54         67.15        42.25 o                         
   3   7  10       1055.17       1146.89        71.30 o                         
   4   7  10        117.44        183.73        61.03 o                         
   5   7  10        863.70       1112.79       112.06 o                         
   6   7  10        631.30       1150.47       113.82 o                         
   7   7  10       2649.73       2733.78       132.01 o                         
   8   7  10         60.32        181.26        81.43 o                         
   9   7  10       1635.35       1637.52       137.34 o                         
  -8   8  10        625.49        624.00        72.79 o                         
  -7   8  10         39.91         43.35        50.70 o                         
  -6   8  10        317.02        369.73        58.89 o                         
  -5   8  10       1111.29       1198.41        77.77 o                         
  -4   8  10         14.86        -38.65        47.79 o                         
  -3   8  10        417.90        422.10        47.43 o                         
  -2   8  10        341.76        386.72        43.85 o                         
  -1   8  10       2426.00       2464.44        82.61 o                         
   0   8  10        264.24        304.02        36.81 o                         
   1   8  10       2157.76       2294.54        83.25 o                         
   2   8  10        229.48        221.28        47.94 o                         
   3   8  10        531.81        457.63       164.69 o                         
   4   8  10          1.29         34.06       118.52 o                         
   5   8  10        947.64       1331.25       118.92 o                         
   6   8  10        411.94        508.81       160.09 o                         
   7   8  10         90.63        235.12        78.57 o                         
   8   8  10        777.86        815.60       106.38 o                         
  -7   9  10       1516.64       1372.49       105.86 o                         
  -6   9  10        226.76        194.76        56.16 o                         
  -5   9  10        712.71        711.36        71.38 o                         
  -4   9  10        116.85         35.47        53.10 o                         
  -3   9  10       1353.45       1377.01        88.80 o                         
  -2   9  10        371.25        415.33        58.56 o                         
  -1   9  10        496.25        583.98        62.88 o                         
   0   9  10        706.66        779.37       103.01 o                         
   1   9  10        553.99        585.44        94.83 o                         
   2   9  10        433.63        215.22       111.34 o                         
   3   9  10       1358.59       1002.87       183.47 o                         
   4   9  10        141.88         40.28       131.37 o                         
   5   9  10        672.51        885.48       172.08 o                         
   6   9  10        287.78        594.61        99.31 o                         
   7   9  10       1494.87       1674.97       134.55 o                         
  -6  10  10        159.95        150.61        70.18 o                         
  -5  10  10        512.51        468.61        66.18 o                         
  -4  10  10        114.36         36.21        55.58 o                         
  -3  10  10        305.71        295.56        59.01 o                         
  -2  10  10        404.85        399.42        62.13 o                         
  -1  10  10       1393.51       1350.21        87.71 o                         
   0  10  10       2535.31       2579.83       144.34 o                         
   1  10  10       1356.17       1164.07       125.78 o                         
   2  10  10        441.66        345.21        92.45 o                         
   3  10  10        312.62         55.25       166.23 o                         
   4  10  10        102.92         67.62       132.48 o                         
   5  10  10        625.99        941.40       188.91 o                         
   6  10  10        173.87        455.41       154.80 o                         
  -4  11  10        255.31        161.07        55.79 o                         
  -3  11  10        978.30        815.92        79.79 o                         
  -2  11  10        642.61        650.27        90.81 o                         
  -1  11  10       1119.58       1312.67       140.49 o                         
   0  11  10        480.19        599.41       169.84 o                         
   1  11  10       1081.84       1165.03       232.55 o                         
   2  11  10        593.36        268.40       169.28 o                         
   3  11  10       1048.14        595.66       175.88 o                         
   4  11  10        319.57        333.89       157.12 o                         
   1   0  11       1468.66       1499.82        75.95 o                         
   2   0  11       7788.21       7879.85       149.45 o                         
   3   0  11       2381.68       2245.22        79.19 o                         
   4   0  11        179.04        165.11        38.14 o                         
   5   0  11         13.72         -4.30        44.11 o                         
   6   0  11         10.21        -31.60        48.64 o                         
   7   0  11        174.61        258.03        50.09 o                         
   8   0  11      10298.10      10538.80       233.47 o                         
   9   0  11          1.42         37.41        61.41 o                         
  10   0  11       3302.05       3152.11       156.02 o                         
  11   0  11          6.72         -1.88        86.29 o                         
 -11   1  11        582.29        624.27        88.46 o                         
 -10   1  11       3101.04       3065.91       126.53 o                         
  -9   1  11         23.16         -0.04        55.30 o                         
  -8   1  11        394.63        424.76        70.78 o                         
  -7   1  11        427.01        316.74        93.46 o                         
  -6   1  11       2331.56       2330.85        94.12 o                         
  -5   1  11        710.83        640.72        51.48 o                         
  -4   1  11        255.94        183.32        43.39 o                         
  -3   1  11        681.65        596.45        51.62 o                         
  -2   1  11       2983.67       2862.30        89.43 o                         
  -1   1  11        223.28        246.35        41.27 o                         
   0   1  11      32138.74      31579.14       295.20 o                         
   1   1  11        167.68        175.95        54.35 o                         
   2   1  11       2832.76       2765.68        93.02 o                         
   3   1  11        797.71        833.85        50.64 o                         
   4   1  11        236.45        203.63        46.47 o                         
   5   1  11        937.72        907.45        71.02 o                         
   6   1  11       2556.32       2741.41        99.34 o                         
   7   1  11        408.95        363.20        91.75 o                         
   8   1  11        350.07        399.76        63.95 o                         
   9   1  11         10.24         29.27        52.90 o                         
  10   1  11       3236.83       2875.20       196.53 o                         
  11   1  11        497.70        525.19       114.60 o                         
 -11   2  11        555.10        625.06        78.07 o                         
 -10   2  11       1037.68       1151.27        85.70 o                         
  -9   2  11         88.55         76.01        76.53 o                         
  -8   2  11       5713.79       5620.02       198.68 o                         
  -7   2  11         17.67         85.37        50.66 o                         
  -6   2  11         83.26        132.95        48.42 o                         
  -5   2  11       1030.23       1063.39        62.39 o                         
  -4   2  11        113.67        170.16        47.38 o                         
  -3   2  11        282.76        259.11        42.08 o                         
  -2   2  11       6237.51       6223.11       115.20 o                         
  -1   2  11       1403.89       1376.34        54.99 o                         
   0   2  11       3051.89       2845.95        94.86 o                         
   1   2  11       1503.38       1589.38        61.06 o                         
   2   2  11       5342.12       5645.34       141.82 o                         
   3   2  11        339.74        393.08        59.47 o                         
   4   2  11        151.36         48.41        42.19 o                         
   5   2  11        942.15        967.85        99.02 o                         
   6   2  11        122.23        205.55        43.86 o                         
   7   2  11         23.62         74.06        50.63 o                         
   8   2  11       6435.89       6037.98       182.83 o                         
   9   2  11         88.07        152.12        89.01 o                         
  10   2  11        874.06        829.80       124.28 o                         
  11   2  11        598.13        510.11       114.30 o                         
 -11   3  11         89.10        171.79        60.42 o                         
 -10   3  11       2121.14       2130.87       100.55 o                         
  -9   3  11       1090.86       1131.00        76.79 o                         
  -8   3  11        387.16        300.75        60.52 o                         
  -7   3  11         99.26         91.62        55.75 o                         
  -6   3  11       1715.39       1677.27        87.82 o                         
  -5   3  11        269.03        272.28        49.83 o                         
  -4   3  11        333.70        317.70        69.32 o                         
  -3   3  11       1216.96       1275.94        74.71 o                         
  -2   3  11       1135.45       1107.71        67.32 o                         
  -1   3  11        501.60        514.62        57.15 o                         
   0   3  11      11312.51      11333.59       193.08 o                         
   1   3  11        656.56        660.30        57.72 o                         
   2   3  11       1018.01       1005.41        63.57 o                         
   3   3  11       1207.58       1360.34        63.73 o                         
   4   3  11        453.40        461.55        43.52 o                         
   5   3  11        163.41        160.95        41.78 o                         
   6   3  11       1657.46       1755.92       101.03 o                         
   7   3  11         57.46         94.92        75.36 o                         
   8   3  11        285.44        319.44        85.27 o                         
   9   3  11       1004.57        701.26       149.95 o                         
  10   3  11       2192.12       2001.36       169.37 o                         
  11   3  11        143.52        197.49       134.36 o                         
 -10   4  11        201.79        196.55        62.64 o                         
  -9   4  11        378.84        389.74        63.41 o                         
  -8   4  11       3662.05       3786.73       182.64 o                         
  -7   4  11       1076.69       1024.57        77.75 o                         
  -6   4  11        483.08        356.12        55.14 o                         
  -5   4  11       3023.93       2985.98       110.42 o                         
  -4   4  11        350.25        226.57        62.58 o                         
  -3   4  11        602.52        487.76        71.22 o                         
  -2   4  11       2003.00       1912.07        85.40 o                         
  -1   4  11        484.63        550.69        54.56 o                         
   0   4  11         36.68         -4.10        38.04 o                         
   1   4  11        561.89        572.90        69.17 o                         
   2   4  11       2494.87       2598.21        91.69 o                         
   3   4  11        695.81        801.03       112.28 o                         
   4   4  11        320.99        424.00       192.54 o                         
   5   4  11       3056.09       3086.25       258.05 o                         
   6   4  11        434.93        522.23       127.52 o                         
   7   4  11        894.69        963.57        84.74 o                         
   8   4  11       3699.96       3696.62       261.08 o                         
   9   4  11        458.72        446.20        97.33 o                         
  10   4  11        284.12        278.86        95.96 o                         
 -10   5  11       1147.05       1025.09        89.46 o                         
  -9   5  11         39.89         51.66        51.33 o                         
  -8   5  11         22.62         89.14        52.94 o                         
  -7   5  11          2.50         77.84        49.81 o                         
  -6   5  11       1720.96       1788.74        94.85 o                         
  -5   5  11       1412.67       1321.06        82.17 o                         
  -4   5  11        623.12        379.07        72.80 o                         
  -3   5  11       1646.94       1610.32       104.32 o                         
  -2   5  11         44.93         18.18        64.74 o                         
  -1   5  11          5.60         54.06        81.77 o                         
   0   5  11       7564.88       7775.17       236.72 o                         
   1   5  11         44.31         -7.01        56.62 o                         
   2   5  11         84.15         24.53        53.56 o                         
   3   5  11       1601.85       1750.77       112.36 o                         
   4   5  11        921.53        943.53        85.52 o                         
   5   5  11       1399.63       1626.09       127.04 o                         
   6   5  11       1392.15       1606.92       130.13 o                         
   7   5  11          1.30         75.48        59.73 o                         
   8   5  11         49.05         17.16        53.26 o                         
   9   5  11         37.03         39.56        60.74 o                         
  10   5  11       1008.11        705.02       149.98 o                         
  -9   6  11        208.62        229.22        58.56 o                         
  -8   6  11       2069.84       2082.13       101.97 o                         
  -7   6  11       1331.62       1357.99        84.58 o                         
  -6   6  11        219.34        331.78        59.10 o                         
  -5   6  11       2769.35       2954.17       116.19 o                         
  -4   6  11        708.66        784.77        87.55 o                         
  -3   6  11        845.02        914.22        89.85 o                         
  -2   6  11       1053.49       1140.31        96.02 o                         
  -1   6  11        503.42        628.30        78.58 o                         
   0   6  11         27.68         61.33       149.08 o                         
   1   6  11        421.12        389.73       156.32 o                         
   2   6  11       1292.40       1292.19       105.45 o                         
   3   6  11        691.85        699.60        83.64 o                         
   4   6  11        689.57        963.51       174.51 o                         
   5   6  11       3055.89       3490.79       169.62 o                         
   6   6  11        228.84        340.86       135.95 o                         
   7   6  11       1460.92       1512.07       182.02 o                         
   8   6  11       2001.54       2207.81       117.48 o                         
   9   6  11        198.31        179.21        94.90 o                         
  -9   7  11        309.06        215.42        70.08 o                         
  -8   7  11        594.44        602.54        79.41 o                         
  -7   7  11        119.81        212.16        51.77 o                         
  -6   7  11        818.39        881.64        86.32 o                         
  -5   7  11        640.12        599.47        86.84 o                         
  -4   7  11       1758.79       1628.24       113.29 o                         
  -3   7  11       3634.94       3519.45       244.77 o                         
  -2   7  11        182.36        270.48        74.58 o                         
  -1   7  11        661.88        752.63        84.01 o                         
   0   7  11       1233.93       1185.55       117.58 o                         
   1   7  11        463.11        527.20       205.23 o                         
   2   7  11        171.36        107.80       160.03 o                         
   3   7  11       3476.48       3544.31       226.31 o                         
   4   7  11       1741.52       1975.39       224.92 o                         
   5   7  11        783.59       1062.97       185.53 o                         
   6   7  11        877.40        910.87       113.10 o                         
   7   7  11        143.75        337.59       106.93 o                         
   8   7  11        597.07        789.88       109.87 o                         
   9   7  11        304.46        335.87        90.32 o                         
  -8   8  11        153.39        126.54        60.10 o                         
  -7   8  11        822.32        690.41        81.32 o                         
  -6   8  11       1214.18       1142.50        93.14 o                         
  -5   8  11       4236.20       3985.46       148.99 o                         
  -4   8  11        240.33        146.88        66.39 o                         
  -3   8  11        138.19        202.01        68.37 o                         
  -2   8  11       1996.43       1951.06       123.34 o                         
  -1   8  11        189.84        215.60        64.97 o                         
   0   8  11        686.20        630.04        97.93 o                         
   1   8  11        143.94         67.64       131.62 o                         
   2   8  11       1828.93       1712.73       237.11 o                         
   3   8  11        150.08        -73.44       152.25 o                         
   4   8  11        376.20        432.75       161.90 o                         
   5   8  11       4089.52       4666.64       312.64 o                         
   6   8  11       1062.08       1636.49       141.78 o                         
   7   8  11       1007.59       1155.22       121.60 o                         
   8   8  11        216.26        409.76       116.19 o                         
  -7   9  11         36.77         59.34        80.86 o                         
  -6   9  11        294.28        267.18        71.99 o                         
  -5   9  11        767.96        716.13        89.89 o                         
  -4   9  11       1187.80       1015.67       102.06 o                         
  -3   9  11       2236.70       2163.42       133.45 o                         
  -2   9  11        941.42       1040.20       101.24 o                         
  -1   9  11         89.25        116.89        88.94 o                         
   0   9  11        158.70        105.46        69.57 o                         
   1   9  11         76.22        -27.34        70.68 o                         
   2   9  11       1090.70       1065.33       324.67 o                         
   3   9  11       2485.61       2301.15       260.39 o                         
   4   9  11       1010.95       1155.84       201.02 o                         
   5   9  11        687.48       1075.83       188.55 o                         
   6   9  11        411.81       1025.04       190.47 o                         
   7   9  11         23.89        260.92        88.41 o                         
  -5  10  11       1507.42       1474.15       118.83 o                         
  -4  10  11        524.83        431.33       114.13 o                         
  -3  10  11        694.61        637.11        88.96 o                         
  -2  10  11        382.01        424.47        81.62 o                         
  -1  10  11         63.73         86.67        91.76 o                         
   0  10  11        366.91        365.52       122.55 o                         
   1  10  11         93.95          8.96        79.09 o                         
   2  10  11        304.49         85.37       164.71 o                         
   3  10  11        779.15        782.05       190.10 o                         
   4  10  11        616.23        605.40       173.96 o                         
   5  10  11       1511.08       2021.58       242.37 o                         
  -3  11  11        953.78        907.34       104.38 o                         
  -2  11  11       1324.92       1326.37       135.63 o                         
  -1  11  11         98.31        153.53        79.75 o                         
   0  11  11        118.68         94.16        73.84 o                         
   1  11  11        141.37        -30.00       179.94 o                         
   2  11  11       1274.53        934.98       208.10 o                         
   3  11  11       1061.63        628.20       180.83 o                         
   0   0  12       1145.74       1127.20        85.90 o                         
   1   0  12       2194.58       2175.26        90.92 o                         
   2   0  12       3974.64       3786.83       103.00 o                         
   3   0  12        166.68        184.63        43.67 o                         
   4   0  12       2852.48       2750.81       111.01 o                         
   5   0  12       1081.52        943.64        77.17 o                         
   6   0  12        706.59        650.78        63.79 o                         
   7   0  12        206.05        269.42        67.70 o                         
   8   0  12        891.96       1066.58       115.36 o                         
   9   0  12       1378.97       1524.24       106.07 o                         
  10   0  12        453.89        556.73        90.39 o                         
 -10   1  12        630.64        715.15        92.71 o                         
  -9   1  12       1234.84       1299.39       100.26 o                         
  -8   1  12        135.67        114.57        64.08 o                         
  -7   1  12       1218.62       1157.25       103.88 o                         
  -6   1  12       2320.97       2241.92       107.47 o                         
  -5   1  12         38.42         38.29        55.45 o                         
  -4   1  12       1546.35       1445.57        74.44 o                         
  -3   1  12        768.70        697.34        56.62 o                         
  -2   1  12       1233.97       1126.01        63.39 o                         
  -1   1  12       4330.18       4336.84        94.25 o                         
   0   1  12         11.57         82.42        37.30 o                         
   1   1  12       5088.37       4915.02       127.95 o                         
   2   1  12       1185.38       1228.28        69.43 o                         
   3   1  12        839.08        838.23        68.55 o                         
   4   1  12       1426.10       1471.29        83.50 o                         
   5   1  12         15.15        -44.87        44.87 o                         
   6   1  12       2288.38       2252.19        95.71 o                         
   7   1  12       1091.69       1056.91       123.92 o                         
   8   1  12        151.04        280.09        54.07 o                         
   9   1  12       1110.34       1173.52        95.53 o                         
  10   1  12        659.82        862.62       129.84 o                         
 -10   2  12         21.52        215.90        72.58 o                         
  -9   2  12       1235.39       1230.62       125.54 o                         
  -8   2  12        152.42         99.34        64.53 o                         
  -7   2  12        795.66        653.19        87.57 o                         
  -6   2  12        300.40        241.98        70.04 o                         
  -5   2  12        254.41        309.58        53.31 o                         
  -4   2  12       3116.87       3197.03       109.16 o                         
  -3   2  12        680.57        672.01        74.94 o                         
  -2   2  12       2097.99       2140.05        75.62 o                         
  -1   2  12       5967.28       5946.74       127.59 o                         
   0   2  12        594.16        635.49        55.84 o                         
   1   2  12       5727.74       5926.66       120.57 o                         
   2   2  12       1919.95       1969.98        78.69 o                         
   3   2  12       1004.26        973.59        94.65 o                         
   4   2  12       2804.26       2797.22       118.24 o                         
   5   2  12        193.56        199.61        48.04 o                         
   6   2  12        252.72        252.64        52.20 o                         
   7   2  12        621.18        664.30        62.31 o                         
   8   2  12        105.48        294.25       165.56 o                         
   9   2  12       1057.20       1403.71       132.26 o                         
  10   2  12          8.15        149.04        92.13 o                         
 -10   3  12        458.88        710.49        79.44 o                         
  -9   3  12       1139.24       1262.26       105.86 o                         
  -8   3  12         97.28         16.36        63.33 o                         
  -7   3  12       1012.16        913.07        99.60 o                         
  -6   3  12       1945.21       1767.44       109.61 o                         
  -5   3  12        244.36        215.69        62.55 o                         
  -4   3  12       1059.31       1144.37        76.64 o                         
  -3   3  12       2108.99       2036.16        91.62 o                         
  -2   3  12        149.71        203.01        48.75 o                         
  -1   3  12       3622.34       3500.82       105.81 o                         
   0   3  12        385.98        355.17        54.28 o                         
   1   3  12       3889.76       3889.97       120.31 o                         
   2   3  12        110.22        107.98        48.51 o                         
   3   3  12       1827.70       1980.12       127.04 o                         
   4   3  12        928.56       1008.32        72.45 o                         
   5   3  12        310.49        380.24       138.73 o                         
   6   3  12       1827.00       1930.83       171.58 o                         
   7   3  12       1043.12        942.77       105.76 o                         
   8   3  12         82.12        202.41        78.67 o                         
   9   3  12       1117.12        999.88       136.57 o                         
  10   3  12        502.48        663.99       121.10 o                         
 -10   4  12        101.85        189.74        67.47 o                         
  -9   4  12        298.12        313.00       123.03 o                         
  -8   4  12         71.43        121.65       129.12 o                         
  -7   4  12        216.29        120.65        68.94 o                         
  -6   4  12        355.50        418.99        70.79 o                         
  -5   4  12        894.99        789.79        85.48 o                         
  -4   4  12       2075.34       1886.14       183.02 o                         
  -3   4  12       1038.30        979.13        90.10 o                         
  -2   4  12       2065.55       2001.24        89.14 o                         
  -1   4  12       1783.51       1789.59        82.10 o                         
   0   4  12          0.69        -34.66        49.47 o                         
   1   4  12       2136.89       2232.89        95.42 o                         
   2   4  12       2184.14       2287.91        92.52 o                         
   3   4  12        906.37       1086.83        96.58 o                         
   4   4  12       2010.46       2295.43       122.37 o                         
   5   4  12       1060.99        972.17       258.71 o                         
   6   4  12        353.37        596.79        98.79 o                         
   7   4  12        204.89        307.47        79.54 o                         
   8   4  12         49.91        237.92       100.81 o                         
   9   4  12        255.18        499.67       145.99 o                         
  10   4  12         45.79        208.26        91.85 o                         
  -9   5  12        204.79        210.68        74.57 o                         
  -8   5  12         40.49         54.12        83.53 o                         
  -7   5  12       1467.64       1485.25       110.74 o                         
  -6   5  12       1174.53       1244.52       105.20 o                         
  -5   5  12       2683.93       2435.82       133.50 o                         
  -4   5  12       2008.07       1797.90       116.68 o                         
  -3   5  12       2042.19       1994.64       118.36 o                         
  -2   5  12       1326.25       1328.93       100.47 o                         
  -1   5  12        843.55        871.63        85.01 o                         
   0   5  12          0.53        -92.55       111.50 o                         
   1   5  12        545.46        395.82        73.50 o                         
   2   5  12       1567.19       1514.74       113.27 o                         
   3   5  12       1890.35       2092.44       125.30 o                         
   4   5  12       2098.51       2256.07       226.42 o                         
   5   5  12       2694.63       2555.34       150.05 o                         
   6   5  12       1146.46       1141.35       111.70 o                         
   7   5  12       1670.84       1798.62       160.64 o                         
   8   5  12         52.70        126.07        63.90 o                         
   9   5  12        269.67        447.21       124.88 o                         
  -9   6  12        510.44        373.79        74.91 o                         
  -8   6  12        256.77        277.70        67.85 o                         
  -7   6  12        118.82        204.92        69.45 o                         
  -6   6  12       1224.15       1231.81       108.54 o                         
  -5   6  12        725.09        847.49        95.83 o                         
  -4   6  12       2592.13       2671.20       142.07 o                         
  -3   6  12       2246.86       2250.10       167.42 o                         
  -2   6  12        578.92        613.17        86.26 o                         
  -1   6  12       1343.81       1354.64       100.97 o                         
   0   6  12        532.91        489.05       240.21 o                         
   1   6  12       1509.60       1420.07       151.31 o                         
   2   6  12        489.12        581.11       137.12 o                         
   3   6  12       2163.37       2437.65       138.43 o                         
   4   6  12       2657.24       3048.37       258.65 o                         
   5   6  12        848.59        928.30       331.74 o                         
   6   6  12       1137.29       1065.23       143.50 o                         
   7   6  12        165.48        319.67        84.12 o                         
   8   6  12        243.38        316.78        75.61 o                         
   9   6  12        495.60        480.20        77.38 o                         
  -8   7  12        509.22        501.60        78.24 o                         
  -7   7  12       2255.65       2231.85       124.50 o                         
  -6   7  12       1084.75       1228.60       109.67 o                         
  -5   7  12        755.98        776.51        99.97 o                         
  -4   7  12        800.10        820.73       136.00 o                         
  -3   7  12       1447.03       1511.37       115.65 o                         
  -2   7  12       1291.54       1241.83       104.60 o                         
  -1   7  12        939.77        963.97        94.15 o                         
   0   7  12         54.85         69.86        81.30 o                         
   1   7  12        894.92        866.19       253.18 o                         
   2   7  12       1454.72       1495.13       163.11 o                         
   3   7  12       1321.07       1280.63       112.27 o                         
   4   7  12        686.48        941.02       181.19 o                         
   5   7  12        751.08       1277.63       201.33 o                         
   6   7  12       1102.17       1235.25       262.33 o                         
   7   7  12       2257.43       2513.50       138.80 o                         
   8   7  12        450.02        610.85        78.56 o                         
  -7   8  12        830.89        867.70        90.32 o                         
  -6   8  12        325.16        379.91        70.53 o                         
  -5   8  12        652.71        693.32       115.87 o                         
  -4   8  12       1090.21       1029.39       103.81 o                         
  -3   8  12        125.34         97.53        67.01 o                         
  -2   8  12          2.77         52.50        67.48 o                         
  -1   8  12       4005.94       4056.26       169.28 o                         
   0   8  12        704.32        626.83       160.92 o                         
   1   8  12       3980.13       3823.88       405.54 o                         
   2   8  12         22.67        -44.17       166.20 o                         
   3   8  12        202.29        173.88       145.62 o                         
   4   8  12       1136.47       1528.84       220.76 o                         
   5   8  12        556.02        992.34       191.61 o                         
   6   8  12        305.89        275.22       297.82 o                         
   7   8  12        771.18        937.64       141.90 o                         
  -6   9  12        154.30        141.31        72.53 o                         
  -5   9  12        151.72        129.83        69.77 o                         
  -4   9  12        423.05        347.63        79.40 o                         
  -3   9  12       2234.23       2096.28       137.13 o                         
  -2   9  12        411.02        304.23        75.09 o                         
  -1   9  12       1273.17       1323.25       112.88 o                         
   0   9  12         28.51         45.57        96.99 o                         
   1   9  12       1324.61       1359.04       167.47 o                         
   2   9  12        204.03          9.72       131.51 o                         
   3   9  12       2061.55       1974.73       248.60 o                         
   4   9  12        369.54        612.16       172.08 o                         
   5   9  12        248.56        694.49       178.17 o                         
   6   9  12        146.62        535.23       170.26 o                         
  -4  10  12        669.28        421.88        83.33 o                         
  -3  10  12          3.85        -18.16        74.70 o                         
  -2  10  12        298.54        229.71       119.54 o                         
  -1  10  12       1751.04       1708.42       128.17 o                         
   0  10  12        375.24        441.47        84.52 o                         
   1  10  12       1813.86       1583.12       144.16 o                         
   2  10  12        334.45       -139.51       193.73 o                         
   3  10  12          6.53       -153.49       165.91 o                         
   4  10  12        555.73        691.96       184.65 o                         
   1   0  13         12.51         47.62        43.33 o                         
   2   0  13       1028.97        971.88        60.23 o                         
   3   0  13        981.21        990.15        61.00 o                         
   4   0  13       1331.96       1331.84        84.30 o                         
   5   0  13        104.95         21.26        48.69 o                         
   6   0  13       1011.90        996.96        71.56 o                         
   7   0  13        546.65        533.33        68.72 o                         
   8   0  13       1416.71       1480.61       167.96 o                         
   9   0  13         90.81        110.67        63.36 o                         
  10   0  13       1862.53       1987.06       131.40 o                         
 -10   1  13        190.12        251.00       146.04 o                         
  -9   1  13         44.10        -22.94        63.58 o                         
  -8   1  13         48.29         80.57        61.92 o                         
  -7   1  13         70.84        102.16        85.11 o                         
  -6   1  13        404.06        471.10        66.91 o                         
  -5   1  13       2082.04       2098.38        92.43 o                         
  -4   1  13        345.15        299.49        54.39 o                         
  -3   1  13        495.26        500.32        53.22 o                         
  -2   1  13       6546.91       6463.94       139.55 o                         
  -1   1  13        706.91        683.82        48.65 o                         
   0   1  13       4872.48       4877.60       103.53 o                         
   1   1  13        848.72        806.85        74.37 o                         
   2   1  13       6894.08       6756.98       133.39 o                         
   3   1  13        486.37        486.94        59.91 o                         
   4   1  13        232.32        209.36        50.80 o                         
   5   1  13       2125.45       2013.42       102.23 o                         
   6   1  13        354.70        326.34        59.80 o                         
   7   1  13         47.71         14.04        68.03 o                         
   8   1  13         45.99        123.99        58.52 o                         
   9   1  13         18.97         84.82        67.05 o                         
  10   1  13        162.07        545.76       117.69 o                         
 -10   2  13        896.84        894.44        93.70 o                         
  -9   2  13        388.19        333.26        78.63 o                         
  -8   2  13       1351.17       1215.46       116.85 o                         
  -7   2  13       1619.78       1494.30       123.78 o                         
  -6   2  13       1936.61       1931.53       132.47 o                         
  -5   2  13        267.75        289.05        59.95 o                         
  -4   2  13       2182.47       2191.23        95.25 o                         
  -3   2  13       4417.90       4345.15       126.15 o                         
  -2   2  13        680.52        689.07        51.96 o                         
  -1   2  13        412.12        437.34        48.94 o                         
   0   2  13        465.40        521.31        50.45 o                         
   1   2  13        510.46        595.48        79.75 o                         
   2   2  13        745.03        957.73       154.20 o                         
   3   2  13       4462.59       4139.86       299.65 o                         
   4   2  13       2327.67       2328.42       136.66 o                         
   5   2  13        287.34        235.17       129.62 o                         
   6   2  13       1839.05       1825.68       100.26 o                         
   7   2  13       1615.36       1619.73        99.84 o                         
   8   2  13       1210.61       1398.95       139.05 o                         
   9   2  13        489.53        837.54       246.92 o                         
  10   2  13       1117.67       1280.58       200.03 o                         
  -9   3  13        645.97        504.61       136.69 o                         
  -8   3  13        180.45         93.64        64.56 o                         
  -7   3  13        300.22        185.62        76.02 o                         
  -6   3  13        306.25        336.16        76.92 o                         
  -5   3  13       3885.63       3838.99       156.03 o                         
  -4   3  13       2078.75       2045.11        97.95 o                         
  -3   3  13        823.39        798.07        67.79 o                         
  -2   3  13       1850.07       1903.12        88.55 o                         
  -1   3  13       4587.38       4486.59       123.46 o                         
   0   3  13        712.57        783.31        62.07 o                         
   1   3  13       4021.87       4269.17       131.17 o                         
   2   3  13       2072.04       2275.08        98.06 o                         
   3   3  13        712.83        801.14        87.74 o                         
   4   3  13       2058.21       2013.17        98.35 o                         
   5   3  13       4105.88       4020.88       259.63 o                         
   6   3  13        308.26        402.38        87.05 o                         
   7   3  13        301.42        256.81        83.47 o                         
   8   3  13         98.77         66.08       201.12 o                         
   9   3  13        726.08        977.63       211.70 o                         
  -9   4  13        354.72        433.71        75.98 o                         
  -8   4  13         24.50         85.41       153.27 o                         
  -7   4  13       2350.65       2120.63       143.84 o                         
  -6   4  13       1674.19       1514.66       112.03 o                         
  -5   4  13       1008.57        900.34        93.08 o                         
  -4   4  13        492.51        379.67        71.81 o                         
  -3   4  13       5566.17       5483.60       184.75 o                         
  -2   4  13          6.17          9.92        45.27 o                         
  -1   4  13       1626.50       1692.63        83.97 o                         
   0   4  13       1530.94       1523.00        87.96 o                         
   1   4  13       1602.82       1712.11        90.15 o                         
   2   4  13         17.87        118.60        99.21 o                         
   3   4  13       5603.09       6051.04       257.04 o                         
   4   4  13        531.39        634.05       150.25 o                         
   5   4  13        967.28        839.53       244.00 o                         
   6   4  13       1624.47       1604.14       189.08 o                         
   7   4  13       2722.93       2814.89       157.96 o                         
   8   4  13         73.52         76.09        97.72 o                         
   9   4  13        303.66        523.43       101.40 o                         
  -8   5  13       1445.29       1456.72       127.54 o                         
  -7   5  13        134.38        211.54       122.74 o                         
  -6   5  13        190.45        341.07        76.50 o                         
  -5   5  13       2710.58       2567.47       143.17 o                         
  -4   5  13        362.08        174.12        66.51 o                         
  -3   5  13        629.67        557.36        79.79 o                         
  -2   5  13       1444.17       1443.03       129.23 o                         
  -1   5  13       3384.10       3372.69       143.40 o                         
   0   5  13        264.03        191.66        78.10 o                         
   1   5  13       3220.62       3369.99       169.72 o                         
   2   5  13       1259.60       1211.02       110.00 o                         
   3   5  13        581.71        628.12       175.21 o                         
   4   5  13        389.71        750.86       179.60 o                         
   5   5  13       2612.15       2792.41       217.82 o                         
   6   5  13        163.47        186.19       190.58 o                         
   7   5  13        144.27        178.19        77.12 o                         
   8   5  13       1341.24       1442.11       130.12 o                         
  -8   6  13         64.11        123.69        65.98 o                         
  -7   6  13       1835.13       1846.05       130.47 o                         
  -6   6  13        925.40        928.90       101.62 o                         
  -5   6  13        524.85        503.46        87.40 o                         
  -4   6  13        219.51        182.41       110.41 o                         
  -3   6  13       1418.07       1385.75       113.33 o                         
  -2   6  13         66.61         49.50        62.43 o                         
  -1   6  13        324.74        191.90       107.56 o                         
   0   6  13       1765.18       1846.58       138.94 o                         
   1   6  13        253.46        181.53        73.25 o                         
   2   6  13         42.81        143.49        67.78 o                         
   3   6  13       1631.41       1853.06       129.69 o                         
   4   6  13        189.96        468.64       169.57 o                         
   5   6  13        482.94        447.07       292.74 o                         
   6   6  13        942.66       1125.36       349.47 o                         
   7   6  13       1649.38       1614.08       134.79 o                         
   8   6  13         90.66        112.50        76.96 o                         
  -7   7  13         71.64        111.06        61.19 o                         
  -6   7  13         85.65        109.34        64.34 o                         
  -5   7  13        874.75        878.61       102.48 o                         
  -4   7  13        180.41        181.88        78.20 o                         
  -3   7  13        314.13        280.54        78.96 o                         
  -2   7  13        747.76        915.89        98.78 o                         
  -1   7  13       1222.02       1278.69       108.59 o                         
   0   7  13          5.01        112.40        70.73 o                         
   1   7  13       1487.09       1605.85       133.32 o                         
   2   7  13        858.54        972.44       109.25 o                         
   3   7  13        314.60        592.94       180.50 o                         
   4   7  13        177.01        555.92       175.63 o                         
   5   7  13        742.20        725.41       171.20 o                         
   6   7  13         96.58         71.88       151.34 o                         
   7   7  13         43.03        173.24       146.98 o                         
  -6   8  13        484.65        509.55        79.14 o                         
  -5   8  13        243.55        277.27        79.45 o                         
  -4   8  13         38.63         42.82        72.12 o                         
  -3   8  13        627.97        550.22        96.66 o                         
  -2   8  13        132.15        169.33        71.40 o                         
  -1   8  13        193.39        228.41       114.77 o                         
   0   8  13        458.14        499.78       114.50 o                         
   1   8  13        245.10         88.21       135.84 o                         
   2   8  13         97.05         43.44        83.58 o                         
   3   8  13        589.80        523.56       169.62 o                         
   4   8  13         40.85        335.49       169.08 o                         
   5   8  13        286.54        653.81       189.30 o                         
   6   8  13        613.62        708.98       321.46 o                         
  -5   9  13        751.65        711.33       100.36 o                         
  -4   9  13        259.27        150.25        75.05 o                         
  -3   9  13        792.86        649.32        96.29 o                         
  -2   9  13        498.96        478.98        87.58 o                         
  -1   9  13        951.84       1054.08       106.61 o                         
   0   9  13        909.11        895.38        97.82 o                         
   1   9  13       1001.88        713.27       106.69 o                         
   2   9  13        394.20        206.56       150.57 o                         
   3   9  13        685.97        767.27       186.59 o                         
   4   9  13        283.26        534.06       174.85 o                         
   5   9  13        869.73       1344.52       214.98 o                         
  -2  10  13         91.32         47.17        69.25 o                         
  -1  10  13        784.47        673.02        95.30 o                         
   0  10  13        548.47        365.68       141.26 o                         
   1  10  13        795.67        483.76        98.07 o                         
   2  10  13         68.36       -189.05       189.05 o                         
   0   0  14      13369.49      13588.89       280.25 o                         
   1   0  14        379.62        389.93        43.34 o                         
   2   0  14        181.12        159.30        41.22 o                         
   3   0  14       1304.18       1096.12        79.96 o                         
   4   0  14        101.43        110.55        49.43 o                         
   5   0  14         52.06         33.69        50.40 o                         
   6   0  14       2294.09       2367.49       102.60 o                         
   7   0  14        951.09       1028.87        89.21 o                         
   8   0  14        324.86        241.45        75.43 o                         
   9   0  14        620.59        635.71        95.61 o                         
  -9   1  14         13.79         -3.63        67.16 o                         
  -8   1  14       4781.32       4668.60       207.95 o                         
  -7   1  14        378.48        312.87        74.90 o                         
  -6   1  14        189.79        231.90        60.90 o                         
  -5   1  14        414.26        513.62        68.36 o                         
  -4   1  14         58.31         32.69        45.10 o                         
  -3   1  14         12.11         42.89        43.35 o                         
  -2   1  14       3966.45       3966.46       115.42 o                         
  -1   1  14       2733.61       2678.21        94.23 o                         
   0   1  14         85.50        125.35        41.22 o                         
   1   1  14       2431.71       2426.60       121.43 o                         
   2   1  14       3591.29       3475.17       155.88 o                         
   3   1  14          3.84         -3.03        59.23 o                         
   4   1  14         89.01         80.08        46.18 o                         
   5   1  14        394.62        405.54        61.28 o                         
   6   1  14        206.14        204.09        61.72 o                         
   7   1  14        469.06        483.12        80.29 o                         
   8   1  14       4890.04       5043.56       172.18 o                         
   9   1  14         37.36        126.78        80.02 o                         
  -9   2  14        920.80        924.33       109.56 o                         
  -8   2  14        127.67        124.97        71.46 o                         
  -7   2  14        912.82        937.70       105.85 o                         
  -6   2  14       1498.77       1491.23       124.03 o                         
  -5   2  14        446.24        580.12        73.75 o                         
  -4   2  14         54.24        101.02        49.27 o                         
  -3   2  14       1476.44       1423.34        82.45 o                         
  -2   2  14        350.36        358.78        53.85 o                         
  -1   2  14        710.94        766.36        53.69 o                         
   0   2  14       4897.37       4987.57       123.03 o                         
   1   2  14        714.22        794.54       155.07 o                         
   2   2  14        313.33        417.93        73.68 o                         
   3   2  14       1356.67       1308.64       111.17 o                         
   4   2  14         79.19         68.74        69.01 o                         
   5   2  14        463.56        420.31        86.57 o                         
   6   2  14       1593.44       1676.56       150.72 o                         
   7   2  14       1082.74       1041.63       185.61 o                         
   8   2  14        115.98         17.74       175.88 o                         
   9   2  14        848.46       1080.01       328.20 o                         
  -9   3  14        119.49         -2.13       123.64 o                         
  -8   3  14       1573.06       1223.96       118.37 o                         
  -7   3  14       1196.26       1017.91       109.18 o                         
  -6   3  14        387.33        390.27        84.24 o                         
  -5   3  14       1433.70       1468.10       125.45 o                         
  -4   3  14        629.14        681.18        68.84 o                         
  -3   3  14        424.56        417.96        57.80 o                         
  -2   3  14       1326.40       1356.57        81.00 o                         
  -1   3  14       1281.78       1398.02        79.67 o                         
   0   3  14        156.58        213.85        48.43 o                         
   1   3  14       1169.30       1305.96        84.74 o                         
   2   3  14       1686.62       1889.87        95.89 o                         
   3   3  14        477.27        645.52        95.38 o                         
   4   3  14        550.98        463.62        91.87 o                         
   5   3  14       1342.26       1303.96       164.59 o                         
   6   3  14        437.22        425.84        91.19 o                         
   7   3  14       1247.42       1213.87       122.61 o                         
   8   3  14       1495.26       1186.50       252.11 o                         
   9   3  14        146.72         68.56       262.03 o                         
  -8   4  14         35.67        155.58       107.85 o                         
  -7   4  14        483.12        408.79        91.74 o                         
  -6   4  14       1381.86       1181.96       118.34 o                         
  -5   4  14        841.13        788.76        91.49 o                         
  -4   4  14        318.99        197.81        68.50 o                         
  -3   4  14       2024.97       2084.53       124.94 o                         
  -2   4  14        525.47        539.57        67.07 o                         
  -1   4  14        969.35       1054.75        75.11 o                         
   0   4  14        777.77        857.07        68.22 o                         
   1   4  14        909.15        981.93        94.61 o                         
   2   4  14        549.93        724.55       197.08 o                         
   3   4  14       2122.52       2568.79       182.37 o                         
   4   4  14        392.70        449.14       108.81 o                         
   5   4  14        809.24        865.50       150.88 o                         
   6   4  14       1289.10       1233.34       177.43 o                         
   7   4  14        386.09        436.83        94.88 o                         
   8   4  14         11.44         52.86       158.23 o                         
  -8   5  14       1138.35       1243.38       124.31 o                         
  -7   5  14       1105.24       1225.38       141.49 o                         
  -6   5  14         64.37        125.63        82.41 o                         
  -5   5  14       1240.61       1199.35       107.72 o                         
  -4   5  14        415.87        364.69        75.03 o                         
  -3   5  14        617.72        519.98        81.28 o                         
  -2   5  14       1195.67       1020.00        94.67 o                         
  -1   5  14        492.19        452.33       117.23 o                         
   0   5  14         23.58         32.58        60.15 o                         
   1   5  14        654.30        644.73       100.37 o                         
   2   5  14       1378.16       1536.46       124.49 o                         
   3   5  14        541.70        718.61       231.96 o                         
   4   5  14        423.97        911.07       188.86 o                         
   5   5  14       1389.38       1407.98       134.09 o                         
   6   5  14         61.27          3.26        79.33 o                         
   7   5  14        999.68       1080.78       118.87 o                         
   8   5  14       1043.67       1022.75       118.07 o                         
  -7   6  14          9.09        115.29        74.41 o                         
  -6   6  14       1285.89       1272.64       116.80 o                         
  -5   6  14        382.19        409.75        88.41 o                         
  -4   6  14       1001.27       1004.34       106.57 o                         
  -3   6  14       1939.56       1970.33       155.07 o                         
  -2   6  14         58.86        -19.66        69.75 o                         
  -1   6  14       1566.95       1625.32       115.81 o                         
   0   6  14       1450.12       1322.77       103.55 o                         
   1   6  14       1374.08       1366.95       125.02 o                         
   2   6  14         59.98        170.49        74.67 o                         
   3   6  14       1987.21       2563.32       260.65 o                         
   4   6  14        870.37       1489.70       217.64 o                         
   5   6  14        353.41        282.32       103.12 o                         
   6   6  14       1349.34       1367.04       287.17 o                         
   7   6  14          5.75         36.96        83.11 o                         
  -6   7  14        246.74        266.89        94.85 o                         
  -5   7  14       2105.52       2333.28       150.28 o                         
  -4   7  14        675.79        632.86       132.56 o                         
  -3   7  14        316.36        394.72        87.14 o                         
  -2   7  14       1744.87       1728.66       126.17 o                         
  -1   7  14         73.48        264.44        86.91 o                         
   0   7  14         75.09        145.51        76.39 o                         
   1   7  14         39.31         72.31        77.73 o                         
   2   7  14       1570.64       1716.30       136.04 o                         
   3   7  14        381.30        547.42       183.23 o                         
   4   7  14        747.67       1295.22       219.14 o                         
   5   7  14       2162.94       2247.03       358.41 o                         
   6   7  14        229.32        273.75       209.06 o                         
  -5   8  14        419.52        382.89        83.80 o                         
  -4   8  14        431.36        435.57       122.35 o                         
  -3   8  14       2818.05       2645.58       156.48 o                         
  -2   8  14        572.73        673.37        96.23 o                         
  -1   8  14        517.32        529.83       126.62 o                         
   0   8  14        793.81        756.55       110.51 o                         
   1   8  14        466.40        442.56       158.67 o                         
   2   8  14        613.70        701.05       103.53 o                         
   3   8  14       2714.11       3305.82       298.27 o                         
   4   8  14        424.18        840.14       197.89 o                         
   5   8  14        464.99        599.76       295.24 o                         
  -3   9  14        356.98        300.04        82.53 o                         
  -2   9  14        272.90        252.35        76.72 o                         
  -1   9  14        273.64        344.18        91.69 o                         
   0   9  14         41.34       -125.87       157.15 o                         
   1   9  14        270.74        115.12       117.49 o                         
   2   9  14        254.23        153.77       159.90 o                         
   3   9  14        465.05        746.89       192.47 o                         
   1   0  15        162.03        135.77        50.05 o                         
   2   0  15       1758.27       1774.06        98.07 o                         
   3   0  15        121.28        121.10        51.11 o                         
   4   0  15       3460.77       3534.84       136.51 o                         
   5   0  15         38.63         25.46        51.15 o                         
   6   0  15       5074.41       4935.99       147.05 o                         
   7   0  15         22.84         53.91        57.16 o                         
   8   0  15        106.94        109.84        75.89 o                         
  -8   1  15        294.07        255.28        74.34 o                         
  -7   1  15        516.29        552.34       149.25 o                         
  -6   1  15        472.85        576.23        74.64 o                         
  -5   1  15        121.49        145.89        56.90 o                         
  -4   1  15       5122.16       5045.16       140.68 o                         
  -3   1  15        194.39        202.39        54.45 o                         
  -2   1  15       1931.08       1998.32        88.40 o                         
  -1   1  15        340.41        243.30        52.46 o                         
   0   1  15         53.84         60.85        41.01 o                         
   1   1  15        321.09        373.26        70.86 o                         
   2   1  15       1715.66       1744.88       138.63 o                         
   3   1  15        268.16        210.75        91.84 o                         
   4   1  15       5029.25       4769.58       197.07 o                         
   5   1  15        160.05         93.96        71.58 o                         
   6   1  15        383.16        380.04       231.29 o                         
   7   1  15        511.56        563.63        91.69 o                         
   8   1  15        348.48        610.21       106.33 o                         
  -8   2  15         12.39          5.86        66.54 o                         
  -7   2  15        319.25        346.88        82.02 o                         
  -6   2  15       2607.94       2477.44       156.59 o                         
  -5   2  15         48.97        125.29        57.36 o                         
  -4   2  15       2540.39       2534.63       125.19 o                         
  -3   2  15          4.86         17.79        47.87 o                         
  -2   2  15        257.67        254.93        44.38 o                         
  -1   2  15       1009.44       1017.77        61.99 o                         
   0   2  15        594.10        630.36        51.86 o                         
   1   2  15       1084.73       1104.70        83.12 o                         
   2   2  15        199.48        186.72        75.61 o                         
   3   2  15         31.01        -27.91        74.72 o                         
   4   2  15       2421.21       2382.15       109.44 o                         
   5   2  15         12.50        -33.68        74.72 o                         
   6   2  15       2635.42       2559.20       163.51 o                         
   7   2  15        304.82        276.26       107.99 o                         
   8   2  15         23.91        170.27        82.87 o                         
  -8   3  15         12.58        -75.99        75.99 o                         
  -7   3  15        330.18        190.54        72.37 o                         
  -6   3  15        173.44        227.20        78.56 o                         
  -5   3  15        181.87        160.94        75.52 o                         
  -4   3  15       1565.09       1504.98        91.05 o                         
  -3   3  15        637.11        678.72        90.79 o                         
  -2   3  15       1218.78       1272.90        81.79 o                         
  -1   3  15       1186.71       1267.60        79.75 o                         
   0   3  15          5.88         82.25        46.88 o                         
   1   3  15       1299.08       1457.92        91.30 o                         
   2   3  15       1214.09       1177.28       108.61 o                         
   3   3  15        715.03        772.05        75.42 o                         
   4   3  15       1476.38       1189.97       262.37 o                         
   5   3  15        131.91        163.38        77.52 o                         
   6   3  15        195.60        182.55        77.18 o                         
   7   3  15        288.58        246.85       164.88 o                         
   8   3  15         46.33        -32.19       204.32 o                         
  -7   4  15        544.13        472.56        90.77 o                         
  -6   4  15       1077.12        912.05       108.92 o                         
  -5   4  15        226.69        167.81       102.29 o                         
  -4   4  15       2685.76       2651.01       144.18 o                         
  -3   4  15        361.12        235.73        81.99 o                         
  -2   4  15        641.22        662.66        68.78 o                         
  -1   4  15        802.18        878.90        72.92 o                         
   0   4  15         25.21         57.07        46.42 o                         
   1   4  15        660.28        781.31       150.91 o                         
   2   4  15        381.37        524.31       191.11 o                         
   3   4  15        489.55        501.29        84.34 o                         
   4   4  15       2841.21       2811.42       170.94 o                         
   5   4  15        254.99        289.96       107.99 o                         
   6   4  15        904.94        827.49       112.44 o                         
   7   4  15        516.12        541.41       103.40 o                         
  -7   5  15         29.98         85.06        90.73 o                         
  -6   5  15        749.33        599.47        99.75 o                         
  -5   5  15        226.58        174.89        81.83 o                         
  -4   5  15       1679.94       1459.23       116.48 o                         
  -3   5  15        350.69        154.43        71.28 o                         
  -2   5  15        929.90        717.84        88.87 o                         
  -1   5  15        863.55        747.99        87.53 o                         
   0   5  15         23.16         52.64        60.96 o                         
   1   5  15       1112.59       1301.44       185.73 o                         
   2   5  15       1064.63       1135.85       238.69 o                         
   3   5  15        307.28        372.56       306.52 o                         
   4   5  15       1590.81       1723.54       210.46 o                         
   5   5  15        271.37        314.40       228.82 o                         
   6   5  15        825.61        841.32       162.36 o                         
   7   5  15         63.43         82.42        87.72 o                         
  -6   6  15        611.18        676.33       107.37 o                         
  -5   6  15        222.45        271.45        81.44 o                         
  -4   6  15       1103.58       1067.44       155.58 o                         
  -3   6  15        199.09         58.58        76.69 o                         
  -2   6  15       2027.47       2031.12       132.95 o                         
  -1   6  15        282.51        186.86        69.70 o                         
   0   6  15        204.52        193.68       101.77 o                         
   1   6  15        313.10        380.11        86.06 o                         
   2   6  15       2027.31       2434.16       176.32 o                         
   3   6  15        115.40        386.56       176.84 o                         
   4   6  15       1120.47       1651.59       229.68 o                         
   5   6  15        221.45        218.03       151.27 o                         
   6   6  15        578.60        769.66       243.45 o                         
  -5   7  15         26.19         67.60        76.55 o                         
  -4   7  15       1953.62       1903.27       141.60 o                         
  -3   7  15        109.41         32.66        96.95 o                         
  -2   7  15        122.26         68.89        76.29 o                         
  -1   7  15       2874.16       2861.88       157.87 o                         
   0   7  15        947.54        927.42       102.16 o                         
   1   7  15       2617.73       2843.74       180.29 o                         
   2   7  15         69.02        178.79        76.87 o                         
   3   7  15        112.26        358.01       175.90 o                         
   4   7  15       2038.52       2844.33       278.12 o                         
   5   7  15         48.01         83.03       129.11 o                         
  -3   8  15        681.29        701.97        99.47 o                         
  -2   8  15        925.13        842.10       141.14 o                         
  -1   8  15        614.01        619.54       148.17 o                         
   0   8  15       1118.20       1218.95       113.09 o                         
   1   8  15        592.64        563.58       116.64 o                         
   2   8  15        996.59       1352.50       229.17 o                         
   3   8  15        583.30       1130.85       215.66 o                         
   0   0  16       1729.40       1799.65       152.50 o                         
   1   0  16        423.69        461.58        76.76 o                         
   2   0  16       1142.68       1016.23        98.04 o                         
   3   0  16        128.14         89.89        66.66 o                         
   4   0  16        311.51        343.51        80.19 o                         
   5   0  16       1053.42       1089.35       115.98 o                         
   6   0  16        197.71        320.15        88.82 o                         
   7   0  16        168.58        298.11        92.69 o                         
  -7   1  16        433.01        374.16        82.31 o                         
  -6   1  16        773.51        791.06        85.21 o                         
  -5   1  16        141.37        156.62        56.31 o                         
  -4   1  16       1058.76       1043.63        76.48 o                         
  -3   1  16       1549.79       1458.47        96.00 o                         
  -2   1  16        698.58        567.67        67.98 o                         
  -1   1  16         27.22         42.22        43.15 o                         
   0   1  16         30.66         32.74        41.93 o                         
   1   1  16         27.82          6.97        51.54 o                         
   2   1  16        778.28        692.02        90.98 o                         
   3   1  16       1427.24       1393.45       176.09 o                         
   4   1  16       1204.95       1096.36       112.36 o                         
   5   1  16        105.80         32.18        76.15 o                         
   6   1  16        653.86        584.70       118.05 o                         
   7   1  16        282.99        482.22       101.69 o                         
  -7   2  16        205.92        170.67        82.09 o                         
  -6   2  16        985.79       1022.80       114.42 o                         
  -5   2  16       2913.14       2940.61       138.04 o                         
  -4   2  16         81.78        206.71        63.66 o                         
  -3   2  16        516.18        562.78        75.28 o                         
  -2   2  16        771.65        748.09        69.78 o                         
  -1   2  16        739.15        742.21        67.30 o                         
   0   2  16       1673.37       1714.57        89.07 o                         
   1   2  16        799.38        907.86        70.04 o                         
   2   2  16       1071.60       1022.42        72.19 o                         
   3   2  16        500.76        523.09        91.23 o                         
   4   2  16         59.42         77.98        74.29 o                         
   5   2  16       3073.82       2913.66       202.20 o                         
   6   2  16        917.09        884.39       113.81 o                         
   7   2  16        183.91        109.35       198.97 o                         
  -7   3  16       1079.40        979.26       116.27 o                         
  -6   3  16        154.48        134.00        73.33 o                         
  -5   3  16        503.47        512.19        93.42 o                         
  -4   3  16        288.18        299.22        67.97 o                         
  -3   3  16       3328.64       3336.96       143.74 o                         
  -2   3  16       2269.03       2292.30       107.13 o                         
  -1   3  16        103.88        161.20        61.95 o                         
   0   3  16         59.26        151.41        52.75 o                         
   1   3  16        128.07        258.34        74.72 o                         
   2   3  16       2035.48       2159.98       141.02 o                         
   3   3  16       3166.06       3033.22       130.83 o                         
   4   3  16        344.77        283.90        88.08 o                         
   5   3  16        481.26        446.12        92.34 o                         
   6   3  16         75.04         70.09        77.81 o                         
   7   3  16       1110.60       1080.83       126.88 o                         
  -6   4  16        170.66        119.24        73.50 o                         
  -5   4  16       3180.85       3074.95       183.74 o                         
  -4   4  16         35.65        -17.50        96.01 o                         
  -3   4  16       1099.92       1025.99       149.68 o                         
  -2   4  16        207.00        164.72        55.83 o                         
  -1   4  16       1279.66       1419.66       101.98 o                         
   0   4  16       2688.30       2809.72       140.04 o                         
   1   4  16       1373.85       1517.11       108.13 o                         
   2   4  16        129.25        262.77       270.01 o                         
   3   4  16        928.86       1007.07       136.59 o                         
   4   4  16         33.67         47.54       109.48 o                         
   5   4  16       3224.40       3142.53       317.07 o                         
   6   4  16        274.92        311.69        89.11 o                         
  -6   5  16        442.74        335.65        84.42 o                         
  -5   5  16        787.21        593.75       100.28 o                         
  -4   5  16        183.84        -95.57       128.86 o                         
  -3   5  16       1600.81       1471.83       119.21 o                         
  -2   5  16        874.21        801.23        95.35 o                         
  -1   5  16        131.48         89.83        68.36 o                         
   0   5  16       1658.00       1747.04       119.51 o                         
   1   5  16        156.65        262.38        86.77 o                         
   2   5  16        787.19        962.03       259.78 o                         
   3   5  16       1708.81       2203.72       259.11 o                         
   4   5  16        147.63        219.50       198.05 o                         
   5   5  16        772.19        768.15       109.61 o                         
   6   5  16        485.26        435.22        99.42 o                         
  -5   6  16        542.50        828.01       117.96 o                         
  -4   6  16         79.41         22.43       185.80 o                         
  -3   6  16        780.49        594.11       168.72 o                         
  -2   6  16        866.81        725.44       117.99 o                         
  -1   6  16       1713.05       1692.96       124.92 o                         
   0   6  16        649.22        691.51        92.15 o                         
   1   6  16       1913.31       1988.78       143.49 o                         
   2   6  16        845.56       1004.48       257.42 o                         
   3   6  16        828.16       1691.90       267.59 o                         
   4   6  16         52.68        119.69       176.55 o                         
   5   6  16        585.30        604.58       290.11 o                         
  -3   7  16        408.49        139.73       146.68 o                         
  -2   7  16         88.25        131.12        78.95 o                         
  -1   7  16         79.69         88.62        92.51 o                         
   0   7  16        723.88        834.21       102.24 o                         
   1   7  16         37.45        217.23        74.37 o                         
   2   7  16        133.77        418.85       189.44 o                         
   3   7  16        402.34        782.60       199.79 o                         
   1   0  17       1584.05       1541.67       133.26 o                         
   2   0  17       1282.03       1266.40       111.36 o                         
   3   0  17        491.68        492.44       120.53 o                         
   4   0  17         30.97        -18.20        71.74 o                         
   5   0  17        160.77        173.24        80.35 o                         
   6   0  17        766.53        943.88       117.18 o                         
  -6   1  17       1509.14       1768.49       146.94 o                         
  -5   1  17        318.14        532.70        98.17 o                         
  -4   1  17         59.93        119.67        80.68 o                         
  -3   1  17       1083.99        986.24        85.51 o                         
  -2   1  17        669.01        724.08        89.30 o                         
  -1   1  17       1284.71       1273.81        89.69 o                         
   0   1  17       2019.81       2150.91       134.85 o                         
   1   1  17       1326.27       1193.44        89.95 o                         
   2   1  17        738.25        724.59        79.42 o                         
   3   1  17        919.52        754.43       100.95 o                         
   4   1  17         94.50         68.20        71.49 o                         
   5   1  17        404.67        393.99        91.17 o                         
   6   1  17       1403.15       1320.26       238.40 o                         
  -6   2  17        942.04        931.09       113.27 o                         
  -5   2  17       1214.32       1209.40       100.16 o                         
  -4   2  17        777.06        858.82        89.87 o                         
  -3   2  17        456.01        583.90        78.39 o                         
  -2   2  17        902.28        858.93        84.55 o                         
  -1   2  17       1124.33       1155.54        80.60 o                         
   0   2  17          8.70         88.09        50.82 o                         
   1   2  17        834.39        881.06        71.82 o                         
   2   2  17        975.45        912.68        89.79 o                         
   3   2  17        650.40        600.08        71.68 o                         
   4   2  17        791.96        864.40       123.44 o                         
   5   2  17       1266.66       1207.77       128.63 o                         
   6   2  17        975.23        939.79       147.05 o                         
  -5   3  17        385.99        351.84        88.37 o                         
  -4   3  17        592.16        650.13        84.32 o                         
  -3   3  17       1172.72       1295.27       101.69 o                         
  -2   3  17        359.66        333.92        67.66 o                         
  -1   3  17        593.13        671.82        71.61 o                         
   0   3  17        576.72        692.16        72.47 o                         
   1   3  17        656.20        822.78        87.42 o                         
   2   3  17        402.91        436.09        85.56 o                         
   3   3  17       1020.57        978.61        99.86 o                         
   4   3  17        691.63        728.72       109.37 o                         
   5   3  17        446.63        374.87        96.11 o                         
  -5   4  17        257.99        220.63        81.06 o                         
  -4   4  17        476.05        474.41        95.82 o                         
  -3   4  17        274.11        252.93        73.25 o                         
  -2   4  17        734.51        763.49        77.96 o                         
  -1   4  17        435.37        567.38        69.98 o                         
   0   4  17        305.46        416.89        81.82 o                         
   1   4  17        477.55        661.16        84.77 o                         
   2   4  17        901.61       1040.71       126.88 o                         
   3   4  17        272.23        302.56       183.80 o                         
   4   4  17        412.47        370.67       200.32 o                         
   5   4  17        263.63        296.88       144.48 o                         
  -4   5  17        406.15        330.75        91.30 o                         
  -3   5  17        892.64        691.11        93.96 o                         
  -2   5  17        174.89        165.63        72.42 o                         
  -1   5  17       1703.91       1722.00       126.64 o                         
   0   5  17        254.03        354.39        97.19 o                         
   1   5  17       1380.68       1553.72       117.10 o                         
   2   5  17        155.34        278.78       296.39 o                         
   3   5  17       1060.18       1466.08       230.56 o                         
   4   5  17        327.52        366.66       129.31 o                         
  -2   6  17        798.15        769.23       100.52 o                         
  -1   6  17        355.03        331.16        93.86 o                         
   0   6  17        183.93        188.59        74.12 o                         
   1   6  17        396.24        387.71       214.92 o                         
   2   6  17        759.39       1428.64       250.44 o                         
   0   0  18        125.59        -19.31        97.21 o                         
   1   0  18         48.25         49.56        50.31 o                         
   2   0  18       1477.09       1313.17       118.59 o                         
   3   0  18         49.64          9.37        68.77 o                         
   4   0  18       2288.38       2228.61       125.48 o                         
   5   0  18       2184.09       2133.04       155.49 o                         
  -4   1  18       1662.53       1741.21       142.17 o                         
  -3   1  18       1244.86       1221.69       101.06 o                         
  -2   1  18        449.46        433.82        67.61 o                         
  -1   1  18        188.89        211.38       102.23 o                         
   0   1  18         39.15         53.28        55.85 o                         
   1   1  18        139.68        137.79        56.57 o                         
   2   1  18        452.68        256.10        73.77 o                         
   3   1  18       1157.05       1120.01       117.37 o                         
   4   1  18       1367.00       1267.16       141.93 o                         
  -4   2  18       1752.47       1854.51       143.24 o                         
  -3   2  18        440.60        499.63        91.41 o                         
  -2   2  18        888.07       1003.14       113.62 o                         
  -1   2  18        245.37        310.37        80.66 o                         
   0   2  18         24.74         83.25        64.41 o                         
   1   2  18        245.77        230.31        53.07 o                         
   2   2  18        787.26        923.45        93.35 o                         
   3   2  18        485.61        509.03        72.92 o                         
   4   2  18       1740.25       1700.96       144.42 o                         
  -4   3  18       1496.33       1474.70       138.91 o                         
  -3   3  18         55.47        136.30        65.17 o                         
  -2   3  18        376.79        291.57        92.50 o                         
  -1   3  18        645.42        689.86        75.17 o                         
   0   3  18        275.35        326.66        75.17 o                         
   1   3  18        543.30        627.94        83.53 o                         
   2   3  18        270.29        358.02        80.52 o                         
   3   3  18        100.00         26.70        84.27 o                         
   4   3  18       1408.48       1377.18       138.32 o                         
  -3   4  18        294.32        299.17        89.05 o                         
  -2   4  18        558.09        580.95       127.92 o                         
  -1   4  18        585.72        625.96       106.94 o                         
   0   4  18          2.48         25.33        66.81 o                         
   1   4  18        759.65        813.87        91.71 o                         
   2   4  18        654.23        704.10       102.44 o                         
   3   4  18        362.64        439.20       174.05 o                         
  -1   5  18        407.37        326.08        86.39 o                         
   0   5  18         84.91        105.02        73.48 o                         
   1   5  18        375.96        430.41       153.23 o                         
   1   0  19          3.24        -23.46        72.13 o                         
   2   0  19        467.94        342.23        66.73 o                         
  -2   1  19        274.80        234.23        89.46 o                         
  -1   1  19        101.96         94.27        69.63 o                         
   0   1  19       2586.34       2491.11       128.42 o                         
   1   1  19        131.11         78.31        59.10 o                         
   2   1  19        312.36        298.21        85.04 o                         
  -1   2  19         34.11         62.15        68.99 o                         
   0   2  19        113.49        192.03        63.18 o                         
   1   2  19         31.14         17.96        59.22 o                         
                                                                                
